# Supplementary material for: TMEM184B modulates endolysosomal acidification via the vesicular proton pump
Source: J Cell Sci. 2025 Aug 8;138(15):jcs263908. doi: 10.1242/jcs.263908 (PMC12377713; doi:10.1242/jcs.263908)
Supplement: Table S1. [file joces-138-263908-TableS1.csv]

Proteins.Identified	HumanGeneID	MouseGeneID	poi	Accession.Number	MW	BirAV5_1	BirAV5_2	GFPmyc_1	GFPmyc_2	TMEMV5_1	TMEMV5_2	TMEMmyc_1	TMEMmyc_2	TMEM_311-407myc_1	TMEM_311-407myc_2	BirAV5_1_MW_norm	BirAV5_2_MW_norm	GFPmyc_1_MW_norm	GFPmyc_2_MW_norm	TMEMV5_1_MW_norm	TMEMV5_2_MW_norm	TMEMmyc_1_MW_norm	TMEMmyc_2_MW_norm	TMEM_311-407myc_1_MW_norm	TMEM_311-407myc_2_MW_norm	V5ControlAvg	mycControlAvg	V5TMEMAvg	mycTMEMAvg	avgV5_FC	avgmyc_FC	ControlAvg	TMEMAvg	avgFC
Transmembrane protein 184B	TMEM184B	Tmem184b	TMEM184B	Q9Y519	46	1	0.1	1	0.1	132	164	182	176	19	15	0.02173913	0.002173913	0.02173913	0.002173913	2.869565217	3.565217391	3.956521739	3.826086957	0.413043478	0.326086957	0.011956522	0.011956522	3.217391304	3.891304348	269.0909091	325.4545455	0.011956522	3.554347826	297.2727273
Bifunctional ligase/repressor BirA	birA	birA	Control V5	P06709	35	1149	1242	12	3	41	84	1	0.1	0.1	0.1	32.82857143	35.48571429	0.342857143	0.085714286	1.171428571	2.4	0.028571429	0.002857143	0.002857143	0.002857143	34.15714286	0.214285714	1.785714286	0.015714286	0.052279381	0.073333333	17.18571429	0.900714286	0.05241064
Green fluorescent protein	GFP	GFP	Control myc	P42212	27	0.1	0.1	727	943	1	0.1	32	20	10	11	0.003703704	0.003703704	26.92592593	34.92592593	0.037037037	0.003703704	1.185185185	0.740740741	0.37037037	0.407407407	0.003703704	30.92592593	0.02037037	0.962962963	5.5	0.031137725	15.46481481	0.491666667	0.0317926
Heme oxygenase 2	HMOX2	Hmox2	Candidates	P30519	36	2	0.1	0.1	0.1	11	7	12	8	4	3	0.055555556	0.002777778	0.002777778	0.002777778	0.305555556	0.194444444	0.333333333	0.222222222	0.111111111	0.083333333	0.029166667	0.002777778	0.25	0.277777778	8.571428571	100	0.015972222	0.263888889	16.52173913
Acyl-CoA:lysophosphatidylglycerol acyltransferase 1	LPGAT1	Lpgat1	Candidates	Q92604	43	4	2	3	1	21	18	20	23	12	6	0.093023256	0.046511628	0.069767442	0.023255814	0.488372093	0.418604651	0.465116279	0.534883721	0.279069767	0.139534884	0.069767442	0.046511628	0.453488372	0.5	6.5	10.75	0.058139535	0.476744186	8.2
1-acyl-sn-glycerol-3-phosphate acyltransferase delta	AGPAT4	Agpat4	Candidates	Q9NRZ5	44	1	0.1	1	0.1	7	4	4	1	2	1	0.022727273	0.002272727	0.022727273	0.002272727	0.159090909	0.090909091	0.090909091	0.022727273	0.045454545	0.022727273	0.0125	0.0125	0.125	0.056818182	10	4.545454545	0.0125	0.090909091	7.272727273
Stearoyl-CoA desaturase 5	SCD5	Scd5	Candidates	Q86SK9	38	1	0.1	0.1	0.1	2	3	2	2	2	0.1	0.026315789	0.002631579	0.002631579	0.002631579	0.052631579	0.078947368	0.052631579	0.052631579	0.052631579	0.002631579	0.014473684	0.002631579	0.065789474	0.052631579	4.545454545	20	0.008552632	0.059210526	6.923076923
Glycerol-3-phosphate acyltransferase 4	GPAT4	Gpat4	Candidates	Q86UL3	52	4	1	1	0.1	13	9	9	9	2	2	0.076923077	0.019230769	0.019230769	0.001923077	0.25	0.173076923	0.173076923	0.173076923	0.038461538	0.038461538	0.048076923	0.010576923	0.211538462	0.173076923	4.4	16.36363636	0.029326923	0.192307692	6.557377049
Vitamin K-dependent gamma-carboxylase	GGCX	Ggcx	Candidates	P38435	88	6	4	5	0.1	27	24	20	20	6	2	0.068181818	0.045454545	0.056818182	0.001136364	0.306818182	0.272727273	0.227272727	0.227272727	0.068181818	0.022727273	0.056818182	0.028977273	0.289772727	0.227272727	5.1	7.843137255	0.042897727	0.258522727	6.026490066
Nucleoporin NDC1	NDC1	Ndc1	Candidates	Q9BTX1	76	14	12	2	0.1	34	44	48	43	11	13	0.184210526	0.157894737	0.026315789	0.001315789	0.447368421	0.578947368	0.631578947	0.565789474	0.144736842	0.171052632	0.171052632	0.013815789	0.513157895	0.598684211	3	43.33333333	0.092434211	0.555921053	6.014234875
Acyl-CoA (8-3)-desaturase	FADS1	Fads1	Candidates	O60427	52	3	3	0.1	0.1	12	10	7	7	3	2	0.057692308	0.057692308	0.001923077	0.001923077	0.230769231	0.192307692	0.134615385	0.134615385	0.057692308	0.038461538	0.057692308	0.001923077	0.211538462	0.134615385	3.666666667	70	0.029807692	0.173076923	5.806451613
TraB domain-containing protein	TRABD	Trabd	Candidates	Q9H4I3	42	4	2	1	0.1	9	13	12	6	5	3	0.095238095	0.047619048	0.023809524	0.002380952	0.214285714	0.30952381	0.285714286	0.142857143	0.119047619	0.071428571	0.071428571	0.013095238	0.261904762	0.214285714	3.666666667	16.36363636	0.042261905	0.238095238	5.633802817
Nucleolar protein 9	NOP9	Nop9	Candidates	Q86U38	69	10	1	1	0.1	23	10	21	13	11	8	0.144927536	0.014492754	0.014492754	0.001449275	0.333333333	0.144927536	0.304347826	0.188405797	0.15942029	0.115942029	0.079710145	0.007971014	0.239130435	0.246376812	3	30.90909091	0.04384058	0.242753623	5.537190083
Dimethyladenosine transferase 2, mitochondrial	TFB2M	Tfb2m	Candidates	Q9H5Q4	45	10	6	1	1	28	29	20	21	14	7	0.222222222	0.133333333	0.022222222	0.022222222	0.622222222	0.644444444	0.444444444	0.466666667	0.311111111	0.155555556	0.177777778	0.022222222	0.633333333	0.455555556	3.5625	20.5	0.1	0.544444444	5.444444444
Peroxisomal biogenesis factor 3	PEX3	Pex3	Candidates	P56589	42	4	1	2	1	17	13	6	7	2	1	0.095238095	0.023809524	0.047619048	0.023809524	0.404761905	0.30952381	0.142857143	0.166666667	0.047619048	0.023809524	0.05952381	0.035714286	0.357142857	0.154761905	6	4.333333333	0.047619048	0.255952381	5.375
Nuclear exosome regulator NRDE2	NRDE2	Nrde2	Candidates	Q9H7Z3	133	4	2	1	1	12	8	11	12	5	6	0.030075188	0.015037594	0.007518797	0.007518797	0.090225564	0.060150376	0.082706767	0.090225564	0.037593985	0.045112782	0.022556391	0.007518797	0.07518797	0.086466165	3.333333333	11.5	0.015037594	0.080827068	5.375
Tyrosine-protein kinase JAK1	JAK1	Jak1	Candidates	P23458	133	6	1	2	0.1	13	12	11	11	8	3	0.045112782	0.007518797	0.015037594	0.00075188	0.097744361	0.090225564	0.082706767	0.082706767	0.060150376	0.022556391	0.026315789	0.007894737	0.093984962	0.082706767	3.571428571	10.47619048	0.017105263	0.088345865	5.164835165
Lipid droplet-regulating VLDL assembly factor AUP1	AUP1	Aup1	Candidates	Q9Y679	46	9	10	6	3	35	41	32	36	17	14	0.195652174	0.217391304	0.130434783	0.065217391	0.760869565	0.891304348	0.695652174	0.782608696	0.369565217	0.304347826	0.206521739	0.097826087	0.826086957	0.739130435	4	7.555555556	0.152173913	0.782608696	5.142857143
Putative ATP-dependent RNA helicase DDX11-like protein 8	DDX11L8	Ddx11l8	Candidates	A8MPP1	102	6	1	3	0.1	16	9	10	14	10	3	0.058823529	0.009803922	0.029411765	0.000980392	0.156862745	0.088235294	0.098039216	0.137254902	0.098039216	0.029411765	0.034313725	0.015196078	0.12254902	0.117647059	3.571428571	7.741935484	0.024754902	0.120098039	4.851485149
Sideroflexin-4	SFXN4	Sfxn4	Candidates	Q6P4A7	38	4	4	3	2	16	14	15	18	7	5	0.105263158	0.105263158	0.078947368	0.052631579	0.421052632	0.368421053	0.394736842	0.473684211	0.184210526	0.131578947	0.105263158	0.065789474	0.394736842	0.434210526	3.75	6.6	0.085526316	0.414473684	4.846153846
Golgi pH regulator A	GPR89A	Gpr89a	Candidates	B7ZAQ6 (+1)	53	5	2	2	1	17	8	13	10	4	3	0.094339623	0.037735849	0.037735849	0.018867925	0.320754717	0.150943396	0.245283019	0.188679245	0.075471698	0.056603774	0.066037736	0.028301887	0.235849057	0.216981132	3.571428571	7.666666667	0.047169811	0.226415094	4.8
Endophilin-B1	SH3GLB1	Sh3glb1	Candidates	Q9Y371	41	3	0.1	1	0.1	6	6	5	3	3	3	0.073170732	0.002439024	0.024390244	0.002439024	0.146341463	0.146341463	0.12195122	0.073170732	0.073170732	0.073170732	0.037804878	0.013414634	0.146341463	0.097560976	3.870967742	7.272727273	0.025609756	0.12195122	4.761904762
Serine-protein kinase ATM	ATM	Atm	Candidates	Q13315	351	13	1	1	1	16	12	23	23	11	9	0.037037037	0.002849003	0.002849003	0.002849003	0.045584046	0.034188034	0.065527066	0.065527066	0.031339031	0.025641026	0.01994302	0.002849003	0.03988604	0.065527066	2	23	0.011396011	0.052706553	4.625
Brefeldin A-inhibited guanine nucleotide-exchange protein 2	ARFGEF2	Arfgef2	Candidates	Q9Y6D5	202	9	4	4	0.1	29	11	22	17	11	9	0.044554455	0.01980198	0.01980198	0.00049505	0.143564356	0.054455446	0.108910891	0.084158416	0.054455446	0.044554455	0.032178218	0.010148515	0.099009901	0.096534653	3.076923077	9.512195122	0.021163366	0.097772277	4.619883041
Atypical kinase COQ8B, mitochondrial	COQ8B	Coq8b	Candidates	Q96D53	60	4	2	1	2	12	7	13	9	7	4	0.066666667	0.033333333	0.016666667	0.033333333	0.2	0.116666667	0.216666667	0.15	0.116666667	0.066666667	0.05	0.025	0.158333333	0.183333333	3.166666667	7.333333333	0.0375	0.170833333	4.555555556
Mpv17-like protein 2	MPV17L2	Mpv17l2	Candidates	Q567V2	23	0.1	1	1	0.1	2	2	3	3	3	3	0.004347826	0.043478261	0.043478261	0.004347826	0.086956522	0.086956522	0.130434783	0.130434783	0.130434783	0.130434783	0.023913043	0.023913043	0.086956522	0.130434783	3.636363636	5.454545455	0.023913043	0.108695652	4.545454545
Mitogen-activated protein kinase kinase kinase 4	MAP3K4	Map3k4	Candidates	Q9Y6R4	182	6	4	3	1	16	15	17	15	5	2	0.032967033	0.021978022	0.016483516	0.005494505	0.087912088	0.082417582	0.093406593	0.082417582	0.027472527	0.010989011	0.027472527	0.010989011	0.085164835	0.087912088	3.1	8	0.019230769	0.086538462	4.5
DmX-like protein 2	DMXL2	Dmxl2	Candidates	Q8TDJ6	340	4	2	2	0.1	10	6	13	7	21	15	0.011764706	0.005882353	0.005882353	0.000294118	0.029411765	0.017647059	0.038235294	0.020588235	0.061764706	0.044117647	0.008823529	0.003088235	0.023529412	0.029411765	2.666666667	9.523809524	0.005955882	0.026470588	4.444444444
Metaxin-1	MTX1	Mtx1	Candidates	Q13505	51	9	5	3	0.1	24	20	17	15	7	3	0.176470588	0.098039216	0.058823529	0.001960784	0.470588235	0.392156863	0.333333333	0.294117647	0.137254902	0.058823529	0.137254902	0.030392157	0.431372549	0.31372549	3.142857143	10.32258065	0.083823529	0.37254902	4.444444444
Beta-galactosidase	GLB1	Glb1	Candidates	P16278	76	1	2	2	2	6	7	11	7	7	6	0.013157895	0.026315789	0.026315789	0.026315789	0.078947368	0.092105263	0.144736842	0.092105263	0.092105263	0.078947368	0.019736842	0.026315789	0.085526316	0.118421053	4.333333333	4.5	0.023026316	0.101973684	4.428571429
Derlin-1	DERL1	Derl1	Candidates	Q9BUN8	29	4	4	1	0.1	9	16	7	8	6	5	0.137931034	0.137931034	0.034482759	0.003448276	0.310344828	0.551724138	0.24137931	0.275862069	0.206896552	0.172413793	0.137931034	0.018965517	0.431034483	0.25862069	3.125	13.63636364	0.078448276	0.344827586	4.395604396
Transmembrane protein 115	TMEM115	Tmem115	Candidates	Q12893	38	4	3	2	0.1	16	9	8	7	6	3	0.105263158	0.078947368	0.052631579	0.002631579	0.421052632	0.236842105	0.210526316	0.184210526	0.157894737	0.078947368	0.092105263	0.027631579	0.328947368	0.197368421	3.571428571	7.142857143	0.059868421	0.263157895	4.395604396
Adenosine 3'-phospho 5'-phosphosulfate transporter 1	SLC35B2	Slc35b2	Candidates	Q8TB61	48	4	4	2	0.1	15	12	8	9	0.1	3	0.083333333	0.083333333	0.041666667	0.002083333	0.3125	0.25	0.166666667	0.1875	0.002083333	0.0625	0.083333333	0.021875	0.28125	0.177083333	3.375	8.095238095	0.052604167	0.229166667	4.356435644
Exocyst complex component 8	EXOC8	Exoc8	Candidates	Q8IYI6	82	7	6	3	0.1	21	20	17	11	7	6	0.085365854	0.073170732	0.036585366	0.001219512	0.256097561	0.243902439	0.207317073	0.134146341	0.085365854	0.073170732	0.079268293	0.018902439	0.25	0.170731707	3.153846154	9.032258065	0.049085366	0.210365854	4.285714286
Mitochondrial inner membrane protein	OXA1L	Oxa1l	Candidates	Q15070	49	7	5	1	0.1	14	20	9	13	4	2	0.142857143	0.102040816	0.020408163	0.002040816	0.285714286	0.408163265	0.183673469	0.265306122	0.081632653	0.040816327	0.12244898	0.01122449	0.346938776	0.224489796	2.833333333	20	0.066836735	0.285714286	4.27480916
Ubiquitin carboxyl-terminal hydrolase 34	USP34	Usp34	Candidates	Q70CQ2	404	7	1	2	2	15	8	14	14	15	10	0.017326733	0.002475248	0.004950495	0.004950495	0.037128713	0.01980198	0.034653465	0.034653465	0.037128713	0.024752475	0.00990099	0.004950495	0.028465347	0.034653465	2.875	7	0.007425743	0.031559406	4.25
Lysocardiolipin acyltransferase 1	LCLAT1	Lclat1	Candidates	Q6UWP7	49	6	6	2	2	16	18	14	20	6	7	0.12244898	0.12244898	0.040816327	0.040816327	0.326530612	0.367346939	0.285714286	0.408163265	0.12244898	0.142857143	0.12244898	0.040816327	0.346938776	0.346938776	2.833333333	8.5	0.081632653	0.346938776	4.25
MICOS complex subunit MIC27	APOOL	Apool	Candidates	Q6UXV4	29	11	5	5	0.1	24	21	23	21	14	11	0.379310345	0.172413793	0.172413793	0.003448276	0.827586207	0.724137931	0.793103448	0.724137931	0.482758621	0.379310345	0.275862069	0.087931034	0.775862069	0.75862069	2.8125	8.62745098	0.181896552	0.767241379	4.218009479
ATP-dependent DNA helicase DDX11	DDX11	Ddx11	Candidates	Q96FC9	108	8	2	3	0.1	18	9	12	16	11	3	0.074074074	0.018518519	0.027777778	0.000925926	0.166666667	0.083333333	0.111111111	0.148148148	0.101851852	0.027777778	0.046296296	0.014351852	0.125	0.12962963	2.7	9.032258065	0.030324074	0.127314815	4.198473282
Retinol dehydrogenase 13	RDH13	Rdh13	Candidates	Q8NBN7	36	5	5	0.1	0.1	11	10	10	11	6	6	0.138888889	0.138888889	0.002777778	0.002777778	0.305555556	0.277777778	0.277777778	0.305555556	0.166666667	0.166666667	0.138888889	0.002777778	0.291666667	0.291666667	2.1	105	0.070833333	0.291666667	4.117647059
Serine/threonine-protein kinase TAO2	TAOK2	Taok2	Candidates	Q9UL54	138	3	2	7	3	16	11	18	16	16	16	0.02173913	0.014492754	0.050724638	0.02173913	0.115942029	0.079710145	0.130434783	0.115942029	0.115942029	0.115942029	0.018115942	0.036231884	0.097826087	0.123188406	5.4	3.4	0.027173913	0.110507246	4.066666667
DmX-like protein 1	DMXL1	Dmxl1	Candidates	Q9Y485	338	6	3	2	0.1	15	7	14	9	10	14	0.017751479	0.00887574	0.00591716	0.000295858	0.044378698	0.020710059	0.041420118	0.026627219	0.029585799	0.041420118	0.013313609	0.003106509	0.032544379	0.034023669	2.444444444	10.95238095	0.008210059	0.033284024	4.054054054
Solute carrier family 35 member E1	SLC35E1	Slc35e1	Candidates	Q96K37	45	10	9	1	0.1	24	21	19	17	8	6	0.222222222	0.2	0.022222222	0.002222222	0.533333333	0.466666667	0.422222222	0.377777778	0.177777778	0.133333333	0.211111111	0.012222222	0.5	0.4	2.368421053	32.72727273	0.111666667	0.45	4.029850746
Conserved oligomeric Golgi complex subunit 8	COG8	Cog8	Candidates	Q96MW5	68	11	0.1	0.1	0.1	15	12	9	8	9	5	0.161764706	0.001470588	0.001470588	0.001470588	0.220588235	0.176470588	0.132352941	0.117647059	0.132352941	0.073529412	0.081617647	0.001470588	0.198529412	0.125	2.432432432	85	0.041544118	0.161764706	3.89380531
FAST kinase domain-containing protein 5, mitochondrial	FASTKD5	Fastkd5	Candidates	Q7L8L6	87	15	9	4	0.1	20	31	31	26	20	18	0.172413793	0.103448276	0.045977011	0.001149425	0.229885057	0.356321839	0.356321839	0.298850575	0.229885057	0.206896552	0.137931034	0.023563218	0.293103448	0.327586207	2.125	13.90243902	0.080747126	0.310344828	3.84341637
Ubiquitin conjugation factor E4 A	UBE4A	Ube4a	Candidates	Q14139	123	6	1	2	2	13	8	14	7	8	7	0.048780488	0.008130081	0.016260163	0.016260163	0.105691057	0.06504065	0.113821138	0.056910569	0.06504065	0.056910569	0.028455285	0.016260163	0.085365854	0.085365854	3	5.25	0.022357724	0.085365854	3.818181818
Dual specificity protein phosphatase 9	DUSP9	Dusp9	Candidates	Q99956	42	5	4	4	2	17	10	15	15	17	8	0.119047619	0.095238095	0.095238095	0.047619048	0.404761905	0.238095238	0.357142857	0.357142857	0.404761905	0.19047619	0.107142857	0.071428571	0.321428571	0.357142857	3	5	0.089285714	0.339285714	3.8
Transmembrane protein 214	TMEM214	Tmem214	Candidates	Q6NUQ4	77	12	4	5	0.1	31	19	21	8	5	1	0.155844156	0.051948052	0.064935065	0.001298701	0.402597403	0.246753247	0.272727273	0.103896104	0.064935065	0.012987013	0.103896104	0.033116883	0.324675325	0.188311688	3.125	5.68627451	0.068506494	0.256493506	3.744075829
Peroxisomal 2,4-dienoyl-CoA reductase [(3E)-enoyl-CoA-producing]	DECR2	Decr2	Candidates	Q9NUI1	31	4	3	3	1	11	10	9	11	8	7	0.129032258	0.096774194	0.096774194	0.032258065	0.35483871	0.322580645	0.290322581	0.35483871	0.258064516	0.225806452	0.112903226	0.064516129	0.338709677	0.322580645	3	5	0.088709677	0.330645161	3.727272727
Serine palmitoyltransferase 2	SPTLC2	Sptlc2	Candidates	O15270	63	5	9	3	1	13	21	17	16	5	6	0.079365079	0.142857143	0.047619048	0.015873016	0.206349206	0.333333333	0.26984127	0.253968254	0.079365079	0.095238095	0.111111111	0.031746032	0.26984127	0.261904762	2.428571429	8.25	0.071428571	0.265873016	3.722222222
Outer mitochondrial transmembrane helix translocase	ATAD1	Atad1	Candidates	Q8NBU5	41	8	1	2	1	14	12	10	8	9	6	0.195121951	0.024390244	0.048780488	0.024390244	0.341463415	0.292682927	0.243902439	0.195121951	0.219512195	0.146341463	0.109756098	0.036585366	0.317073171	0.219512195	2.888888889	6	0.073170732	0.268292683	3.666666667
Ubiquitin-associated domain-containing protein 2	UBAC2	Ubac2	Candidates	Q8NBM4	39	14	8	6	1	25	24	24	33	13	13	0.358974359	0.205128205	0.153846154	0.025641026	0.641025641	0.615384615	0.615384615	0.846153846	0.333333333	0.333333333	0.282051282	0.08974359	0.628205128	0.730769231	2.227272727	8.142857143	0.185897436	0.679487179	3.655172414
Chitobiosyldiphosphodolichol beta-mannosyltransferase	ALG1	Alg1	Candidates	Q9BT22	53	6	7	4	2	18	19	16	16	10	10	0.113207547	0.132075472	0.075471698	0.037735849	0.339622642	0.358490566	0.301886792	0.301886792	0.188679245	0.188679245	0.122641509	0.056603774	0.349056604	0.301886792	2.846153846	5.333333333	0.089622642	0.325471698	3.631578947
Autophagy-related protein 2 homolog A	ATG2A	Atg2a	Candidates	Q2TAZ0	213	6	2	3	0.1	14	7	10	9	11	6	0.028169014	0.009389671	0.014084507	0.000469484	0.0657277	0.03286385	0.046948357	0.042253521	0.051643192	0.028169014	0.018779343	0.007276995	0.049295775	0.044600939	2.625	6.129032258	0.013028169	0.046948357	3.603603604
NLR family member X1	NLRX1	Nlrx1	Candidates	Q86UT6	108	6	6	3	0.1	12	16	12	14	4	5	0.055555556	0.055555556	0.027777778	0.000925926	0.111111111	0.148148148	0.111111111	0.12962963	0.037037037	0.046296296	0.055555556	0.014351852	0.12962963	0.12037037	2.333333333	8.387096774	0.034953704	0.125	3.57615894
2-amino-3-ketobutyrate coenzyme A ligase, mitochondrial	GCAT	Gcat	Candidates	O75600	45	4	4	1	1	12	7	8	8	9	8	0.088888889	0.088888889	0.022222222	0.022222222	0.266666667	0.155555556	0.177777778	0.177777778	0.2	0.177777778	0.088888889	0.022222222	0.211111111	0.177777778	2.375	8	0.055555556	0.194444444	3.5
Transmembrane protein 209	TMEM209	Tmem209	Candidates	Q96SK2	63	5	2	3	1	10	12	7	9	10	9	0.079365079	0.031746032	0.047619048	0.015873016	0.158730159	0.19047619	0.111111111	0.142857143	0.158730159	0.142857143	0.055555556	0.031746032	0.174603175	0.126984127	3.142857143	4	0.043650794	0.150793651	3.454545455
Thyroid adenoma-associated protein	THADA	Thada	Candidates	Q6YHU6	220	25	6	7	4	46	26	44	29	29	17	0.113636364	0.027272727	0.031818182	0.018181818	0.209090909	0.118181818	0.2	0.131818182	0.131818182	0.077272727	0.070454545	0.025	0.163636364	0.165909091	2.322580645	6.636363636	0.047727273	0.164772727	3.452380952
Coiled-coil domain-containing protein 22	CCDC22	Ccdc22	Candidates	O60826	71	11	5	4	0.1	22	16	22	9	24	15	0.154929577	0.070422535	0.056338028	0.001408451	0.309859155	0.225352113	0.309859155	0.126760563	0.338028169	0.211267606	0.112676056	0.028873239	0.267605634	0.218309859	2.375	7.56097561	0.070774648	0.242957746	3.432835821
Valine--tRNA ligase, mitochondrial	VARS2	Vars2	Candidates	Q5ST30	118	10	2	5	1	15	14	17	15	10	7	0.084745763	0.016949153	0.042372881	0.008474576	0.127118644	0.118644068	0.144067797	0.127118644	0.084745763	0.059322034	0.050847458	0.025423729	0.122881356	0.13559322	2.416666667	5.333333333	0.038135593	0.129237288	3.388888889
V-type proton ATPase 116 kDa subunit a 1	ATP6V0A1	Atp6v0a1	Candidates	Q93050	96	12	4	4	1	17	16	17	21	6	4	0.125	0.041666667	0.041666667	0.010416667	0.177083333	0.166666667	0.177083333	0.21875	0.0625	0.041666667	0.083333333	0.026041667	0.171875	0.197916667	2.0625	7.6	0.0546875	0.184895833	3.380952381
Mitochondrial tRNA methylthiotransferase CDK5RAP1	CDK5RAP1	Cdk5rap1	Candidates	Q96SZ6	68	8	7	4	2	19	16	19	17	8	12	0.117647059	0.102941176	0.058823529	0.029411765	0.279411765	0.235294118	0.279411765	0.25	0.117647059	0.176470588	0.110294118	0.044117647	0.257352941	0.264705882	2.333333333	6	0.077205882	0.261029412	3.380952381
STE20/SPS1-related proline-alanine-rich protein kinase	STK39	Stk39	Candidates	Q9UEW8	59	4	1	1	5	7	7	13	10	14	6	0.06779661	0.016949153	0.016949153	0.084745763	0.118644068	0.118644068	0.220338983	0.169491525	0.237288136	0.101694915	0.042372881	0.050847458	0.118644068	0.194915254	2.8	3.833333333	0.046610169	0.156779661	3.363636364
DNA-binding protein SMUBP-2	IGHMBP2	Ighmbp2	Candidates	P38935	109	11	2	10	2	22	22	21	19	18	17	0.100917431	0.018348624	0.091743119	0.018348624	0.201834862	0.201834862	0.19266055	0.174311927	0.165137615	0.155963303	0.059633028	0.055045872	0.201834862	0.183486239	3.384615385	3.333333333	0.05733945	0.19266055	3.36
EH domain-containing protein 3	EHD3	Ehd3	Candidates	Q9NZN3	61	16	11	3	4	27	29	32	26	18	13	0.262295082	0.180327869	0.049180328	0.06557377	0.442622951	0.475409836	0.524590164	0.426229508	0.295081967	0.213114754	0.221311475	0.057377049	0.459016393	0.475409836	2.074074074	8.285714286	0.139344262	0.467213115	3.352941176
Dolichyl-phosphate beta-glucosyltransferase	ALG5	Alg5	Candidates	Q9Y673	37	6	3	5	4	18	12	17	12	8	7	0.162162162	0.081081081	0.135135135	0.108108108	0.486486486	0.324324324	0.459459459	0.324324324	0.216216216	0.189189189	0.121621622	0.121621622	0.405405405	0.391891892	3.333333333	3.222222222	0.121621622	0.398648649	3.277777778
Vacuolar protein sorting-associated protein 4B	VPS4B	Vps4b	Candidates	O75351	49	5	8	4	7	16	20	22	20	14	9	0.102040816	0.163265306	0.081632653	0.142857143	0.326530612	0.408163265	0.448979592	0.408163265	0.285714286	0.183673469	0.132653061	0.112244898	0.367346939	0.428571429	2.769230769	3.818181818	0.12244898	0.397959184	3.25
TSC22 domain family protein 3	TSC22D3	Tsc22d3	Candidates	Q99576	15	0.1	0.1	0.1	0.1	1	0.1	0.1	0.1	3	0.1	0.006666667	0.006666667	0.006666667	0.006666667	0.066666667	0.006666667	0.006666667	0.006666667	0.2	0.006666667	0.006666667	0.006666667	0.036666667	0.006666667	5.5	1	0.006666667	0.021666667	3.25
Long-chain-fatty-acid--CoA ligase 1	ACSL1	Acsl1	Candidates	P33121	78	7	9	1	2	18	15	13	15	5	6	0.08974359	0.115384615	0.012820513	0.025641026	0.230769231	0.192307692	0.166666667	0.192307692	0.064102564	0.076923077	0.102564103	0.019230769	0.211538462	0.179487179	2.0625	9.333333333	0.060897436	0.195512821	3.210526316
Protein	TMTC3	Tmtc3	Candidates	Q6ZXV5	104	7	8	3	1	16	15	15	15	14	6	0.067307692	0.076923077	0.028846154	0.009615385	0.153846154	0.144230769	0.144230769	0.144230769	0.134615385	0.057692308	0.072115385	0.019230769	0.149038462	0.144230769	2.066666667	7.5	0.045673077	0.146634615	3.210526316
Cell division control protein 45 homolog	CDC45	Cdc45	Candidates	O75419	66	5	7	4	3	18	14	18	11	19	12	0.075757576	0.106060606	0.060606061	0.045454545	0.272727273	0.212121212	0.272727273	0.166666667	0.287878788	0.181818182	0.090909091	0.053030303	0.242424242	0.21969697	2.666666667	4.142857143	0.071969697	0.231060606	3.210526316
Integrator complex subunit 8	INTS8	Ints8	Candidates	Q75QN2	113	7	4	2	0.1	13	10	11	8	7	6	0.061946903	0.03539823	0.017699115	0.000884956	0.115044248	0.088495575	0.097345133	0.07079646	0.061946903	0.053097345	0.048672566	0.009292035	0.101769912	0.084070796	2.090909091	9.047619048	0.028982301	0.092920354	3.20610687
Protein timeless homolog	TIMELESS	Timeless	Candidates	Q9UNS1	139	14	7	9	3	34	23	30	18	15	10	0.100719424	0.050359712	0.064748201	0.021582734	0.244604317	0.165467626	0.215827338	0.129496403	0.107913669	0.071942446	0.075539568	0.043165468	0.205035971	0.172661871	2.714285714	4	0.059352518	0.188848921	3.181818182
V-type proton ATPase 116 kDa subunit a 2	ATP6V0A2	Atp6v0a2	Candidates	Q9Y487	98	10	2	3	0.1	17	12	9	10	5	3	0.102040816	0.020408163	0.030612245	0.001020408	0.173469388	0.12244898	0.091836735	0.102040816	0.051020408	0.030612245	0.06122449	0.015816327	0.147959184	0.096938776	2.416666667	6.129032258	0.038520408	0.12244898	3.178807947
Inositol 1,4,5-trisphosphate receptor type 3	ITPR3	Itpr3	Candidates	Q14573	304	6	2	6	3	18	7	16	13	24	10	0.019736842	0.006578947	0.019736842	0.009868421	0.059210526	0.023026316	0.052631579	0.042763158	0.078947368	0.032894737	0.013157895	0.014802632	0.041118421	0.047697368	3.125	3.222222222	0.013980263	0.044407895	3.176470588
Vacuolar protein sorting-associated protein 4A	VPS4A	Vps4a	Candidates	Q9UN37	49	7	6	5	6	21	18	22	15	15	9	0.142857143	0.12244898	0.102040816	0.12244898	0.428571429	0.367346939	0.448979592	0.306122449	0.306122449	0.183673469	0.132653061	0.112244898	0.397959184	0.37755102	3	3.363636364	0.12244898	0.387755102	3.166666667
28S ribosomal protein S25, mitochondrial	MRPS25	Mrps25	Candidates	P82663	20	5	2	4	3	13	7	18	6	15	12	0.25	0.1	0.2	0.15	0.65	0.35	0.9	0.3	0.75	0.6	0.175	0.175	0.5	0.6	2.857142857	3.428571429	0.175	0.55	3.142857143
C-myc promoter-binding protein	DENND4A	Dennd4a	Candidates	Q7Z401	209	6	0.1	6	2	12	10	12	10	14	8	0.028708134	0.000478469	0.028708134	0.009569378	0.057416268	0.04784689	0.057416268	0.04784689	0.066985646	0.038277512	0.014593301	0.019138756	0.052631579	0.052631579	3.606557377	2.75	0.016866029	0.052631579	3.120567376
Protein Mpv17	MPV17	Mpv17	Candidates	P39210	20	9	3	4	1	15	13	12	13	3	4	0.45	0.15	0.2	0.05	0.75	0.65	0.6	0.65	0.15	0.2	0.3	0.125	0.7	0.625	2.333333333	5	0.2125	0.6625	3.117647059
Conserved oligomeric Golgi complex subunit 4	COG4	Cog4	Candidates	Q9H9E3	89	12	2	9	0.1	19	18	18	17	14	10	0.134831461	0.02247191	0.101123596	0.001123596	0.213483146	0.202247191	0.202247191	0.191011236	0.157303371	0.112359551	0.078651685	0.051123596	0.207865169	0.196629213	2.642857143	3.846153846	0.06488764	0.202247191	3.116883117
TAF6-like RNA polymerase II p300/CBP-associated factor-associated factor 65 kDa subunit 6L	TAF6L	Taf6l	Candidates	Q9Y6J9	68	10	4	8	5	26	19	25	14	24	26	0.147058824	0.058823529	0.117647059	0.073529412	0.382352941	0.279411765	0.367647059	0.205882353	0.352941176	0.382352941	0.102941176	0.095588235	0.330882353	0.286764706	3.214285714	3	0.099264706	0.308823529	3.111111111
Putative RNA-binding protein 15B	RBM15B	Rbm15b	Candidates	Q8NDT2	97	9	3	7	3	19	14	17	18	18	12	0.092783505	0.030927835	0.072164948	0.030927835	0.195876289	0.144329897	0.175257732	0.18556701	0.18556701	0.12371134	0.06185567	0.051546392	0.170103093	0.180412371	2.75	3.5	0.056701031	0.175257732	3.090909091
Proline-rich protein 12	PRR12	Prr12	Candidates	Q9ULL5	211	12	1	8	5	24	9	24	23	48	27	0.056872038	0.004739336	0.037914692	0.023696682	0.113744076	0.042654028	0.113744076	0.109004739	0.227488152	0.127962085	0.030805687	0.030805687	0.078199052	0.111374408	2.538461538	3.615384615	0.030805687	0.09478673	3.076923077
FAD synthase	FLAD1	Flad1	Candidates	Q8NFF5	65	12	7	5	2	22	18	21	19	23	24	0.184615385	0.107692308	0.076923077	0.030769231	0.338461538	0.276923077	0.323076923	0.292307692	0.353846154	0.369230769	0.146153846	0.053846154	0.307692308	0.307692308	2.105263158	5.714285714	0.1	0.307692308	3.076923077
tRNA (uracil-5-)-methyltransferase homolog A	TRMT2A	Trmt2a	Candidates	Q8IZ69	69	4	2	5	3	13	11	10	9	9	11	0.057971014	0.028985507	0.072463768	0.043478261	0.188405797	0.15942029	0.144927536	0.130434783	0.130434783	0.15942029	0.043478261	0.057971014	0.173913043	0.137681159	4	2.375	0.050724638	0.155797101	3.071428571
Dystrophin	DMD	Dmd	Candidates	P11532	427	4	0.1	4	3	9	6	12	7	13	14	0.009367681	0.000234192	0.009367681	0.007025761	0.021077283	0.014051522	0.028103044	0.016393443	0.030444965	0.032786885	0.004800937	0.008196721	0.017564403	0.022248244	3.658536585	2.714285714	0.006498829	0.019906323	3.063063063
EH domain-containing protein 1	EHD1	Ehd1	Candidates	Q9H4M9	61	26	22	9	11	52	51	54	51	33	29	0.426229508	0.360655738	0.147540984	0.180327869	0.852459016	0.836065574	0.885245902	0.836065574	0.540983607	0.475409836	0.393442623	0.163934426	0.844262295	0.860655738	2.145833333	5.25	0.278688525	0.852459016	3.058823529
28S ribosomal protein S10, mitochondrial	MRPS10	Mrps10	Candidates	P82664	23	3	4	8	1	11	6	19	12	20	14	0.130434783	0.173913043	0.347826087	0.043478261	0.47826087	0.260869565	0.826086957	0.52173913	0.869565217	0.608695652	0.152173913	0.195652174	0.369565217	0.673913043	2.428571429	3.444444444	0.173913043	0.52173913	3
Inactive hydroxysteroid dehydrogenase-like protein 1	HSDL1	Hsdl1	Candidates	Q3SXM5	37	7	8	4	2	19	15	15	14	10	9	0.189189189	0.216216216	0.108108108	0.054054054	0.513513514	0.405405405	0.405405405	0.378378378	0.27027027	0.243243243	0.202702703	0.081081081	0.459459459	0.391891892	2.266666667	4.833333333	0.141891892	0.425675676	3
Dehydrogenase/reductase SDR family member 7B	DHRS7B	Dhrs7b	Candidates	Q6IAN0	35	10	9	7	2	25	24	18	16	13	10	0.285714286	0.257142857	0.2	0.057142857	0.714285714	0.685714286	0.514285714	0.457142857	0.371428571	0.285714286	0.271428571	0.128571429	0.7	0.485714286	2.578947368	3.777777778	0.2	0.592857143	2.964285714
Calcium load-activated calcium channel	TMCO1	Tmco1	Candidates	Q9UM00	27	9	5	5	2	17	17	14	14	6	6	0.333333333	0.185185185	0.185185185	0.074074074	0.62962963	0.62962963	0.518518519	0.518518519	0.222222222	0.222222222	0.259259259	0.12962963	0.62962963	0.518518519	2.428571429	4	0.194444444	0.574074074	2.952380952
mRNA export factor GLE1	GLE1	Gle1	Candidates	Q53GS7	80	7	3	4	1	16	8	10	10	14	7	0.0875	0.0375	0.05	0.0125	0.2	0.1	0.125	0.125	0.175	0.0875	0.0625	0.03125	0.15	0.125	2.4	4	0.046875	0.1375	2.933333333
G-protein coupled receptor-associated sorting protein 2	GPRASP2	Gprasp2	Candidates	Q96D09	94	6	2	5	2	15	8	12	9	14	10	0.063829787	0.021276596	0.053191489	0.021276596	0.159574468	0.085106383	0.127659574	0.095744681	0.14893617	0.106382979	0.042553191	0.037234043	0.122340426	0.111702128	2.875	3	0.039893617	0.117021277	2.933333333
Stearoyl-CoA desaturase	SCD	Scd	Candidates	O00767	42	18	11	10	7	39	31	32	32	20	14	0.428571429	0.261904762	0.238095238	0.166666667	0.928571429	0.738095238	0.761904762	0.761904762	0.476190476	0.333333333	0.345238095	0.202380952	0.833333333	0.761904762	2.413793103	3.764705882	0.273809524	0.797619048	2.913043478
Probable glutamate--tRNA ligase, mitochondrial	EARS2	Ears2	Candidates	Q5JPH6	59	11	9	7	4	24	22	25	19	15	13	0.186440678	0.152542373	0.118644068	0.06779661	0.406779661	0.372881356	0.423728814	0.322033898	0.254237288	0.220338983	0.169491525	0.093220339	0.389830508	0.372881356	2.3	4	0.131355932	0.381355932	2.903225806
F-box-like/WD repeat-containing protein TBL1X	TBL1X	Tbl1x	Candidates	O60907	62	5	0.1	6	8	12	9	20	14	26	27	0.080645161	0.001612903	0.096774194	0.129032258	0.193548387	0.14516129	0.322580645	0.225806452	0.419354839	0.435483871	0.041129032	0.112903226	0.169354839	0.274193548	4.117647059	2.428571429	0.077016129	0.221774194	2.879581152
Phosphoenolpyruvate carboxykinase [GTP], mitochondrial	PCK2	Pck2	Candidates	Q16822	71	15	8	13	4	26	24	36	29	19	17	0.211267606	0.112676056	0.183098592	0.056338028	0.366197183	0.338028169	0.507042254	0.408450704	0.267605634	0.23943662	0.161971831	0.11971831	0.352112676	0.457746479	2.173913043	3.823529412	0.14084507	0.404929577	2.875
Syndetin	VPS50	Vps50	Candidates	Q96JG6	111	19	11	11	0.1	30	33	24	31	15	9	0.171171171	0.099099099	0.099099099	0.000900901	0.27027027	0.297297297	0.216216216	0.279279279	0.135135135	0.081081081	0.135135135	0.05	0.283783784	0.247747748	2.1	4.954954955	0.092567568	0.265765766	2.871046229
Pentatricopeptide repeat-containing protein 1, mitochondrial	PTCD1	Ptcd1	Candidates	O75127	79	5	6	5	2	12	16	11	12	8	9	0.063291139	0.075949367	0.063291139	0.025316456	0.151898734	0.202531646	0.139240506	0.151898734	0.101265823	0.113924051	0.069620253	0.044303797	0.17721519	0.14556962	2.545454545	3.285714286	0.056962025	0.161392405	2.833333333
Calcium-binding and coiled-coil domain-containing protein 2	CALCOCO2	Calcoco2	Candidates	Q13137	52	4	1	3	4	6	8	12	8	17	19	0.076923077	0.019230769	0.057692308	0.076923077	0.115384615	0.153846154	0.230769231	0.153846154	0.326923077	0.365384615	0.048076923	0.067307692	0.134615385	0.192307692	2.8	2.857142857	0.057692308	0.163461538	2.833333333
Putative GTP-binding protein 6	GTPBP6	Gtpbp6	Candidates	O43824	57	15	13	6	5	26	31	22	31	21	21	0.263157895	0.228070175	0.105263158	0.087719298	0.456140351	0.543859649	0.385964912	0.543859649	0.368421053	0.368421053	0.245614035	0.096491228	0.5	0.464912281	2.035714286	4.818181818	0.171052632	0.48245614	2.820512821
Mitochondrial mRNA pseudouridine synthase RPUSD3	RPUSD3	Rpusd3	Candidates	Q6P087	38	10	4	6	2	19	14	16	13	12	6	0.263157895	0.105263158	0.157894737	0.052631579	0.5	0.368421053	0.421052632	0.342105263	0.315789474	0.157894737	0.184210526	0.105263158	0.434210526	0.381578947	2.357142857	3.625	0.144736842	0.407894737	2.818181818
Stomatin-like protein 1	STOML1	Stoml1	Candidates	Q9UBI4	43	1	1	0.1	0.1	3	3	0.1	0.1	0.1	0.1	0.023255814	0.023255814	0.002325581	0.002325581	0.069767442	0.069767442	0.002325581	0.002325581	0.002325581	0.002325581	0.023255814	0.002325581	0.069767442	0.002325581	3	1	0.012790698	0.036046512	2.818181818
Phosphatidylserine decarboxylase proenzyme, mitochondrial	PISD	Pisd	Candidates	Q9UG56	47	6	3	4	3	14	8	12	11	9	9	0.127659574	0.063829787	0.085106383	0.063829787	0.29787234	0.170212766	0.255319149	0.234042553	0.191489362	0.191489362	0.095744681	0.074468085	0.234042553	0.244680851	2.444444444	3.285714286	0.085106383	0.239361702	2.8125
Trafficking protein particle complex subunit 3	TRAPPC3	Trappc3	Candidates	O43617	20	5	3	6	1	14	9	12	7	18	13	0.25	0.15	0.3	0.05	0.7	0.45	0.6	0.35	0.9	0.65	0.2	0.175	0.575	0.475	2.875	2.714285714	0.1875	0.525	2.8
Activating signal cointegrator 1	TRIP4	Trip4	Candidates	Q15650	66	5	2	5	3	11	9	13	9	23	14	0.075757576	0.03030303	0.075757576	0.045454545	0.166666667	0.136363636	0.196969697	0.136363636	0.348484848	0.212121212	0.053030303	0.060606061	0.151515152	0.166666667	2.857142857	2.75	0.056818182	0.159090909	2.8
EH domain-containing protein 4	EHD4	Ehd4	Candidates	Q9H223	61	20	14	8	10	44	32	42	27	26	22	0.327868852	0.229508197	0.131147541	0.163934426	0.721311475	0.524590164	0.68852459	0.442622951	0.426229508	0.360655738	0.278688525	0.147540984	0.62295082	0.56557377	2.235294118	3.833333333	0.213114754	0.594262295	2.788461538
Ceroid-lipofuscinosis neuronal protein 6	CLN6	Cln6	Candidates	Q9NWW5	36	3	6	4	1	9	11	10	9	5	7	0.083333333	0.166666667	0.111111111	0.027777778	0.25	0.305555556	0.277777778	0.25	0.138888889	0.194444444	0.125	0.069444444	0.277777778	0.263888889	2.222222222	3.8	0.097222222	0.270833333	2.785714286
N-terminal kinase-like protein	SCYL1	Scyl1	Candidates	Q96KG9	90	13	5	7	2	25	11	21	18	14	12	0.144444444	0.055555556	0.077777778	0.022222222	0.277777778	0.122222222	0.233333333	0.2	0.155555556	0.133333333	0.1	0.05	0.2	0.216666667	2	4.333333333	0.075	0.208333333	2.777777778
Sentrin-specific protease 1	SENP1	Senp1	Candidates	Q9P0U3	73	5	6	8	0.1	16	11	13	13	12	13	0.068493151	0.082191781	0.109589041	0.001369863	0.219178082	0.150684932	0.178082192	0.178082192	0.164383562	0.178082192	0.075342466	0.055479452	0.184931507	0.178082192	2.454545455	3.209876543	0.065410959	0.181506849	2.77486911
Integrator complex subunit 2	INTS2	Ints2	Candidates	Q9H0H0	134	20	8	7	3	33	26	25	21	15	9	0.149253731	0.059701493	0.052238806	0.02238806	0.246268657	0.194029851	0.186567164	0.156716418	0.111940299	0.067164179	0.104477612	0.037313433	0.220149254	0.171641791	2.107142857	4.6	0.070895522	0.195895522	2.763157895
Serine/threonine-protein kinase N3	PKN3	Pkn3	Candidates	Q6P5Z2	99	8	2	8	0.1	10	12	15	13	8	10	0.080808081	0.02020202	0.080808081	0.001010101	0.101010101	0.121212121	0.151515152	0.131313131	0.080808081	0.101010101	0.050505051	0.040909091	0.111111111	0.141414141	2.2	3.456790123	0.045707071	0.126262626	2.762430939
Protein ECT2	ECT2	Ect2	Candidates	Q9H8V3	104	12	6	8	3	25	17	18	20	17	13	0.115384615	0.057692308	0.076923077	0.028846154	0.240384615	0.163461538	0.173076923	0.192307692	0.163461538	0.125	0.086538462	0.052884615	0.201923077	0.182692308	2.333333333	3.454545455	0.069711538	0.192307692	2.75862069
Phosphatidylinositol 4-phosphate 5-kinase type-1 alpha	PIP5K1A	Pip5k1a	Candidates	Q99755	63	8	3	6	3	12	11	16	16	16	15	0.126984127	0.047619048	0.095238095	0.047619048	0.19047619	0.174603175	0.253968254	0.253968254	0.253968254	0.238095238	0.087301587	0.071428571	0.182539683	0.253968254	2.090909091	3.555555556	0.079365079	0.218253968	2.75
ATP-dependent RNA helicase DDX51	DDX51	Ddx51	Candidates	Q8N8A6	72	17	10	16	4	36	32	28	33	20	16	0.236111111	0.138888889	0.222222222	0.055555556	0.5	0.444444444	0.388888889	0.458333333	0.277777778	0.222222222	0.1875	0.138888889	0.472222222	0.423611111	2.518518519	3.05	0.163194444	0.447916667	2.744680851
Protein TANC2	TANC2	Tanc2	Candidates	Q9HCD6	220	9	2	6	5	18	8	16	18	23	21	0.040909091	0.009090909	0.027272727	0.022727273	0.081818182	0.036363636	0.072727273	0.081818182	0.104545455	0.095454545	0.025	0.025	0.059090909	0.077272727	2.363636364	3.090909091	0.025	0.068181818	2.727272727
Dynein axonemal assembly factor 5	DNAAF5	Dnaaf5	Candidates	Q86Y56	94	32	18	18	5	63	46	44	46	31	23	0.340425532	0.191489362	0.191489362	0.053191489	0.670212766	0.489361702	0.468085106	0.489361702	0.329787234	0.244680851	0.265957447	0.122340426	0.579787234	0.478723404	2.18	3.913043478	0.194148936	0.529255319	2.726027397
Ubiquitin conjugation factor E4 B	UBE4B	Ube4b	Candidates	O95155	146	16	5	9	2	31	19	22	15	19	12	0.109589041	0.034246575	0.061643836	0.01369863	0.212328767	0.130136986	0.150684932	0.102739726	0.130136986	0.082191781	0.071917808	0.037671233	0.171232877	0.126712329	2.380952381	3.363636364	0.054794521	0.148972603	2.71875
Striatin-interacting protein 1	STRIP1	Strip1	Candidates	Q5VSL9	96	11	2	3	1	16	11	12	7	9	7	0.114583333	0.020833333	0.03125	0.010416667	0.166666667	0.114583333	0.125	0.072916667	0.09375	0.072916667	0.067708333	0.020833333	0.140625	0.098958333	2.076923077	4.75	0.044270833	0.119791667	2.705882353
DCN1-like protein 5	DCUN1D5	Dcun1d5	Candidates	Q9BTE7	28	8	2	5	4	13	9	18	11	15	11	0.285714286	0.071428571	0.178571429	0.142857143	0.464285714	0.321428571	0.642857143	0.392857143	0.535714286	0.392857143	0.178571429	0.160714286	0.392857143	0.517857143	2.2	3.222222222	0.169642857	0.455357143	2.684210526
Neuron navigator 1	NAV1	Nav1	Candidates	Q8NEY1	202	12	1	13	8	22	18	30	21	36	35	0.059405941	0.004950495	0.064356436	0.03960396	0.108910891	0.089108911	0.148514851	0.103960396	0.178217822	0.173267327	0.032178218	0.051980198	0.099009901	0.126237624	3.076923077	2.428571429	0.042079208	0.112623762	2.676470588
Mortality factor 4-like protein 1	MORF4L1	Morf4l1	Candidates	Q9UBU8	41	5	1	5	4	10	7	14	9	26	18	0.12195122	0.024390244	0.12195122	0.097560976	0.243902439	0.170731707	0.341463415	0.219512195	0.634146341	0.43902439	0.073170732	0.109756098	0.207317073	0.280487805	2.833333333	2.555555556	0.091463415	0.243902439	2.666666667
Stomatin	STOM	Stom	Candidates	P27105	32	7	3	5	4	16	12	11	11	8	7	0.21875	0.09375	0.15625	0.125	0.5	0.375	0.34375	0.34375	0.25	0.21875	0.15625	0.140625	0.4375	0.34375	2.8	2.444444444	0.1484375	0.390625	2.631578947
BRD4-interacting chromatin-remodeling complex-associated protein	BICRA	Bicra	Candidates	Q9NZM4	158	5	1	7	8	12	7	18	17	25	29	0.03164557	0.006329114	0.044303797	0.050632911	0.075949367	0.044303797	0.113924051	0.107594937	0.158227848	0.183544304	0.018987342	0.047468354	0.060126582	0.110759494	3.166666667	2.333333333	0.033227848	0.085443038	2.571428571
Integrin-linked protein kinase	ILK	Ilk	Candidates	Q13418	51	5	3	3	3	9	8	11	8	12	7	0.098039216	0.058823529	0.058823529	0.058823529	0.176470588	0.156862745	0.215686275	0.156862745	0.235294118	0.137254902	0.078431373	0.058823529	0.166666667	0.18627451	2.125	3.166666667	0.068627451	0.176470588	2.571428571
Exocyst complex component 1	EXOC1	Exoc1	Candidates	Q9NV70	102	10	4	12	1	23	11	22	13	18	10	0.098039216	0.039215686	0.117647059	0.009803922	0.225490196	0.107843137	0.215686275	0.12745098	0.176470588	0.098039216	0.068627451	0.06372549	0.166666667	0.171568627	2.428571429	2.692307692	0.066176471	0.169117647	2.555555556
Tuberin	TSC2	Tsc2	Candidates	P49815	201	16	12	13	6	31	27	38	24	36	28	0.07960199	0.059701493	0.064676617	0.029850746	0.154228856	0.134328358	0.189054726	0.119402985	0.179104478	0.139303483	0.069651741	0.047263682	0.144278607	0.154228856	2.071428571	3.263157895	0.058457711	0.149253731	2.553191489
ATP-dependent Clp protease proteolytic subunit, mitochondrial	CLPP	Clpp	Candidates	Q16740	30	11	9	7	2	23	20	15	16	16	14	0.366666667	0.3	0.233333333	0.066666667	0.766666667	0.666666667	0.5	0.533333333	0.533333333	0.466666667	0.333333333	0.15	0.716666667	0.516666667	2.15	3.444444444	0.241666667	0.616666667	2.551724138
Histone deacetylase 3	HDAC3	Hdac3	Candidates	O15379	49	5	2	3	7	12	7	14	10	15	17	0.102040816	0.040816327	0.06122449	0.142857143	0.244897959	0.142857143	0.285714286	0.204081633	0.306122449	0.346938776	0.071428571	0.102040816	0.193877551	0.244897959	2.714285714	2.4	0.086734694	0.219387755	2.529411765
NADH dehydrogenase [ubiquinone] iron-sulfur protein 7, mitochondrial	NDUFS7	Ndufs7	Candidates	O75251	24	9	5	7	2	14	17	12	15	11	9	0.375	0.208333333	0.291666667	0.083333333	0.583333333	0.708333333	0.5	0.625	0.458333333	0.375	0.291666667	0.1875	0.645833333	0.5625	2.214285714	3	0.239583333	0.604166667	2.52173913
Microspherule protein 1	MCRS1	Mcrs1	Candidates	Q96EZ8	52	5	2	5	4	11	6	12	11	15	15	0.096153846	0.038461538	0.096153846	0.076923077	0.211538462	0.115384615	0.230769231	0.211538462	0.288461538	0.288461538	0.067307692	0.086538462	0.163461538	0.221153846	2.428571429	2.555555556	0.076923077	0.192307692	2.5
Dolichyl-diphosphooligosaccharide--protein glycosyltransferase subunit STT3B	STT3B	Stt3b	Candidates	Q8TCJ2	94	6	4	5	5	16	8	12	13	12	14	0.063829787	0.042553191	0.053191489	0.053191489	0.170212766	0.085106383	0.127659574	0.138297872	0.127659574	0.14893617	0.053191489	0.053191489	0.127659574	0.132978723	2.4	2.5	0.053191489	0.130319149	2.45
Mediator of RNA polymerase II transcription subunit 16	MED16	Med16	Candidates	Q9Y2X0	97	10	4	2	2	18	13	7	6	11	7	0.103092784	0.041237113	0.020618557	0.020618557	0.18556701	0.134020619	0.072164948	0.06185567	0.113402062	0.072164948	0.072164948	0.020618557	0.159793814	0.067010309	2.214285714	3.25	0.046391753	0.113402062	2.444444444
GATA zinc finger domain-containing protein 1	GATAD1	Gatad1	Candidates	Q8WUU5	29	2	0.1	1	1	2	3	1	4	5	5	0.068965517	0.003448276	0.034482759	0.034482759	0.068965517	0.103448276	0.034482759	0.137931034	0.172413793	0.172413793	0.036206897	0.034482759	0.086206897	0.086206897	2.380952381	2.5	0.035344828	0.086206897	2.43902439
Activating molecule in BECN1-regulated autophagy protein 1	AMBRA1	Ambra1	Candidates	Q9C0C7	143	11	3	9	7	15	19	21	18	29	23	0.076923077	0.020979021	0.062937063	0.048951049	0.104895105	0.132867133	0.146853147	0.125874126	0.202797203	0.160839161	0.048951049	0.055944056	0.118881119	0.136363636	2.428571429	2.4375	0.052447552	0.127622378	2.433333333
Rho guanine nucleotide exchange factor 12	ARHGEF12	Arhgef12	Candidates	Q9NZN5	173	9	2	10	5	19	11	19	14	25	29	0.052023121	0.011560694	0.057803468	0.028901734	0.10982659	0.063583815	0.10982659	0.080924855	0.144508671	0.167630058	0.031791908	0.043352601	0.086705202	0.095375723	2.727272727	2.2	0.037572254	0.091040462	2.423076923
Mediator of RNA polymerase II transcription subunit 4	MED4	Med4	Candidates	Q9NPJ6	30	7	2	10	10	15	14	21	20	30	33	0.233333333	0.066666667	0.333333333	0.333333333	0.5	0.466666667	0.7	0.666666667	1	1.1	0.15	0.333333333	0.483333333	0.683333333	3.222222222	2.05	0.241666667	0.583333333	2.413793103
BRISC complex subunit Abraxas 2	ABRAXAS2	Abraxas2	Candidates	Q15018	47	7	3	6	5	11	10	14	15	18	14	0.14893617	0.063829787	0.127659574	0.106382979	0.234042553	0.212765957	0.29787234	0.319148936	0.382978723	0.29787234	0.106382979	0.117021277	0.223404255	0.308510638	2.1	2.636363636	0.111702128	0.265957447	2.380952381
Breast cancer type 2 susceptibility protein	BRCA2	Brca2	Candidates	P51587	384	6	0.1	7	5	6	10	14	13	25	29	0.015625	0.000260417	0.018229167	0.013020833	0.015625	0.026041667	0.036458333	0.033854167	0.065104167	0.075520833	0.007942708	0.015625	0.020833333	0.03515625	2.62295082	2.25	0.011783854	0.027994792	2.375690608
Telomere length regulation protein TEL2 homolog	TELO2	Telo2	Candidates	Q9Y4R8	92	33	27	20	15	57	64	49	54	31	23	0.358695652	0.293478261	0.217391304	0.163043478	0.619565217	0.695652174	0.532608696	0.586956522	0.336956522	0.25	0.326086957	0.190217391	0.657608696	0.559782609	2.016666667	2.942857143	0.258152174	0.608695652	2.357894737
Putative bifunctional UDP-N-acetylglucosamine transferase and deubiquitinase ALG13	ALG13	Alg13	Candidates	Q9NP73	126	1	0.1	2	2	4	1	4	3	9	6	0.007936508	0.000793651	0.015873016	0.015873016	0.031746032	0.007936508	0.031746032	0.023809524	0.071428571	0.047619048	0.004365079	0.015873016	0.01984127	0.027777778	4.545454545	1.75	0.010119048	0.023809524	2.352941176
Telomerase-binding protein EST1A	SMG6	Smg6	Candidates	Q86US8	160	11	5	12	9	22	17	26	22	32	26	0.06875	0.03125	0.075	0.05625	0.1375	0.10625	0.1625	0.1375	0.2	0.1625	0.05	0.065625	0.121875	0.15	2.4375	2.285714286	0.0578125	0.1359375	2.351351351
Thioredoxin domain-containing protein 16	TXNDC16	Txndc16	Candidates	Q9P2K2	94	1	0.1	1	0.1	2	0.1	1	2	2	1	0.010638298	0.00106383	0.010638298	0.00106383	0.021276596	0.00106383	0.010638298	0.021276596	0.021276596	0.010638298	0.005851064	0.005851064	0.011170213	0.015957447	1.909090909	2.727272727	0.005851064	0.01356383	2.318181818
Mediator of RNA polymerase II transcription subunit 12	MED12	Med12	Candidates	Q93074	243	16	6	15	14	30	15	38	34	56	52	0.065843621	0.024691358	0.061728395	0.057613169	0.12345679	0.061728395	0.156378601	0.139917695	0.230452675	0.21399177	0.04526749	0.059670782	0.092592593	0.148148148	2.045454545	2.482758621	0.052469136	0.12037037	2.294117647
Conserved oligomeric Golgi complex subunit 3	COG3	Cog3	Candidates	Q96JB2	94	10	4	9	3	15	14	16	14	11	6	0.106382979	0.042553191	0.095744681	0.031914894	0.159574468	0.14893617	0.170212766	0.14893617	0.117021277	0.063829787	0.074468085	0.063829787	0.154255319	0.159574468	2.071428571	2.5	0.069148936	0.156914894	2.269230769
Protein MCM10 homolog	MCM10	Mcm10	Candidates	Q7L590	98	6	2	6	5	12	7	14	10	13	13	0.06122449	0.020408163	0.06122449	0.051020408	0.12244898	0.071428571	0.142857143	0.102040816	0.132653061	0.132653061	0.040816327	0.056122449	0.096938776	0.12244898	2.375	2.181818182	0.048469388	0.109693878	2.263157895
TSC22 domain family protein 2	TSC22D2	Tsc22d2	Candidates	O75157	79	3	0.1	3	0.1	4	2	5	3	5	6	0.037974684	0.001265823	0.037974684	0.001265823	0.050632911	0.025316456	0.063291139	0.037974684	0.063291139	0.075949367	0.019620253	0.019620253	0.037974684	0.050632911	1.935483871	2.580645161	0.019620253	0.044303797	2.258064516
InaD-like protein	PATJ	Patj	Candidates	Q8NI35	196	19	2	14	8	32	11	33	21	48	38	0.096938776	0.010204082	0.071428571	0.040816327	0.163265306	0.056122449	0.168367347	0.107142857	0.244897959	0.193877551	0.053571429	0.056122449	0.109693878	0.137755102	2.047619048	2.454545455	0.054846939	0.12372449	2.255813953
Sin3 histone deacetylase corepressor complex component SDS3	SUDS3	Suds3	Candidates	Q9H7L9	38	7	0.1	5	4	9	6	12	9	19	17	0.184210526	0.002631579	0.131578947	0.105263158	0.236842105	0.157894737	0.315789474	0.236842105	0.5	0.447368421	0.093421053	0.118421053	0.197368421	0.276315789	2.112676056	2.333333333	0.105921053	0.236842105	2.236024845
Mediator of RNA polymerase II transcription subunit 12-like protein	MED12L	Med12l	Candidates	Q86YW9	240	3	1	3	3	4	4	7	5	10	7	0.0125	0.004166667	0.0125	0.0125	0.016666667	0.016666667	0.029166667	0.020833333	0.041666667	0.029166667	0.008333333	0.0125	0.016666667	0.025	2	2	0.010416667	0.020833333	2
F-box-like/WD repeat-containing protein TBL1XR1	TBL1XR1	Tbl1xr1	Candidates	Q9BZK7	56	9	5	11	16	19	14	21	18	27	29	0.160714286	0.089285714	0.196428571	0.285714286	0.339285714	0.25	0.375	0.321428571	0.482142857	0.517857143	0.125	0.241071429	0.294642857	0.348214286	2.357142857	1.444444444	0.183035714	0.321428571	1.756097561
GDP-Man:Man(3)GlcNAc(2)-PP-Dol alpha-1,2-mannosyltransferase	ALG11	Alg11	Candidates	Q2TAA5	56	2	1	1	0.1	1	3	1	2	1	3	0.035714286	0.017857143	0.017857143	0.001785714	0.017857143	0.053571429	0.017857143	0.035714286	0.017857143	0.053571429	0.026785714	0.009821429	0.035714286	0.026785714	1.333333333	2.727272727	0.018303571	0.03125	1.707317073
Thioredoxin domain-containing protein 17	TXNDC17	Txndc17	Candidates	Q9BRA2	14	2	1	2	1	2	1	5	2	3	3	0.142857143	0.071428571	0.142857143	0.071428571	0.142857143	0.071428571	0.357142857	0.142857143	0.214285714	0.214285714	0.107142857	0.107142857	0.107142857	0.25	1	2.333333333	0.107142857	0.178571429	1.666666667
Stomatin-like protein 2, mitochondrial	STOML2	Stoml2	Candidates	Q9UJZ1	39	27	21	25	16	34	32	42	37	52	47	0.692307692	0.538461538	0.641025641	0.41025641	0.871794872	0.820512821	1.076923077	0.948717949	1.333333333	1.205128205	0.615384615	0.525641026	0.846153846	1.012820513	1.375	1.926829268	0.570512821	0.929487179	1.629213483
Survival of motor neuron-related-splicing factor 30	SMNDC1	Smndc1	Candidates	O75940	27	1	2	5	1	4	3	3	3	4	4	0.037037037	0.074074074	0.185185185	0.037037037	0.148148148	0.111111111	0.111111111	0.111111111	0.148148148	0.148148148	0.055555556	0.111111111	0.12962963	0.111111111	2.333333333	1	0.083333333	0.12037037	1.444444444
Integrin-linked kinase-associated serine/threonine phosphatase 2C	ILKAP	Ilkap	Candidates	Q9H0C8	43	5	5	2	2	7	2	4	2	5	7	0.11627907	0.11627907	0.046511628	0.046511628	0.162790698	0.046511628	0.093023256	0.046511628	0.11627907	0.162790698	0.11627907	0.046511628	0.104651163	0.069767442	0.9	1.5	0.081395349	0.087209302	1.071428571
Dol-P-Man:Man(7)GlcNAc(2)-PP-Dol alpha-1,6-mannosyltransferase	ALG12	Alg12	Candidates	Q9BV10	55	3	0.1	0.1	0.1	1	0.1	1	0.1	0.1	0.1	0.054545455	0.001818182	0.001818182	0.001818182	0.018181818	0.001818182	0.018181818	0.001818182	0.001818182	0.001818182	0.028181818	0.001818182	0.01	0.01	0.35483871	5.5	0.015	0.01	0.666666667
	NA	NANA	Background		NA	0.1	0.1	0.1	0.1	0.1	0.1	0.1	0.1	0.1	0.1	NA	NA	NA	NA	NA	NA	NA	NA	NA	NA	NA	NA	NA	NA	NA	NA	NA	NA	NA
Actin-related protein 3B	ACTR3B	Actr3b	Background	Q9P1U1	48	0.1	0.1	0.1	0.1	4	4	6	5	5	4	0.002083333	0.002083333	0.002083333	0.002083333	0.083333333	0.083333333	0.125	0.104166667	0.104166667	0.083333333	0.002083333	0.002083333	0.083333333	0.114583333	40	55	0.002083333	0.098958333	47.5
3-beta-hydroxysteroid-Delta(8),Delta(7)-isomerase	EBP	Ebp	Background	Q15125	26	0.1	0.1	0.1	0.1	4	3	3	4	3	2	0.003846154	0.003846154	0.003846154	0.003846154	0.153846154	0.115384615	0.115384615	0.153846154	0.115384615	0.076923077	0.003846154	0.003846154	0.134615385	0.134615385	35	35	0.003846154	0.134615385	35
Stromal cell-derived factor 2-like protein 1	SDF2L1	Sdf2l1	Background	Q9HCN8	24	0.1	0.1	0.1	0.1	3	3	5	3	4	3	0.004166667	0.004166667	0.004166667	0.004166667	0.125	0.125	0.208333333	0.125	0.166666667	0.125	0.004166667	0.004166667	0.125	0.166666667	30	40	0.004166667	0.145833333	35
Zinc finger protein Rlf	RLF	Rlf	Background	Q13129	218	0.1	0.1	0.1	0.1	6	1	4	3	4	3	0.000458716	0.000458716	0.000458716	0.000458716	0.027522936	0.004587156	0.018348624	0.013761468	0.018348624	0.013761468	0.000458716	0.000458716	0.016055046	0.016055046	35	35	0.000458716	0.016055046	35
DnaJ homolog subfamily B member 2	DNAJB2	Dnajb2	Background	P25686	36	0.1	0.1	0.1	0.1	3	6	4	0.1	1	1	0.002777778	0.002777778	0.002777778	0.002777778	0.083333333	0.166666667	0.111111111	0.002777778	0.027777778	0.027777778	0.002777778	0.002777778	0.125	0.056944444	45	20.5	0.002777778	0.090972222	32.75
Tafazzin	TAFAZZIN	Tafazzin	Background	Q16635	30	0.1	0.1	0.1	0.1	5	4	2	2	0.1	0.1	0.003333333	0.003333333	0.003333333	0.003333333	0.166666667	0.133333333	0.066666667	0.066666667	0.003333333	0.003333333	0.003333333	0.003333333	0.15	0.066666667	45	20	0.003333333	0.108333333	32.5
StAR-related lipid transfer protein 3	STARD3	Stard3	Background	Q14849	51	0.1	0.1	0.1	0.1	4	3	3	2	0.1	1	0.001960784	0.001960784	0.001960784	0.001960784	0.078431373	0.058823529	0.058823529	0.039215686	0.001960784	0.019607843	0.001960784	0.001960784	0.068627451	0.049019608	35	25	0.001960784	0.058823529	30
ATP-dependent translocase ABCB1	ABCB1	Abcb1	Background	P08183	141	0.1	0.1	0.1	0.1	5	3	2	2	1	0.1	0.00070922	0.00070922	0.00070922	0.00070922	0.035460993	0.021276596	0.014184397	0.014184397	0.007092199	0.00070922	0.00070922	0.00070922	0.028368794	0.014184397	40	20	0.00070922	0.021276596	30
TRPM8 channel-associated factor 2	TCAF2	Tcaf2	Background	A6NFQ2	101	0.1	0.1	0.1	0.1	5	5	1	0.1	0.1	0.1	0.000990099	0.000990099	0.000990099	0.000990099	0.04950495	0.04950495	0.00990099	0.000990099	0.000990099	0.000990099	0.000990099	0.000990099	0.04950495	0.005445545	50	5.5	0.000990099	0.027475248	27.75
Polypeptide N-acetylgalactosaminyltransferase 1	GALNT1	Galnt1	Background	Q10472	64	0.1	0.1	0.1	0.1	3	4	2	2	0.1	0.1	0.0015625	0.0015625	0.0015625	0.0015625	0.046875	0.0625	0.03125	0.03125	0.0015625	0.0015625	0.0015625	0.0015625	0.0546875	0.03125	35	20	0.0015625	0.04296875	27.5
RING finger protein 121	RNF121	Rnf121	Background	Q9H920	38	0.1	0.1	0.1	0.1	3	3	4	1	1	1	0.002631579	0.002631579	0.002631579	0.002631579	0.078947368	0.078947368	0.105263158	0.026315789	0.026315789	0.026315789	0.002631579	0.002631579	0.078947368	0.065789474	30	25	0.002631579	0.072368421	27.5
AP-5 complex subunit sigma-1	AP5S1	Ap5s1	Background	Q9NUS5	23	0.1	0.1	0.1	0.1	2	4	3	2	2	2	0.004347826	0.004347826	0.004347826	0.004347826	0.086956522	0.173913043	0.130434783	0.086956522	0.086956522	0.086956522	0.004347826	0.004347826	0.130434783	0.108695652	30	25	0.004347826	0.119565217	27.5
Adenine nucleotide translocase lysine N-methyltransferase	ANTKMT	Antkmt	Background	Q9BQD7	25	0.1	0.1	0.1	0.1	5	4	1	1	0.1	1	0.004	0.004	0.004	0.004	0.2	0.16	0.04	0.04	0.004	0.04	0.004	0.004	0.18	0.04	45	10	0.004	0.11	27.5
Chromobox protein homolog 1	CBX1	Cbx1	Background	P83916	21	0.1	0.1	0.1	0.1	4	2	3	2	7	9	0.004761905	0.004761905	0.004761905	0.004761905	0.19047619	0.095238095	0.142857143	0.095238095	0.333333333	0.428571429	0.004761905	0.004761905	0.142857143	0.119047619	30	25	0.004761905	0.130952381	27.5
Eukaryotic translation initiation factor 2-alpha kinase 3	EIF2AK3	Eif2ak3	Background	Q9NZJ5	125	0.1	0.1	0.1	0.1	0.1	0.1	6	4	2	0.1	0.0008	0.0008	0.0008	0.0008	0.0008	0.0008	0.048	0.032	0.016	0.0008	0.0008	0.0008	0.0008	0.04	1	50	0.0008	0.0204	25.5
Transmembrane protein 223	TMEM223	Tmem223	Background	A0PJW6	22	0.1	0.1	0.1	0.1	4	0.1	4	2	1	1	0.004545455	0.004545455	0.004545455	0.004545455	0.181818182	0.004545455	0.181818182	0.090909091	0.045454545	0.045454545	0.004545455	0.004545455	0.093181818	0.136363636	20.5	30	0.004545455	0.114772727	25.25
Serine/threonine-protein kinase Nek2	NEK2	Nek2	Background	P51955	52	0.1	0.1	0.1	0.1	2	2	3	3	0.1	6	0.001923077	0.001923077	0.001923077	0.001923077	0.038461538	0.038461538	0.057692308	0.057692308	0.001923077	0.115384615	0.001923077	0.001923077	0.038461538	0.057692308	20	30	0.001923077	0.048076923	25
Calumenin	CALU	Calu	Background	O43852	37	0.1	0.1	0.1	0.1	3	1	3	3	3	4	0.002702703	0.002702703	0.002702703	0.002702703	0.081081081	0.027027027	0.081081081	0.081081081	0.081081081	0.108108108	0.002702703	0.002702703	0.054054054	0.081081081	20	30	0.002702703	0.067567568	25
Zinc finger BED domain-containing protein 4	ZBED4	Zbed4	Background	O75132	130	0.1	0.1	0.1	0.1	2	1	6	1	4	2	0.000769231	0.000769231	0.000769231	0.000769231	0.015384615	0.007692308	0.046153846	0.007692308	0.030769231	0.015384615	0.000769231	0.000769231	0.011538462	0.026923077	15	35	0.000769231	0.019230769	25
Jerky protein homolog	JRK	Jrk	Background	O75564	62	0.1	0.1	0.1	0.1	2	4	1	3	1	1	0.001612903	0.001612903	0.001612903	0.001612903	0.032258065	0.064516129	0.016129032	0.048387097	0.016129032	0.016129032	0.001612903	0.001612903	0.048387097	0.032258065	30	20	0.001612903	0.040322581	25
Ubiquinone biosynthesis protein COQ4 homolog, mitochondrial	COQ4	Coq4	Background	Q9Y3A0	30	0.1	0.1	0.1	0.1	4	2	2	2	1	0.1	0.003333333	0.003333333	0.003333333	0.003333333	0.133333333	0.066666667	0.066666667	0.066666667	0.033333333	0.003333333	0.003333333	0.003333333	0.1	0.066666667	30	20	0.003333333	0.083333333	25
Transcription factor 20	TCF20	Tcf20	Background	Q9UGU0	212	0.1	0.1	0.1	0.1	0.1	1	7	1	6	2	0.000471698	0.000471698	0.000471698	0.000471698	0.000471698	0.004716981	0.033018868	0.004716981	0.028301887	0.009433962	0.000471698	0.000471698	0.00259434	0.018867925	5.5	40	0.000471698	0.010731132	22.75
Peroxisome proliferator-activated receptor gamma coactivator-related protein 1	PPRC1	Pprc1	Background	Q5VV67	178	0.1	0.1	0.1	0.1	2	0.1	3	4	5	11	0.000561798	0.000561798	0.000561798	0.000561798	0.011235955	0.000561798	0.016853933	0.02247191	0.028089888	0.061797753	0.000561798	0.000561798	0.005898876	0.019662921	10.5	35	0.000561798	0.012780899	22.75
Killer cell lectin-like receptor subfamily G member 2	KLRG2	Klrg2	Background	A4D1S0	43	0.1	0.1	0.1	0.1	1	3	3	2	6	4	0.002325581	0.002325581	0.002325581	0.002325581	0.023255814	0.069767442	0.069767442	0.046511628	0.139534884	0.093023256	0.002325581	0.002325581	0.046511628	0.058139535	20	25	0.002325581	0.052325581	22.5
Peroxynitrite isomerase THAP4	THAP4	Thap4	Background	Q8WY91	63	0.1	0.1	0.1	0.1	1	3	2	3	2	0.1	0.001587302	0.001587302	0.001587302	0.001587302	0.015873016	0.047619048	0.031746032	0.047619048	0.031746032	0.001587302	0.001587302	0.001587302	0.031746032	0.03968254	20	25	0.001587302	0.035714286	22.5
Probable mitochondrial glutathione transporter SLC25A39	SLC25A39	Slc25a39	Background	Q9BZJ4	39	0.1	0.1	0.1	0.1	4	2	2	1	3	1	0.002564103	0.002564103	0.002564103	0.002564103	0.102564103	0.051282051	0.051282051	0.025641026	0.076923077	0.025641026	0.002564103	0.002564103	0.076923077	0.038461538	30	15	0.002564103	0.057692308	22.5
Glutamyl-tRNA(Gln) amidotransferase subunit A, mitochondrial	QRSL1	Qrsl1	Background	Q9H0R6	57	0.1	0.1	0.1	0.1	2	3	1	3	0.1	1	0.001754386	0.001754386	0.001754386	0.001754386	0.035087719	0.052631579	0.01754386	0.052631579	0.001754386	0.01754386	0.001754386	0.001754386	0.043859649	0.035087719	25	20	0.001754386	0.039473684	22.5
Beta-1,4-glucuronyltransferase 1	B4GAT1	B4gat1	Background	O43505	47	0.1	0.1	0.1	0.1	2	2	3	2	0.1	0.1	0.00212766	0.00212766	0.00212766	0.00212766	0.042553191	0.042553191	0.063829787	0.042553191	0.00212766	0.00212766	0.00212766	0.00212766	0.042553191	0.053191489	20	25	0.00212766	0.04787234	22.5
Elongation of very long chain fatty acids protein 4	ELOVL4	Elovl4	Background	Q9GZR5	37	0.1	0.1	0.1	0.1	3	2	3	1	0.1	0.1	0.002702703	0.002702703	0.002702703	0.002702703	0.081081081	0.054054054	0.081081081	0.027027027	0.002702703	0.002702703	0.002702703	0.002702703	0.067567568	0.054054054	25	20	0.002702703	0.060810811	22.5
EMILIN-3	EMILIN3	Emilin3	Background	Q9NT22	83	0.1	0.1	0.1	0.1	4	1	2	2	3	0.1	0.001204819	0.001204819	0.001204819	0.001204819	0.048192771	0.012048193	0.024096386	0.024096386	0.036144578	0.001204819	0.001204819	0.001204819	0.030120482	0.024096386	25	20	0.001204819	0.027108434	22.5
E3 ubiquitin-protein ligase RNF5	RNF5	Rnf5	Background	Q99942	20	0.1	0.1	0.1	0.1	4	3	1	1	0.1	0.1	0.005	0.005	0.005	0.005	0.2	0.15	0.05	0.05	0.005	0.005	0.005	0.005	0.175	0.05	35	10	0.005	0.1125	22.5
Homeobox protein Hox-C8	HOXC8	Hoxc8	Background	P31273	28	0.1	0.1	0.1	0.1	2	2	2	3	3	1	0.003571429	0.003571429	0.003571429	0.003571429	0.071428571	0.071428571	0.071428571	0.107142857	0.107142857	0.035714286	0.003571429	0.003571429	0.071428571	0.089285714	20	25	0.003571429	0.080357143	22.5
Solute carrier family 35 member F2	SLC35F2	Slc35f2	Background	Q8IXU6	41	0.1	0.1	0.1	0.1	3	1	3	2	1	0.1	0.002439024	0.002439024	0.002439024	0.002439024	0.073170732	0.024390244	0.073170732	0.048780488	0.024390244	0.002439024	0.002439024	0.002439024	0.048780488	0.06097561	20	25	0.002439024	0.054878049	22.5
Zinc finger protein 444	ZNF444	Znf444	Background	Q8N0Y2	35	0.1	0.1	0.1	0.1	2	3	3	1	3	2	0.002857143	0.002857143	0.002857143	0.002857143	0.057142857	0.085714286	0.085714286	0.028571429	0.085714286	0.057142857	0.002857143	0.002857143	0.071428571	0.057142857	25	20	0.002857143	0.064285714	22.5
V-type proton ATPase subunit F	ATP6V1F	Atp6v1f	Background	Q16864	13	0.1	0.1	0.1	0.1	0.1	0.1	5	3	3	2	0.007692308	0.007692308	0.007692308	0.007692308	0.007692308	0.007692308	0.384615385	0.230769231	0.230769231	0.153846154	0.007692308	0.007692308	0.007692308	0.307692308	1	40	0.007692308	0.157692308	20.5
E3 ubiquitin-protein ligase RLIM	RLIM	Rlim	Background	Q9NVW2	69	0.1	0.1	0.1	0.1	4	0.1	2	2	1	1	0.001449275	0.001449275	0.001449275	0.001449275	0.057971014	0.001449275	0.028985507	0.028985507	0.014492754	0.014492754	0.001449275	0.001449275	0.029710145	0.028985507	20.5	20	0.001449275	0.029347826	20.25
Rab11 family-interacting protein 5	RAB11FIP5	Rab11fip5	Background	Q9BXF6	70	0.1	0.1	0.1	0.1	1	0.1	5	2	11	6	0.001428571	0.001428571	0.001428571	0.001428571	0.014285714	0.001428571	0.071428571	0.028571429	0.157142857	0.085714286	0.001428571	0.001428571	0.007857143	0.05	5.5	35	0.001428571	0.028928571	20.25
Zinc finger protein 593	ZNF593	Znf593	Background	O00488	15	0.1	0.1	0.1	0.1	1	2	2	3	2	1	0.006666667	0.006666667	0.006666667	0.006666667	0.066666667	0.133333333	0.133333333	0.2	0.133333333	0.066666667	0.006666667	0.006666667	0.1	0.166666667	15	25	0.006666667	0.133333333	20
Catechol	COMTD1	Comtd1	Background	Q86VU5	29	0.1	0.1	1	0.1	8	6	7	5	6	1	0.003448276	0.003448276	0.034482759	0.003448276	0.275862069	0.206896552	0.24137931	0.172413793	0.206896552	0.034482759	0.003448276	0.018965517	0.24137931	0.206896552	70	10.90909091	0.011206897	0.224137931	20
Malectin	MLEC	Mlec	Background	Q14165	32	0.1	0.1	0.1	0.1	2	2	3	1	0.1	2	0.003125	0.003125	0.003125	0.003125	0.0625	0.0625	0.09375	0.03125	0.003125	0.0625	0.003125	0.003125	0.0625	0.0625	20	20	0.003125	0.0625	20
Phosphatidylinositol 4-kinase type 2-beta	PI4K2B	Pi4k2b	Background	Q8TCG2	55	0.1	0.1	0.1	0.1	3	2	2	1	1	0.1	0.001818182	0.001818182	0.001818182	0.001818182	0.054545455	0.036363636	0.036363636	0.018181818	0.018181818	0.001818182	0.001818182	0.001818182	0.045454545	0.027272727	25	15	0.001818182	0.036363636	20
Sentrin-specific protease 5	SENP5	Senp5	Background	Q96HI0	87	0.1	0.1	0.1	0.1	1	2	2	3	0.1	0.1	0.001149425	0.001149425	0.001149425	0.001149425	0.011494253	0.022988506	0.022988506	0.034482759	0.001149425	0.001149425	0.001149425	0.001149425	0.017241379	0.028735632	15	25	0.001149425	0.022988506	20
NADH dehydrogenase [ubiquinone] 1 beta subcomplex subunit 9	NDUFB9	Ndufb9	Background	Q9Y6M9	22	0.1	0.1	0.1	0.1	5	1	1	1	2	2	0.004545455	0.004545455	0.004545455	0.004545455	0.227272727	0.045454545	0.045454545	0.045454545	0.090909091	0.090909091	0.004545455	0.004545455	0.136363636	0.045454545	30	10	0.004545455	0.090909091	20
Proteasome activator complex subunit 1	PSME1	Psme1	Background	Q06323	29	0.1	0.1	0.1	0.1	5	0.1	2	0.1	1	0.1	0.003448276	0.003448276	0.003448276	0.003448276	0.172413793	0.003448276	0.068965517	0.003448276	0.034482759	0.003448276	0.003448276	0.003448276	0.087931034	0.036206897	25.5	10.5	0.003448276	0.062068966	18
cGMP-inhibited 3',5'-cyclic phosphodiesterase B	PDE3B	Pde3b	Background	Q13370	124	0.1	0.1	0.1	0.1	2	5	0.1	0.1	1	1	0.000806452	0.000806452	0.000806452	0.000806452	0.016129032	0.040322581	0.000806452	0.000806452	0.008064516	0.008064516	0.000806452	0.000806452	0.028225806	0.000806452	35	1	0.000806452	0.014516129	18
Poly [ADP-ribose] polymerase tankyrase-1	TNKS	Tnks	Background	O95271	142	0.1	0.1	0.1	0.1	1	0.1	4	2	4	6	0.000704225	0.000704225	0.000704225	0.000704225	0.007042254	0.000704225	0.028169014	0.014084507	0.028169014	0.042253521	0.000704225	0.000704225	0.003873239	0.021126761	5.5	30	0.000704225	0.0125	17.75
Pre-B-cell leukemia transcription factor 2	PBX2	Pbx2	Background	P40425	46	0.1	0.1	0.1	0.1	5	1	1	0.1	2	2	0.002173913	0.002173913	0.002173913	0.002173913	0.108695652	0.02173913	0.02173913	0.002173913	0.043478261	0.043478261	0.002173913	0.002173913	0.065217391	0.011956522	30	5.5	0.002173913	0.038586957	17.75
Sideroflexin-5	SFXN5	Sfxn5	Background	Q8TD22	37	0.1	0.1	0.1	0.1	3	3	0.1	1	0.1	0.1	0.002702703	0.002702703	0.002702703	0.002702703	0.081081081	0.081081081	0.002702703	0.027027027	0.002702703	0.002702703	0.002702703	0.002702703	0.081081081	0.014864865	30	5.5	0.002702703	0.047972973	17.75
Gap junction gamma-1 protein	GJC1	Gjc1	Background	P36383	45	0.1	0.1	0.1	0.1	3	2	2	0.1	0.1	0.1	0.002222222	0.002222222	0.002222222	0.002222222	0.066666667	0.044444444	0.044444444	0.002222222	0.002222222	0.002222222	0.002222222	0.002222222	0.055555556	0.023333333	25	10.5	0.002222222	0.039444444	17.75
Probable 2-oxoglutarate dehydrogenase E1 component DHKTD1, mitochondrial	DHTKD1	Dhtkd1	Background	Q96HY7	103	0.1	0.1	0.1	0.1	3	1	3	0.1	1	0.1	0.000970874	0.000970874	0.000970874	0.000970874	0.029126214	0.009708738	0.029126214	0.000970874	0.009708738	0.000970874	0.000970874	0.000970874	0.019417476	0.015048544	20	15.5	0.000970874	0.01723301	17.75
Forkhead box protein G1	FOXG1	Foxg1	Background	P55316	52	0.1	0.1	0.1	0.1	1	4	2	0.1	0.1	0.1	0.001923077	0.001923077	0.001923077	0.001923077	0.019230769	0.076923077	0.038461538	0.001923077	0.001923077	0.001923077	0.001923077	0.001923077	0.048076923	0.020192308	25	10.5	0.001923077	0.034134615	17.75
Zinc finger protein 219	ZNF219	Znf219	Background	Q9P2Y4	77	0.1	0.1	0.1	0.1	4	1	2	0.1	0.1	0.1	0.001298701	0.001298701	0.001298701	0.001298701	0.051948052	0.012987013	0.025974026	0.001298701	0.001298701	0.001298701	0.001298701	0.001298701	0.032467532	0.013636364	25	10.5	0.001298701	0.023051948	17.75
E3 ubiquitin-protein ligase Topors	TOPORS	Topors	Background	Q9NS56	119	0.1	0.1	0.1	0.1	2	0.1	3	2	3	5	0.000840336	0.000840336	0.000840336	0.000840336	0.016806723	0.000840336	0.025210084	0.016806723	0.025210084	0.042016807	0.000840336	0.000840336	0.008823529	0.021008403	10.5	25	0.000840336	0.014915966	17.75
NF-kappa-B inhibitor-interacting Ras-like protein 1	NKIRAS1	Nkiras1	Background	Q9NYS0	22	0.1	0.1	0.1	0.1	2	2	3	0.1	2	0.1	0.004545455	0.004545455	0.004545455	0.004545455	0.090909091	0.090909091	0.136363636	0.004545455	0.090909091	0.004545455	0.004545455	0.004545455	0.090909091	0.070454545	20	15.5	0.004545455	0.080681818	17.75
Ubiquitin carboxyl-terminal hydrolase 30	USP30	Usp30	Background	Q70CQ3	59	0.1	0.1	0.1	0.1	0.1	1	5	1	0.1	0.1	0.001694915	0.001694915	0.001694915	0.001694915	0.001694915	0.016949153	0.084745763	0.016949153	0.001694915	0.001694915	0.001694915	0.001694915	0.009322034	0.050847458	5.5	30	0.001694915	0.030084746	17.75
Metalloendopeptidase	OMA1	Oma1	Background	Q96E52	60	0.1	0.1	0.1	0.1	2	3	1	1	2	1	0.001666667	0.001666667	0.001666667	0.001666667	0.033333333	0.05	0.016666667	0.016666667	0.033333333	0.016666667	0.001666667	0.001666667	0.041666667	0.016666667	25	10	0.001666667	0.029166667	17.5
Ubiquitin-conjugating enzyme E2 A	UBE2A	Ube2a	Background	P49459	17	0.1	0.1	0.1	0.1	1	2	2	2	3	3	0.005882353	0.005882353	0.005882353	0.005882353	0.058823529	0.117647059	0.117647059	0.117647059	0.176470588	0.176470588	0.005882353	0.005882353	0.088235294	0.117647059	15	20	0.005882353	0.102941176	17.5
Lathosterol oxidase	SC5D	Sc5d	Background	O75845	35	0.1	0.1	0.1	0.1	1	2	2	2	0.1	0.1	0.002857143	0.002857143	0.002857143	0.002857143	0.028571429	0.057142857	0.057142857	0.057142857	0.002857143	0.002857143	0.002857143	0.002857143	0.042857143	0.057142857	15	20	0.002857143	0.05	17.5
Transmembrane emp24 domain-containing protein 9	TMED9	Tmed9	Background	Q9BVK6	27	0.1	0.1	0.1	0.1	1	1	2	3	1	1	0.003703704	0.003703704	0.003703704	0.003703704	0.037037037	0.037037037	0.074074074	0.111111111	0.037037037	0.037037037	0.003703704	0.003703704	0.037037037	0.092592593	10	25	0.003703704	0.064814815	17.5
Protein PIMREG	PIMREG	Pimreg	Background	Q9BSJ6	27	0.1	0.1	0.1	0.1	2	1	2	2	2	1	0.003703704	0.003703704	0.003703704	0.003703704	0.074074074	0.037037037	0.074074074	0.074074074	0.074074074	0.037037037	0.003703704	0.003703704	0.055555556	0.074074074	15	20	0.003703704	0.064814815	17.5
SAP domain-containing ribonucleoprotein	SARNP	Sarnp	Background	P82979	24	0.1	0.1	0.1	0.1	3	1	2	1	1	2	0.004166667	0.004166667	0.004166667	0.004166667	0.125	0.041666667	0.083333333	0.041666667	0.041666667	0.083333333	0.004166667	0.004166667	0.083333333	0.0625	20	15	0.004166667	0.072916667	17.5
Ion channel TACAN	TMEM120A	Tmem120a	Background	Q9BXJ8	41	0.1	0.1	0.1	0.1	1	3	2	1	0.1	0.1	0.002439024	0.002439024	0.002439024	0.002439024	0.024390244	0.073170732	0.048780488	0.024390244	0.002439024	0.002439024	0.002439024	0.002439024	0.048780488	0.036585366	20	15	0.002439024	0.042682927	17.5
Lipase maturation factor 1	LMF1	Lmf1	Background	Q96S06	65	0.1	0.1	0.1	0.1	2	2	1	2	0.1	0.1	0.001538462	0.001538462	0.001538462	0.001538462	0.030769231	0.030769231	0.015384615	0.030769231	0.001538462	0.001538462	0.001538462	0.001538462	0.030769231	0.023076923	20	15	0.001538462	0.026923077	17.5
Ribonuclease P protein subunit p40	RPP40	Rpp40	Background	O75818	42	0.1	0.1	0.1	0.1	1	1	3	2	6	4	0.002380952	0.002380952	0.002380952	0.002380952	0.023809524	0.023809524	0.071428571	0.047619048	0.142857143	0.095238095	0.002380952	0.002380952	0.023809524	0.05952381	10	25	0.002380952	0.041666667	17.5
Methenyltetrahydrofolate synthase domain-containing protein	MTHFSD	Mthfsd	Background	Q2M296	42	0.1	0.1	0.1	0.1	2	1	3	1	1	0.1	0.002380952	0.002380952	0.002380952	0.002380952	0.047619048	0.023809524	0.071428571	0.023809524	0.023809524	0.002380952	0.002380952	0.002380952	0.035714286	0.047619048	15	20	0.002380952	0.041666667	17.5
Protein	POMT1	Pomt1	Background	Q9Y6A1	85	0.1	0.1	0.1	0.1	1	1	2	3	1	1	0.001176471	0.001176471	0.001176471	0.001176471	0.011764706	0.011764706	0.023529412	0.035294118	0.011764706	0.011764706	0.001176471	0.001176471	0.011764706	0.029411765	10	25	0.001176471	0.020588235	17.5
Cdc42 effector protein 2	CDC42EP2	Cdc42ep2	Background	O14613	22	0.1	0.1	0.1	0.1	1	2	3	1	1	3	0.004545455	0.004545455	0.004545455	0.004545455	0.045454545	0.090909091	0.136363636	0.045454545	0.045454545	0.136363636	0.004545455	0.004545455	0.068181818	0.090909091	15	20	0.004545455	0.079545455	17.5
Mitochondrial nicotinamide adenine dinucleotide transporter SLC25A51	SLC25A51	Slc25a51	Background	Q9H1U9	34	0.1	0.1	1	0.1	6	6	5	4	2	0.1	0.002941176	0.002941176	0.029411765	0.002941176	0.176470588	0.176470588	0.147058824	0.117647059	0.058823529	0.002941176	0.002941176	0.016176471	0.176470588	0.132352941	60	8.181818182	0.009558824	0.154411765	16.15384615
Pleckstrin homology domain-containing family H member 3	PLEKHH3	Plekhh3	Background	Q7Z736	85	1	0.1	0.1	0.1	6	5	5	5	3	1	0.011764706	0.001176471	0.001176471	0.001176471	0.070588235	0.058823529	0.058823529	0.058823529	0.035294118	0.011764706	0.006470588	0.001176471	0.064705882	0.058823529	10	50	0.003823529	0.061764706	16.15384615
Telomere length and silencing protein 1 homolog	C9orf78	C9orf78	Background	Q9NZ63	34	0.1	0.1	0.1	0.1	4	0.1	2	0.1	7	3	0.002941176	0.002941176	0.002941176	0.002941176	0.117647059	0.002941176	0.058823529	0.002941176	0.205882353	0.088235294	0.002941176	0.002941176	0.060294118	0.030882353	20.5	10.5	0.002941176	0.045588235	15.5
DALR anticodon-binding domain-containing protein 3	DALRD3	Dalrd3	Background	Q5D0E6	59	0.1	0.1	0.1	0.1	3	3	0.1	0.1	2	1	0.001694915	0.001694915	0.001694915	0.001694915	0.050847458	0.050847458	0.001694915	0.001694915	0.033898305	0.016949153	0.001694915	0.001694915	0.050847458	0.001694915	30	1	0.001694915	0.026271186	15.5
Interferon gamma receptor 1	IFNGR1	Ifngr1	Background	P15260	54	0.1	0.1	0.1	0.1	0.1	2	0.1	4	0.1	3	0.001851852	0.001851852	0.001851852	0.001851852	0.001851852	0.037037037	0.001851852	0.074074074	0.001851852	0.055555556	0.001851852	0.001851852	0.019444444	0.037962963	10.5	20.5	0.001851852	0.028703704	15.5
Disrupted in schizophrenia 1 protein	DISC1	Disc1	Background	Q9NRI5	94	0.1	0.1	0.1	0.1	5	0.1	1	0.1	1	0.1	0.00106383	0.00106383	0.00106383	0.00106383	0.053191489	0.00106383	0.010638298	0.00106383	0.010638298	0.00106383	0.00106383	0.00106383	0.02712766	0.005851064	25.5	5.5	0.00106383	0.016489362	15.5
Receptor-type tyrosine-protein phosphatase U	PTPRU	Ptpru	Background	Q92729	162	0.1	0.1	0.1	0.1	2	0.1	4	0.1	3	3	0.000617284	0.000617284	0.000617284	0.000617284	0.012345679	0.000617284	0.024691358	0.000617284	0.018518519	0.018518519	0.000617284	0.000617284	0.006481481	0.012654321	10.5	20.5	0.000617284	0.009567901	15.5
Zinc finger protein with KRAB and SCAN domains 1	ZKSCAN1	Zkscan1	Background	P17029	64	0.1	0.1	0.1	0.1	5	0.1	1	0.1	3	6	0.0015625	0.0015625	0.0015625	0.0015625	0.078125	0.0015625	0.015625	0.0015625	0.046875	0.09375	0.0015625	0.0015625	0.03984375	0.00859375	25.5	5.5	0.0015625	0.02421875	15.5
Transcription elongation factor A protein-like 8	TCEAL8	Tceal8	Background	Q8IYN2	14	0.1	0.1	0.1	0.1	2	0.1	4	0.1	4	3	0.007142857	0.007142857	0.007142857	0.007142857	0.142857143	0.007142857	0.285714286	0.007142857	0.285714286	0.214285714	0.007142857	0.007142857	0.075	0.146428571	10.5	20.5	0.007142857	0.110714286	15.5
Speckle targeted PIP5K1A-regulated poly(A) polymerase	TUT1	Tut1	Background	Q9H6E5	94	0.1	0.1	1	0.1	7	5	4	4	4	1	0.00106383	0.00106383	0.010638298	0.00106383	0.074468085	0.053191489	0.042553191	0.042553191	0.042553191	0.010638298	0.00106383	0.005851064	0.063829787	0.042553191	60	7.272727273	0.003457447	0.053191489	15.38461538
BAH and coiled-coil domain-containing protein 1	BAHCC1	Bahcc1	Background	Q9P281	280	0.1	0.1	0.1	0.1	1	0.1	3	2	4	6	0.000357143	0.000357143	0.000357143	0.000357143	0.003571429	0.000357143	0.010714286	0.007142857	0.014285714	0.021428571	0.000357143	0.000357143	0.001964286	0.008928571	5.5	25	0.000357143	0.005446429	15.25
Rap guanine nucleotide exchange factor 1	RAPGEF1	Rapgef1	Background	Q13905	121	0.1	0.1	0.1	0.1	1	0.1	2	3	4	3	0.000826446	0.000826446	0.000826446	0.000826446	0.008264463	0.000826446	0.016528926	0.024793388	0.033057851	0.024793388	0.000826446	0.000826446	0.004545455	0.020661157	5.5	25	0.000826446	0.012603306	15.25
Zinc finger CCCH domain-containing protein 3	ZC3H3	Zc3h3	Background	Q8IXZ2	102	0.1	0.1	0.1	0.1	2	0.1	3	1	5	2	0.000980392	0.000980392	0.000980392	0.000980392	0.019607843	0.000980392	0.029411765	0.009803922	0.049019608	0.019607843	0.000980392	0.000980392	0.010294118	0.019607843	10.5	20	0.000980392	0.01495098	15.25
Ubiquitin-conjugating enzyme E2 J1	UBE2J1	Ube2j1	Background	Q9Y385	35	0.1	0.1	0.1	0.1	4	1	1	0.1	0.1	0.1	0.002857143	0.002857143	0.002857143	0.002857143	0.114285714	0.028571429	0.028571429	0.002857143	0.002857143	0.002857143	0.002857143	0.002857143	0.071428571	0.015714286	25	5.5	0.002857143	0.043571429	15.25
Histone RNA hairpin-binding protein	SLBP	Slbp	Background	Q14493	31	0.1	0.1	0.1	0.1	3	1	2	0.1	4	3	0.003225806	0.003225806	0.003225806	0.003225806	0.096774194	0.032258065	0.064516129	0.003225806	0.129032258	0.096774194	0.003225806	0.003225806	0.064516129	0.033870968	20	10.5	0.003225806	0.049193548	15.25
Acetoacetyl-CoA synthetase	AACS	Aacs	Background	Q86V21	75	0.1	0.1	0.1	0.1	2	1	3	0.1	2	0.1	0.001333333	0.001333333	0.001333333	0.001333333	0.026666667	0.013333333	0.04	0.001333333	0.026666667	0.001333333	0.001333333	0.001333333	0.02	0.020666667	15	15.5	0.001333333	0.020333333	15.25
Beta-glucuronidase	GUSB	Gusb	Background	P08236	75	0.1	0.1	0.1	0.1	2	0.1	3	1	1	2	0.001333333	0.001333333	0.001333333	0.001333333	0.026666667	0.001333333	0.04	0.013333333	0.013333333	0.026666667	0.001333333	0.001333333	0.014	0.026666667	10.5	20	0.001333333	0.020333333	15.25
Vesicular integral-membrane protein VIP36	LMAN2	Lman2	Background	Q12907	40	0.1	0.1	0.1	0.1	0.1	1	3	2	1	1	0.0025	0.0025	0.0025	0.0025	0.0025	0.025	0.075	0.05	0.025	0.025	0.0025	0.0025	0.01375	0.0625	5.5	25	0.0025	0.038125	15.25
Ubiquitin-protein ligase E3B	UBE3B	Ube3b	Background	Q7Z3V4	123	0.1	0.1	0.1	0.1	2	1	0.1	3	1	1	0.000813008	0.000813008	0.000813008	0.000813008	0.016260163	0.008130081	0.000813008	0.024390244	0.008130081	0.008130081	0.000813008	0.000813008	0.012195122	0.012601626	15	15.5	0.000813008	0.012398374	15.25
PWWP domain-containing protein 2A	PWWP2A	Pwwp2a	Background	Q96N64	82	0.1	0.1	0.1	0.1	2	3	1	0.1	1	0.1	0.001219512	0.001219512	0.001219512	0.001219512	0.024390244	0.036585366	0.012195122	0.001219512	0.012195122	0.001219512	0.001219512	0.001219512	0.030487805	0.006707317	25	5.5	0.001219512	0.018597561	15.25
Regulator of telomere elongation helicase 1	RTEL1	Rtel1	Background	Q9NZ71	134	0.1	0.1	0.1	0.1	2	2	2	0.1	1	0.1	0.000746269	0.000746269	0.000746269	0.000746269	0.014925373	0.014925373	0.014925373	0.000746269	0.007462687	0.000746269	0.000746269	0.000746269	0.014925373	0.007835821	20	10.5	0.000746269	0.011380597	15.25
Ribonuclease H2 subunit B	RNASEH2B	Rnaseh2b	Background	Q5TBB1	35	0.1	0.1	0.1	0.1	2	1	3	0.1	0.1	0.1	0.002857143	0.002857143	0.002857143	0.002857143	0.057142857	0.028571429	0.085714286	0.002857143	0.002857143	0.002857143	0.002857143	0.002857143	0.042857143	0.044285714	15	15.5	0.002857143	0.043571429	15.25
ETS translocation variant 3	ETV3	Etv3	Background	P41162	57	0.1	0.1	0.1	0.1	1	3	0.1	2	0.1	0.1	0.001754386	0.001754386	0.001754386	0.001754386	0.01754386	0.052631579	0.001754386	0.035087719	0.001754386	0.001754386	0.001754386	0.001754386	0.035087719	0.018421053	20	10.5	0.001754386	0.026754386	15.25
RecQ-mediated genome instability protein 2	RMI2	Rmi2	Background	Q96E14	16	0.1	0.1	0.1	0.1	2	0.1	3	1	5	4	0.00625	0.00625	0.00625	0.00625	0.125	0.00625	0.1875	0.0625	0.3125	0.25	0.00625	0.00625	0.065625	0.125	10.5	20	0.00625	0.0953125	15.25
Hormone-sensitive lipase	LIPE	Lipe	Background	Q05469	117	0.1	0.1	0.1	0.1	2	3	1	0.1	0.1	0.1	0.000854701	0.000854701	0.000854701	0.000854701	0.017094017	0.025641026	0.008547009	0.000854701	0.000854701	0.000854701	0.000854701	0.000854701	0.021367521	0.004700855	25	5.5	0.000854701	0.013034188	15.25
Rhomboid-related protein 4	RHBDD1	Rhbdd1	Background	Q8TEB9	36	0.1	0.1	0.1	0.1	1	2	3	0.1	2	0.1	0.002777778	0.002777778	0.002777778	0.002777778	0.027777778	0.055555556	0.083333333	0.002777778	0.055555556	0.002777778	0.002777778	0.002777778	0.041666667	0.043055556	15	15.5	0.002777778	0.042361111	15.25
Alpha-1,3-mannosyl-glycoprotein 4-beta-N-acetylglucosaminyltransferase B	MGAT4B	Mgat4b	Background	Q9UQ53	63	0.1	0.1	0.1	0.1	3	1	2	0.1	0.1	0.1	0.001587302	0.001587302	0.001587302	0.001587302	0.047619048	0.015873016	0.031746032	0.001587302	0.001587302	0.001587302	0.001587302	0.001587302	0.031746032	0.016666667	20	10.5	0.001587302	0.024206349	15.25
Ras-related protein Rab-22A	RAB22A	Rab22a	Background	Q9UL26	22	0.1	0.1	0.1	0.1	1	2	0.1	3	0.1	0.1	0.004545455	0.004545455	0.004545455	0.004545455	0.045454545	0.090909091	0.004545455	0.136363636	0.004545455	0.004545455	0.004545455	0.004545455	0.068181818	0.070454545	15	15.5	0.004545455	0.069318182	15.25
Neutral amino acid transporter A	SLC1A4	Slc1a4	Background	P43007	56	0.1	0.1	0.1	0.1	4	0.1	1	1	0.1	0.1	0.001785714	0.001785714	0.001785714	0.001785714	0.071428571	0.001785714	0.017857143	0.017857143	0.001785714	0.001785714	0.001785714	0.001785714	0.036607143	0.017857143	20.5	10	0.001785714	0.027232143	15.25
Ankyrin repeat domain-containing protein 9	ANKRD9	Ankrd9	Background	Q96BM1	34	0.1	0.1	0.1	0.1	2	2	1	1	1	1	0.002941176	0.002941176	0.002941176	0.002941176	0.058823529	0.058823529	0.029411765	0.029411765	0.029411765	0.029411765	0.002941176	0.002941176	0.058823529	0.029411765	20	10	0.002941176	0.044117647	15
Peroxisome assembly protein 12	PEX12	Pex12	Background	O00623	41	0.1	0.1	0.1	0.1	1	1	2	2	0.1	0.1	0.002439024	0.002439024	0.002439024	0.002439024	0.024390244	0.024390244	0.048780488	0.048780488	0.002439024	0.002439024	0.002439024	0.002439024	0.024390244	0.048780488	10	20	0.002439024	0.036585366	15
Uncharacterized protein C15orf61	C15orf61	C15orf61	Background	A6NNL5	18	0.1	0.1	0.1	0.1	2	2	1	1	0.1	0.1	0.005555556	0.005555556	0.005555556	0.005555556	0.111111111	0.111111111	0.055555556	0.055555556	0.005555556	0.005555556	0.005555556	0.005555556	0.111111111	0.055555556	20	10	0.005555556	0.083333333	15
Unconventional myosin-XIX	MYO19	Myo19	Background	Q96H55	109	1	0.1	1	0.1	9	5	9	10	3	3	0.009174312	0.000917431	0.009174312	0.000917431	0.082568807	0.04587156	0.082568807	0.091743119	0.027522936	0.027522936	0.005045872	0.005045872	0.064220183	0.087155963	12.72727273	17.27272727	0.005045872	0.075688073	15
Carnitine	CPT2	Cpt2	Background	P23786	74	0.1	0.1	0.1	0.1	1	1	2	2	0.1	1	0.001351351	0.001351351	0.001351351	0.001351351	0.013513514	0.013513514	0.027027027	0.027027027	0.001351351	0.013513514	0.001351351	0.001351351	0.013513514	0.027027027	10	20	0.001351351	0.02027027	15
MRN complex-interacting protein	MRNIP	Mrnip	Background	Q6NTE8	38	0.1	0.1	0.1	0.1	1	1	3	1	4	2	0.002631579	0.002631579	0.002631579	0.002631579	0.026315789	0.026315789	0.078947368	0.026315789	0.105263158	0.052631579	0.002631579	0.002631579	0.026315789	0.052631579	10	20	0.002631579	0.039473684	15
DNA-directed RNA polymerase II subunit RPB7	POLR2G	Polr2g	Background	P62487	19	0.1	0.1	0.1	0.1	1	1	2	2	5	2	0.005263158	0.005263158	0.005263158	0.005263158	0.052631579	0.052631579	0.105263158	0.105263158	0.263157895	0.105263158	0.005263158	0.005263158	0.052631579	0.105263158	10	20	0.005263158	0.078947368	15
Disintegrin and metalloproteinase domain-containing protein 15	ADAM15	Adam15	Background	Q13444	93	0.1	0.1	0.1	0.1	1	1	3	1	2	1	0.001075269	0.001075269	0.001075269	0.001075269	0.010752688	0.010752688	0.032258065	0.010752688	0.021505376	0.010752688	0.001075269	0.001075269	0.010752688	0.021505376	10	20	0.001075269	0.016129032	15
Reticulophagy regulator 3	RETREG3	Retreg3	Background	Q86VR2	51	0.1	0.1	0.1	0.1	2	2	1	1	1	0.1	0.001960784	0.001960784	0.001960784	0.001960784	0.039215686	0.039215686	0.019607843	0.019607843	0.019607843	0.001960784	0.001960784	0.001960784	0.039215686	0.019607843	20	10	0.001960784	0.029411765	15
Diacylglycerol kinase epsilon	DGKE	Dgke	Background	P52429	64	0.1	0.1	0.1	0.1	1	1	2	2	0.1	0.1	0.0015625	0.0015625	0.0015625	0.0015625	0.015625	0.015625	0.03125	0.03125	0.0015625	0.0015625	0.0015625	0.0015625	0.015625	0.03125	10	20	0.0015625	0.0234375	15
Cell division cycle-associated 7-like protein	CDCA7L	Cdca7l	Background	Q96GN5	52	0.1	0.1	0.1	0.1	3	1	1	1	2	0.1	0.001923077	0.001923077	0.001923077	0.001923077	0.057692308	0.019230769	0.019230769	0.019230769	0.038461538	0.001923077	0.001923077	0.001923077	0.038461538	0.019230769	20	10	0.001923077	0.028846154	15
Protein ABHD18	ABHD18	Abhd18	Background	Q0P651	47	0.1	0.1	0.1	0.1	1	1	2	2	1	1	0.00212766	0.00212766	0.00212766	0.00212766	0.021276596	0.021276596	0.042553191	0.042553191	0.021276596	0.021276596	0.00212766	0.00212766	0.021276596	0.042553191	10	20	0.00212766	0.031914894	15
Phosphatidylinositol 4-kinase type 2-alpha	PI4K2A	Pi4k2a	Background	Q9BTU6	54	0.1	0.1	1	0.1	4	9	2	3	1	1	0.001851852	0.001851852	0.018518519	0.001851852	0.074074074	0.166666667	0.037037037	0.055555556	0.018518519	0.018518519	0.001851852	0.010185185	0.12037037	0.046296296	65	4.545454545	0.006018519	0.083333333	13.84615385
Rho-related BTB domain-containing protein 3	RHOBTB3	Rhobtb3	Background	O94955	69	0.1	0.1	0.1	0.1	5	0.1	0.1	0.1	0.1	0.1	0.001449275	0.001449275	0.001449275	0.001449275	0.072463768	0.001449275	0.001449275	0.001449275	0.001449275	0.001449275	0.001449275	0.001449275	0.036956522	0.001449275	25.5	1	0.001449275	0.019202899	13.25
Guided entry of tail-anchored proteins factor 1	GET1	Get1	Background	O00258	20	1	0.1	0.1	0.1	5	7	2	3	3	1	0.05	0.005	0.005	0.005	0.25	0.35	0.1	0.15	0.15	0.05	0.0275	0.005	0.3	0.125	10.90909091	25	0.01625	0.2125	13.07692308
Sorting nexin-14	SNX14	Snx14	Background	Q9Y5W7	110	1	0.1	0.1	0.1	7	4	3	3	1	0.1	0.009090909	0.000909091	0.000909091	0.000909091	0.063636364	0.036363636	0.027272727	0.027272727	0.009090909	0.000909091	0.005	0.000909091	0.05	0.027272727	10	30	0.002954545	0.038636364	13.07692308
Thioredoxin-related transmembrane protein 1	TMX1	Tmx1	Background	Q9H3N1	32	1	0.1	0.1	0.1	5	4	5	3	3	1	0.03125	0.003125	0.003125	0.003125	0.15625	0.125	0.15625	0.09375	0.09375	0.03125	0.0171875	0.003125	0.140625	0.125	8.181818182	40	0.01015625	0.1328125	13.07692308
Palmitoyl-protein thioesterase ABHD10, mitochondrial	ABHD10	Abhd10	Background	Q9NUJ1	34	0.1	0.1	0.1	0.1	3	0.1	2	0.1	1	1	0.002941176	0.002941176	0.002941176	0.002941176	0.088235294	0.002941176	0.058823529	0.002941176	0.029411765	0.029411765	0.002941176	0.002941176	0.045588235	0.030882353	15.5	10.5	0.002941176	0.038235294	13
Ubiquitin-like protein 7	UBL7	Ubl7	Background	Q96S82	41	0.1	0.1	0.1	0.1	4	0.1	1	0.1	0.1	0.1	0.002439024	0.002439024	0.002439024	0.002439024	0.097560976	0.002439024	0.024390244	0.002439024	0.002439024	0.002439024	0.002439024	0.002439024	0.05	0.013414634	20.5	5.5	0.002439024	0.031707317	13
S-adenosyl-L-methionine-dependent tRNA 4-demethylwyosine synthase TYW1	TYW1	Tyw1	Background	Q9NV66	84	0.1	0.1	0.1	0.1	3	2	0.1	0.1	2	0.1	0.001190476	0.001190476	0.001190476	0.001190476	0.035714286	0.023809524	0.001190476	0.001190476	0.023809524	0.001190476	0.001190476	0.001190476	0.029761905	0.001190476	25	1	0.001190476	0.01547619	13
Acetyl-coenzyme A synthetase 2-like, mitochondrial	ACSS1	Acss1	Background	Q9NUB1	75	0.1	0.1	0.1	0.1	4	0.1	1	0.1	0.1	0.1	0.001333333	0.001333333	0.001333333	0.001333333	0.053333333	0.001333333	0.013333333	0.001333333	0.001333333	0.001333333	0.001333333	0.001333333	0.027333333	0.007333333	20.5	5.5	0.001333333	0.017333333	13
Sorting nexin-21	SNX21	Snx21	Background	Q969T3	41	0.1	0.1	0.1	0.1	3	2	0.1	0.1	0.1	0.1	0.002439024	0.002439024	0.002439024	0.002439024	0.073170732	0.048780488	0.002439024	0.002439024	0.002439024	0.002439024	0.002439024	0.002439024	0.06097561	0.002439024	25	1	0.002439024	0.031707317	13
Putative ribosome-binding factor A, mitochondrial	RBFA	Rbfa	Background	Q8N0V3	38	0.1	0.1	0.1	0.1	4	0.1	0.1	1	1	0.1	0.002631579	0.002631579	0.002631579	0.002631579	0.105263158	0.002631579	0.002631579	0.026315789	0.026315789	0.002631579	0.002631579	0.002631579	0.053947368	0.014473684	20.5	5.5	0.002631579	0.034210526	13
5'-AMP-activated protein kinase subunit beta-2	PRKAB2	Prkab2	Background	O43741	30	0.1	0.1	0.1	0.1	2	0.1	3	0.1	5	1	0.003333333	0.003333333	0.003333333	0.003333333	0.066666667	0.003333333	0.1	0.003333333	0.166666667	0.033333333	0.003333333	0.003333333	0.035	0.051666667	10.5	15.5	0.003333333	0.043333333	13
Putative methyltransferase-like protein 7A	METTL7A	Mettl7a	Background	Q9H8H3	28	0.1	0.1	0.1	0.1	2	0.1	3	0.1	1	1	0.003571429	0.003571429	0.003571429	0.003571429	0.071428571	0.003571429	0.107142857	0.003571429	0.035714286	0.035714286	0.003571429	0.003571429	0.0375	0.055357143	10.5	15.5	0.003571429	0.046428571	13
DNA-binding protein inhibitor ID-3	ID3	Id3	Background	Q02535	13	0.1	0.1	0.1	0.1	1	0.1	2	2	1	0.1	0.007692308	0.007692308	0.007692308	0.007692308	0.076923077	0.007692308	0.153846154	0.153846154	0.076923077	0.007692308	0.007692308	0.007692308	0.042307692	0.153846154	5.5	20	0.007692308	0.098076923	12.75
Nuclear receptor coactivator 4	NCOA4	Ncoa4	Background	Q13772	70	0.1	0.1	0.1	0.1	0.1	2	1	2	1	6	0.001428571	0.001428571	0.001428571	0.001428571	0.001428571	0.028571429	0.014285714	0.028571429	0.014285714	0.085714286	0.001428571	0.001428571	0.015	0.021428571	10.5	15	0.001428571	0.018214286	12.75
DNA cross-link repair 1A protein	DCLRE1A	Dclre1a	Background	Q6PJP8	116	0.1	0.1	0.1	0.1	2	2	1	0.1	0.1	1	0.000862069	0.000862069	0.000862069	0.000862069	0.017241379	0.017241379	0.00862069	0.000862069	0.000862069	0.00862069	0.000862069	0.000862069	0.017241379	0.004741379	20	5.5	0.000862069	0.010991379	12.75
Myotubularin-related protein 12	MTMR12	Mtmr12	Background	Q9C0I1	86	0.1	0.1	0.1	0.1	1	1	3	0.1	3	0.1	0.001162791	0.001162791	0.001162791	0.001162791	0.011627907	0.011627907	0.034883721	0.001162791	0.034883721	0.001162791	0.001162791	0.001162791	0.011627907	0.018023256	10	15.5	0.001162791	0.014825581	12.75
Baculoviral IAP repeat-containing protein 2	BIRC2	Birc2	Background	Q13490	70	0.1	0.1	0.1	0.1	1	1	3	0.1	3	1	0.001428571	0.001428571	0.001428571	0.001428571	0.014285714	0.014285714	0.042857143	0.001428571	0.042857143	0.014285714	0.001428571	0.001428571	0.014285714	0.022142857	10	15.5	0.001428571	0.018214286	12.75
Centrin-3	CETN3	Cetn3	Background	O15182	20	0.1	0.1	0.1	0.1	3	1	0.1	1	2	1	0.005	0.005	0.005	0.005	0.15	0.05	0.005	0.05	0.1	0.05	0.005	0.005	0.1	0.0275	20	5.5	0.005	0.06375	12.75
Pleckstrin homology domain-containing family G member 2	PLEKHG2	Plekhg2	Background	Q9H7P9	148	0.1	0.1	0.1	0.1	2	1	2	0.1	2	1	0.000675676	0.000675676	0.000675676	0.000675676	0.013513514	0.006756757	0.013513514	0.000675676	0.013513514	0.006756757	0.000675676	0.000675676	0.010135135	0.007094595	15	10.5	0.000675676	0.008614865	12.75
T-complex protein 11-like protein 1	TCP11L1	Tcp11l1	Background	Q9NUJ3	57	0.1	0.1	0.1	0.1	2	0.1	2	1	1	1	0.001754386	0.001754386	0.001754386	0.001754386	0.035087719	0.001754386	0.035087719	0.01754386	0.01754386	0.01754386	0.001754386	0.001754386	0.018421053	0.026315789	10.5	15	0.001754386	0.022368421	12.75
Mitochondrial amidoxime-reducing component 1	MTARC1	Mtarc1	Background	Q5VT66	38	0.1	0.1	0.1	0.1	3	1	1	0.1	1	0.1	0.002631579	0.002631579	0.002631579	0.002631579	0.078947368	0.026315789	0.026315789	0.002631579	0.026315789	0.002631579	0.002631579	0.002631579	0.052631579	0.014473684	20	5.5	0.002631579	0.033552632	12.75
Zinc finger protein 70	ZNF70	Znf70	Background	Q9UC06	51	0.1	0.1	0.1	0.1	2	1	2	0.1	2	5	0.001960784	0.001960784	0.001960784	0.001960784	0.039215686	0.019607843	0.039215686	0.001960784	0.039215686	0.098039216	0.001960784	0.001960784	0.029411765	0.020588235	15	10.5	0.001960784	0.025	12.75
Ras-related protein Rab-31	RAB31	Rab31	Background	Q13636	22	0.1	0.1	0.1	0.1	1	3	1	0.1	0.1	1	0.004545455	0.004545455	0.004545455	0.004545455	0.045454545	0.136363636	0.045454545	0.004545455	0.004545455	0.045454545	0.004545455	0.004545455	0.090909091	0.025	20	5.5	0.004545455	0.057954545	12.75
RCC1 domain-containing protein 1	RCCD1	Rccd1	Background	A6NED2	40	0.1	0.1	0.1	0.1	2	1	2	0.1	0.1	0.1	0.0025	0.0025	0.0025	0.0025	0.05	0.025	0.05	0.0025	0.0025	0.0025	0.0025	0.0025	0.0375	0.02625	15	10.5	0.0025	0.031875	12.75
Secretory carrier-associated membrane protein 2	SCAMP2	Scamp2	Background	O15127	37	0.1	0.1	0.1	0.1	3	1	1	0.1	0.1	0.1	0.002702703	0.002702703	0.002702703	0.002702703	0.081081081	0.027027027	0.027027027	0.002702703	0.002702703	0.002702703	0.002702703	0.002702703	0.054054054	0.014864865	20	5.5	0.002702703	0.034459459	12.75
TBC domain-containing protein kinase-like protein	TBCK	Tbck	Background	Q8TEA7	101	0.1	0.1	0.1	0.1	0.1	1	3	1	5	3	0.000990099	0.000990099	0.000990099	0.000990099	0.000990099	0.00990099	0.02970297	0.00990099	0.04950495	0.02970297	0.000990099	0.000990099	0.005445545	0.01980198	5.5	20	0.000990099	0.012623762	12.75
Capping protein-inhibiting regulator of actin dynamics	CRACD	Cracd	Background	Q6ZU35	137	0.1	0.1	0.1	0.1	1	0.1	3	1	1	3	0.000729927	0.000729927	0.000729927	0.000729927	0.00729927	0.000729927	0.02189781	0.00729927	0.00729927	0.02189781	0.000729927	0.000729927	0.004014599	0.01459854	5.5	20	0.000729927	0.009306569	12.75
Cullin-9	CUL9	Cul9	Background	Q8IWT3	281	0.1	0.1	0.1	0.1	0.1	1	3	1	3	3	0.000355872	0.000355872	0.000355872	0.000355872	0.000355872	0.003558719	0.010676157	0.003558719	0.010676157	0.010676157	0.000355872	0.000355872	0.001957295	0.007117438	5.5	20	0.000355872	0.004537367	12.75
U6 snRNA-associated Sm-like protein LSm1	LSM1	Lsm1	Background	O15116	15	0.1	0.1	0.1	0.1	1	0.1	2	2	2	1	0.006666667	0.006666667	0.006666667	0.006666667	0.066666667	0.006666667	0.133333333	0.133333333	0.133333333	0.066666667	0.006666667	0.006666667	0.036666667	0.133333333	5.5	20	0.006666667	0.085	12.75
BLOC-1-related complex subunit 5	BORCS5	Borcs5	Background	Q969J3	22	0.1	0.1	0.1	0.1	2	0.1	2	1	3	1	0.004545455	0.004545455	0.004545455	0.004545455	0.090909091	0.004545455	0.090909091	0.045454545	0.136363636	0.045454545	0.004545455	0.004545455	0.047727273	0.068181818	10.5	15	0.004545455	0.057954545	12.75
Dual specificity protein phosphatase 14	DUSP14	Dusp14	Background	O95147	22	0.1	0.1	0.1	0.1	1	0.1	1	3	1	1	0.004545455	0.004545455	0.004545455	0.004545455	0.045454545	0.004545455	0.045454545	0.136363636	0.045454545	0.045454545	0.004545455	0.004545455	0.025	0.090909091	5.5	20	0.004545455	0.057954545	12.75
WD repeat-containing protein 25	WDR25	Wdr25	Background	Q64LD2	60	0.1	0.1	0.1	0.1	0.1	1	3	1	3	3	0.001666667	0.001666667	0.001666667	0.001666667	0.001666667	0.016666667	0.05	0.016666667	0.05	0.05	0.001666667	0.001666667	0.009166667	0.033333333	5.5	20	0.001666667	0.02125	12.75
CNK3/IPCEF1 fusion protein	CNK3	Cnk3	Background	G9CGD6	100	0.1	0.1	0.1	0.1	1	0.1	3	1	2	0.1	0.001	0.001	0.001	0.001	0.01	0.001	0.03	0.01	0.02	0.001	0.001	0.001	0.0055	0.02	5.5	20	0.001	0.01275	12.75
Reticulocalbin-1	RCN1	Rcn1	Background	Q15293	39	0.1	0.1	0.1	0.1	2	1	2	0.1	1	1	0.002564103	0.002564103	0.002564103	0.002564103	0.051282051	0.025641026	0.051282051	0.002564103	0.025641026	0.025641026	0.002564103	0.002564103	0.038461538	0.026923077	15	10.5	0.002564103	0.032692308	12.75
UPF0690 protein C1orf52	C1orf52	C1orf52	Background	Q8N6N3	21	0.1	0.1	0.1	0.1	3	1	1	0.1	1	1	0.004761905	0.004761905	0.004761905	0.004761905	0.142857143	0.047619048	0.047619048	0.004761905	0.047619048	0.047619048	0.004761905	0.004761905	0.095238095	0.026190476	20	5.5	0.004761905	0.060714286	12.75
Signal transducer and activator of transcription 6	STAT6	Stat6	Background	P42226	94	0.1	0.1	0.1	0.1	2	0.1	1	2	3	0.1	0.00106383	0.00106383	0.00106383	0.00106383	0.021276596	0.00106383	0.010638298	0.021276596	0.031914894	0.00106383	0.00106383	0.00106383	0.011170213	0.015957447	10.5	15	0.00106383	0.01356383	12.75
DNA polymerase epsilon subunit 4	POLE4	Pole4	Background	Q9NR33	12	0.1	0.1	0.1	0.1	1	0.1	2	2	1	1	0.008333333	0.008333333	0.008333333	0.008333333	0.083333333	0.008333333	0.166666667	0.166666667	0.083333333	0.083333333	0.008333333	0.008333333	0.045833333	0.166666667	5.5	20	0.008333333	0.10625	12.75
Programmed cell death protein 2-like	PDCD2L	Pdcd2l	Background	Q9BRP1	39	0.1	0.1	0.1	0.1	1	0.1	2	2	0.1	1	0.002564103	0.002564103	0.002564103	0.002564103	0.025641026	0.002564103	0.051282051	0.051282051	0.002564103	0.025641026	0.002564103	0.002564103	0.014102564	0.051282051	5.5	20	0.002564103	0.032692308	12.75
GTP cyclohydrolase 1	GCH1	Gch1	Background	P30793	28	0.1	0.1	0.1	0.1	2	1	2	0.1	2	2	0.003571429	0.003571429	0.003571429	0.003571429	0.071428571	0.035714286	0.071428571	0.003571429	0.071428571	0.071428571	0.003571429	0.003571429	0.053571429	0.0375	15	10.5	0.003571429	0.045535714	12.75
B-cell lymphoma/leukemia 11A	BCL11A	Bcl11a	Background	Q9H165	91	0.1	0.1	0.1	0.1	1	1	1	2	1	5	0.001098901	0.001098901	0.001098901	0.001098901	0.010989011	0.010989011	0.010989011	0.021978022	0.010989011	0.054945055	0.001098901	0.001098901	0.010989011	0.016483516	10	15	0.001098901	0.013736264	12.5
Ragulator complex protein LAMTOR4	LAMTOR4	Lamtor4	Background	Q0VGL1	11	0.1	0.1	0.1	0.1	2	1	1	1	1	0.1	0.009090909	0.009090909	0.009090909	0.009090909	0.181818182	0.090909091	0.090909091	0.090909091	0.090909091	0.009090909	0.009090909	0.009090909	0.136363636	0.090909091	15	10	0.009090909	0.113636364	12.5
Suppressor APC domain-containing protein 2	SAPCD2	Sapcd2	Background	Q86UD0	43	0.1	0.1	0.1	0.1	1	1	2	1	3	4	0.002325581	0.002325581	0.002325581	0.002325581	0.023255814	0.023255814	0.046511628	0.023255814	0.069767442	0.093023256	0.002325581	0.002325581	0.023255814	0.034883721	10	15	0.002325581	0.029069767	12.5
E3 ubiquitin-protein ligase RNF185	RNF185	Rnf185	Background	Q96GF1	20	0.1	0.1	0.1	0.1	1	2	1	1	0.1	0.1	0.005	0.005	0.005	0.005	0.05	0.1	0.05	0.05	0.005	0.005	0.005	0.005	0.075	0.05	15	10	0.005	0.0625	12.5
Putative peptidyl-tRNA hydrolase PTRHD1	PTRHD1	Ptrhd1	Background	Q6GMV3	16	0.1	0.1	0.1	0.1	2	1	1	1	1	1	0.00625	0.00625	0.00625	0.00625	0.125	0.0625	0.0625	0.0625	0.0625	0.0625	0.00625	0.00625	0.09375	0.0625	15	10	0.00625	0.078125	12.5
Deoxyhypusine synthase	DHPS	Dhps	Background	P49366	41	0.1	0.1	0.1	0.1	2	1	1	1	1	1	0.002439024	0.002439024	0.002439024	0.002439024	0.048780488	0.024390244	0.024390244	0.024390244	0.024390244	0.024390244	0.002439024	0.002439024	0.036585366	0.024390244	15	10	0.002439024	0.030487805	12.5
Transmembrane protein 128	TMEM128	Tmem128	Background	Q5BJH2	19	0.1	0.1	0.1	0.1	2	1	1	1	0.1	0.1	0.005263158	0.005263158	0.005263158	0.005263158	0.105263158	0.052631579	0.052631579	0.052631579	0.005263158	0.005263158	0.005263158	0.005263158	0.078947368	0.052631579	15	10	0.005263158	0.065789474	12.5
Histone-lysine N-methyltransferase MECOM	MECOM	Mecom	Background	Q03112	138	0.1	0.1	0.1	0.1	2	1	1	1	1	1	0.000724638	0.000724638	0.000724638	0.000724638	0.014492754	0.007246377	0.007246377	0.007246377	0.007246377	0.007246377	0.000724638	0.000724638	0.010869565	0.007246377	15	10	0.000724638	0.009057971	12.5
ADP-ribosylation factor-like protein 6-interacting protein 6	ARL6IP6	Arl6ip6	Background	Q8N6S5	25	0.1	0.1	0.1	0.1	1	1	2	1	2	2	0.004	0.004	0.004	0.004	0.04	0.04	0.08	0.04	0.08	0.08	0.004	0.004	0.04	0.06	10	15	0.004	0.05	12.5
Inactive ubiquitin thioesterase	OTULINL	Otulinl	Background	Q9NUU6	42	0.1	0.1	0.1	0.1	2	1	1	1	0.1	0.1	0.002380952	0.002380952	0.002380952	0.002380952	0.047619048	0.023809524	0.023809524	0.023809524	0.002380952	0.002380952	0.002380952	0.002380952	0.035714286	0.023809524	15	10	0.002380952	0.029761905	12.5
Peroxisomal membrane protein 4	PXMP4	Pxmp4	Background	Q9Y6I8	24	0.1	0.1	0.1	0.1	2	1	1	1	0.1	0.1	0.004166667	0.004166667	0.004166667	0.004166667	0.083333333	0.041666667	0.041666667	0.041666667	0.004166667	0.004166667	0.004166667	0.004166667	0.0625	0.041666667	15	10	0.004166667	0.052083333	12.5
Ankyrin repeat and BTB/POZ domain-containing protein 2	ABTB2	Abtb2	Background	Q8N961	114	0.1	0.1	0.1	0.1	2	1	1	1	2	1	0.000877193	0.000877193	0.000877193	0.000877193	0.01754386	0.00877193	0.00877193	0.00877193	0.01754386	0.00877193	0.000877193	0.000877193	0.013157895	0.00877193	15	10	0.000877193	0.010964912	12.5
ER membrane protein complex subunit 5	MMGT1	Mmgt1	Background	Q8N4V1	15	0.1	0.1	0.1	0.1	2	1	1	1	1	0.1	0.006666667	0.006666667	0.006666667	0.006666667	0.133333333	0.066666667	0.066666667	0.066666667	0.066666667	0.006666667	0.006666667	0.006666667	0.1	0.066666667	15	10	0.006666667	0.083333333	12.5
Transmembrane protein 205	TMEM205	Tmem205	Background	Q6UW68	21	0.1	0.1	0.1	0.1	1	1	2	1	0.1	0.1	0.004761905	0.004761905	0.004761905	0.004761905	0.047619048	0.047619048	0.095238095	0.047619048	0.004761905	0.004761905	0.004761905	0.004761905	0.047619048	0.071428571	10	15	0.004761905	0.05952381	12.5
Single-strand selective monofunctional uracil DNA glycosylase	SMUG1	Smug1	Background	Q53HV7	30	1	0.1	0.1	0.1	6	2	8	0.1	2	1	0.033333333	0.003333333	0.003333333	0.003333333	0.2	0.066666667	0.266666667	0.003333333	0.066666667	0.033333333	0.018333333	0.003333333	0.133333333	0.135	7.272727273	40.5	0.010833333	0.134166667	12.38461538
Acyl-coenzyme A thioesterase MBLAC2	MBLAC2	Mblac2	Background	Q68D91	31	0.1	0.1	0.1	1	4	4	4	4	2	1	0.003225806	0.003225806	0.003225806	0.032258065	0.129032258	0.129032258	0.129032258	0.129032258	0.064516129	0.032258065	0.003225806	0.017741935	0.129032258	0.129032258	40	7.272727273	0.010483871	0.129032258	12.30769231
Chromobox protein homolog 6	CBX6	Cbx6	Background	O95503	44	0.1	0.1	1	0.1	7	5	3	1	5	8	0.002272727	0.002272727	0.022727273	0.002272727	0.159090909	0.113636364	0.068181818	0.022727273	0.113636364	0.181818182	0.002272727	0.0125	0.136363636	0.045454545	60	3.636363636	0.007386364	0.090909091	12.30769231
Etoposide-induced protein 2.4 homolog	EI24	Ei24	Background	O14681	39	0.1	0.1	1	1	7	6	4	9	2	1	0.002564103	0.002564103	0.025641026	0.025641026	0.179487179	0.153846154	0.102564103	0.230769231	0.051282051	0.025641026	0.002564103	0.025641026	0.166666667	0.166666667	65	6.5	0.014102564	0.166666667	11.81818182
Transcription termination factor 3, mitochondrial	MTERF3	Mterf3	Background	Q96E29	48	1	0.1	0.1	0.1	5	3	3	4	4	2	0.020833333	0.002083333	0.002083333	0.002083333	0.104166667	0.0625	0.0625	0.083333333	0.083333333	0.041666667	0.011458333	0.002083333	0.083333333	0.072916667	7.272727273	35	0.006770833	0.078125	11.53846154
Probable cysteine--tRNA ligase, mitochondrial	CARS2	Cars2	Background	Q9HA77	62	0.1	0.1	0.1	1	3	4	5	3	2	2	0.001612903	0.001612903	0.001612903	0.016129032	0.048387097	0.064516129	0.080645161	0.048387097	0.032258065	0.032258065	0.001612903	0.008870968	0.056451613	0.064516129	35	7.272727273	0.005241935	0.060483871	11.53846154
APC membrane recruitment protein 1	AMER1	Amer1	Background	Q5JTC6	124	0.1	0.1	1	0.1	4	2	4	5	11	7	0.000806452	0.000806452	0.008064516	0.000806452	0.032258065	0.016129032	0.032258065	0.040322581	0.088709677	0.056451613	0.000806452	0.004435484	0.024193548	0.036290323	30	8.181818182	0.002620968	0.030241935	11.53846154
Plexin-B2	PLXNB2	Plxnb2	Background	O15031	205	1	0.1	0.1	0.1	7	2	5	1	1	0.1	0.004878049	0.000487805	0.000487805	0.000487805	0.034146341	0.009756098	0.024390244	0.004878049	0.004878049	0.000487805	0.002682927	0.000487805	0.02195122	0.014634146	8.181818182	30	0.001585366	0.018292683	11.53846154
Transmembrane protein 201	TMEM201	Tmem201	Background	Q5SNT2	72	0.1	0.1	1	0.1	3	4	3	5	2	1	0.001388889	0.001388889	0.013888889	0.001388889	0.041666667	0.055555556	0.041666667	0.069444444	0.027777778	0.013888889	0.001388889	0.007638889	0.048611111	0.055555556	35	7.272727273	0.004513889	0.052083333	11.53846154
Transcription termination factor 1, mitochondrial	MTERF1	Mterf1	Background	Q99551	46	1	1	0.1	0.1	9	6	5	4	3	3	0.02173913	0.02173913	0.002173913	0.002173913	0.195652174	0.130434783	0.108695652	0.086956522	0.065217391	0.065217391	0.02173913	0.002173913	0.163043478	0.097826087	7.5	45	0.011956522	0.130434783	10.90909091
Centrosome and spindle pole-associated protein 1	CSPP1	Cspp1	Background	Q1MSJ5	146	0.1	0.1	1	0.1	0.1	1	7	6	5	11	0.000684932	0.000684932	0.006849315	0.000684932	0.000684932	0.006849315	0.047945205	0.04109589	0.034246575	0.075342466	0.000684932	0.003767123	0.003767123	0.044520548	5.5	11.81818182	0.002226027	0.024143836	10.84615385
Alanine aminotransferase 2	GPT2	Gpt2	Background	Q8TD30	58	1	0.1	0.1	0.1	4	4	6	0.1	5	2	0.017241379	0.001724138	0.001724138	0.001724138	0.068965517	0.068965517	0.103448276	0.001724138	0.086206897	0.034482759	0.009482759	0.001724138	0.068965517	0.052586207	7.272727273	30.5	0.005603448	0.060775862	10.84615385
Cytosolic Fe-S cluster assembly factor NUBP1	NUBP1	Nubp1	Background	P53384	35	1	0.1	0.1	0.1	6	2	4	2	10	3	0.028571429	0.002857143	0.002857143	0.002857143	0.171428571	0.057142857	0.114285714	0.057142857	0.285714286	0.085714286	0.015714286	0.002857143	0.114285714	0.085714286	7.272727273	30	0.009285714	0.1	10.76923077
Pre-B-cell leukemia transcription factor 1	PBX1	Pbx1	Background	P40424	47	1	0.1	0.1	0.1	6	3	3	2	2	4	0.021276596	0.00212766	0.00212766	0.00212766	0.127659574	0.063829787	0.063829787	0.042553191	0.042553191	0.085106383	0.011702128	0.00212766	0.095744681	0.053191489	8.181818182	25	0.006914894	0.074468085	10.76923077
Rho GTPase-activating protein 19	ARHGAP19	Arhgap19	Background	Q14CB8	56	1	0.1	0.1	0.1	4	4	3	3	1	1	0.017857143	0.001785714	0.001785714	0.001785714	0.071428571	0.071428571	0.053571429	0.053571429	0.017857143	0.017857143	0.009821429	0.001785714	0.071428571	0.053571429	7.272727273	30	0.005803571	0.0625	10.76923077
SH3 domain-binding protein 4	SH3BP4	Sh3bp4	Background	Q9P0V3	107	1	0.1	0.1	0.1	4	3	5	2	4	0.1	0.009345794	0.000934579	0.000934579	0.000934579	0.037383178	0.028037383	0.046728972	0.018691589	0.037383178	0.000934579	0.005140187	0.000934579	0.03271028	0.03271028	6.363636364	35	0.003037383	0.03271028	10.76923077
GPN-loop GTPase 2	GPN2	Gpn2	Background	Q9H9Y4	35	0.1	0.1	0.1	0.1	4	0.1	0.1	0.1	1	0.1	0.002857143	0.002857143	0.002857143	0.002857143	0.114285714	0.002857143	0.002857143	0.002857143	0.028571429	0.002857143	0.002857143	0.002857143	0.058571429	0.002857143	20.5	1	0.002857143	0.030714286	10.75
Zinc finger protein 184	ZNF184	Znf184	Background	Q99676	86	0.1	0.1	0.1	0.1	3	0.1	1	0.1	0.1	1	0.001162791	0.001162791	0.001162791	0.001162791	0.034883721	0.001162791	0.011627907	0.001162791	0.001162791	0.011627907	0.001162791	0.001162791	0.018023256	0.006395349	15.5	5.5	0.001162791	0.012209302	10.5
FRAS1-related extracellular matrix protein 2	FREM2	Frem2	Background	Q5SZK8	351	0.1	0.1	0.1	0.1	1	0.1	3	0.1	4	2	0.0002849	0.0002849	0.0002849	0.0002849	0.002849003	0.0002849	0.008547009	0.0002849	0.011396011	0.005698006	0.0002849	0.0002849	0.001566952	0.004415954	5.5	15.5	0.0002849	0.002991453	10.5
BTB/POZ domain-containing adapter for CUL3-mediated RhoA degradation protein 2	TNFAIP1	Tnfaip1	Background	Q13829	36	0.1	0.1	0.1	0.1	3	1	0.1	0.1	2	3	0.002777778	0.002777778	0.002777778	0.002777778	0.083333333	0.027777778	0.002777778	0.002777778	0.055555556	0.083333333	0.002777778	0.002777778	0.055555556	0.002777778	20	1	0.002777778	0.029166667	10.5
SUN domain-containing ossification factor	SUCO	Suco	Background	Q9UBS9	139	0.1	0.1	0.1	0.1	2	0.1	2	0.1	4	6	0.000719424	0.000719424	0.000719424	0.000719424	0.014388489	0.000719424	0.014388489	0.000719424	0.028776978	0.043165468	0.000719424	0.000719424	0.007553957	0.007553957	10.5	10.5	0.000719424	0.007553957	10.5
Protein AF1q	MLLT11	Mllt11	Background	Q13015	10	0.1	0.1	0.1	0.1	2	0.1	2	0.1	7	1	0.01	0.01	0.01	0.01	0.2	0.01	0.2	0.01	0.7	0.1	0.01	0.01	0.105	0.105	10.5	10.5	0.01	0.105	10.5
Telomeric repeat-binding factor 1	TERF1	Terf1	Background	P54274	50	0.1	0.1	0.1	0.1	2	0.1	2	0.1	4	3	0.002	0.002	0.002	0.002	0.04	0.002	0.04	0.002	0.08	0.06	0.002	0.002	0.021	0.021	10.5	10.5	0.002	0.021	10.5
Zinc finger protein 770	ZNF770	Znf770	Background	Q6IQ21	80	0.1	0.1	0.1	0.1	1	0.1	3	0.1	1	2	0.00125	0.00125	0.00125	0.00125	0.0125	0.00125	0.0375	0.00125	0.0125	0.025	0.00125	0.00125	0.006875	0.019375	5.5	15.5	0.00125	0.013125	10.5
Fanconi anemia group B protein	FANCB	Fancb	Background	Q8NB91	98	0.1	0.1	0.1	0.1	2	0.1	2	0.1	2	2	0.001020408	0.001020408	0.001020408	0.001020408	0.020408163	0.001020408	0.020408163	0.001020408	0.020408163	0.020408163	0.001020408	0.001020408	0.010714286	0.010714286	10.5	10.5	0.001020408	0.010714286	10.5
Hydroxyacyl-thioester dehydratase type 2, mitochondrial	HTD2	Htd2	Background	P86397	19	0.1	0.1	0.1	0.1	0.1	0.1	1	3	1	0.1	0.005263158	0.005263158	0.005263158	0.005263158	0.005263158	0.005263158	0.052631579	0.157894737	0.052631579	0.005263158	0.005263158	0.005263158	0.005263158	0.105263158	1	20	0.005263158	0.055263158	10.5
NudC domain-containing protein 3	NUDCD3	Nudcd3	Background	Q8IVD9	41	0.1	0.1	0.1	0.1	3	1	0.1	0.1	3	2	0.002439024	0.002439024	0.002439024	0.002439024	0.073170732	0.024390244	0.002439024	0.002439024	0.073170732	0.048780488	0.002439024	0.002439024	0.048780488	0.002439024	20	1	0.002439024	0.025609756	10.5
Mannosyl-oligosaccharide 1,2-alpha-mannosidase IB	MAN1A2	Man1a2	Background	O60476	73	0.1	0.1	0.1	0.1	0.1	2	0.1	2	0.1	0.1	0.001369863	0.001369863	0.001369863	0.001369863	0.001369863	0.02739726	0.001369863	0.02739726	0.001369863	0.001369863	0.001369863	0.001369863	0.014383562	0.014383562	10.5	10.5	0.001369863	0.014383562	10.5
Mid1-interacting protein 1	MID1IP1	Mid1ip1	Background	Q9NPA3	20	0.1	0.1	0.1	0.1	3	0.1	1	0.1	1	1	0.005	0.005	0.005	0.005	0.15	0.005	0.05	0.005	0.05	0.05	0.005	0.005	0.0775	0.0275	15.5	5.5	0.005	0.0525	10.5
Syntaxin-6	STX6	Stx6	Background	O43752	29	0.1	0.1	0.1	0.1	0.1	2	0.1	2	0.1	1	0.003448276	0.003448276	0.003448276	0.003448276	0.003448276	0.068965517	0.003448276	0.068965517	0.003448276	0.034482759	0.003448276	0.003448276	0.036206897	0.036206897	10.5	10.5	0.003448276	0.036206897	10.5
Fas-activated serine/threonine kinase	FASTK	Fastk	Background	Q14296	61	0.1	0.1	0.1	0.1	3	0.1	1	0.1	0.1	0.1	0.001639344	0.001639344	0.001639344	0.001639344	0.049180328	0.001639344	0.016393443	0.001639344	0.001639344	0.001639344	0.001639344	0.001639344	0.025409836	0.009016393	15.5	5.5	0.001639344	0.017213115	10.5
Tetratricopeptide repeat protein 8	TTC8	Ttc8	Background	Q8TAM2	62	0.1	0.1	0.1	0.1	3	0.1	0.1	1	3	3	0.001612903	0.001612903	0.001612903	0.001612903	0.048387097	0.001612903	0.001612903	0.016129032	0.048387097	0.048387097	0.001612903	0.001612903	0.025	0.008870968	15.5	5.5	0.001612903	0.016935484	10.5
Pecanex-like protein 3	PCNX3	Pcnx3	Background	Q9H6A9	222	0.1	0.1	0.1	0.1	1	0.1	3	0.1	2	1	0.00045045	0.00045045	0.00045045	0.00045045	0.004504505	0.00045045	0.013513514	0.00045045	0.009009009	0.004504505	0.00045045	0.00045045	0.002477477	0.006981982	5.5	15.5	0.00045045	0.00472973	10.5
Isoaspartyl peptidase/L-asparaginase	ASRGL1	Asrgl1	Background	Q7L266	32	0.1	0.1	0.1	0.1	2	0.1	2	0.1	1	2	0.003125	0.003125	0.003125	0.003125	0.0625	0.003125	0.0625	0.003125	0.03125	0.0625	0.003125	0.003125	0.0328125	0.0328125	10.5	10.5	0.003125	0.0328125	10.5
Ubiquitin carboxyl-terminal hydrolase 46	USP46	Usp46	Background	P62068	42	0.1	0.1	0.1	0.1	1	0.1	3	0.1	2	2	0.002380952	0.002380952	0.002380952	0.002380952	0.023809524	0.002380952	0.071428571	0.002380952	0.047619048	0.047619048	0.002380952	0.002380952	0.013095238	0.036904762	5.5	15.5	0.002380952	0.025	10.5
Nuclear prelamin A recognition factor	NARF	Narf	Background	Q9UHQ1	51	0.1	0.1	0.1	0.1	3	1	0.1	0.1	0.1	0.1	0.001960784	0.001960784	0.001960784	0.001960784	0.058823529	0.019607843	0.001960784	0.001960784	0.001960784	0.001960784	0.001960784	0.001960784	0.039215686	0.001960784	20	1	0.001960784	0.020588235	10.5
CUGBP Elav-like family member 1	CELF1	Celf1	Background	Q92879	52	0.1	0.1	0.1	0.1	1	0.1	3	0.1	2	1	0.001923077	0.001923077	0.001923077	0.001923077	0.019230769	0.001923077	0.057692308	0.001923077	0.038461538	0.019230769	0.001923077	0.001923077	0.010576923	0.029807692	5.5	15.5	0.001923077	0.020192308	10.5
Interleukin-1 receptor-associated kinase 4	IRAK4	Irak4	Background	Q9NWZ3	52	0.1	0.1	0.1	0.1	3	1	0.1	0.1	0.1	0.1	0.001923077	0.001923077	0.001923077	0.001923077	0.057692308	0.019230769	0.001923077	0.001923077	0.001923077	0.001923077	0.001923077	0.001923077	0.038461538	0.001923077	20	1	0.001923077	0.020192308	10.5
Ras association domain-containing protein 3	RASSF3	Rassf3	Background	Q86WH2	28	0.1	0.1	0.1	0.1	2	0.1	2	0.1	4	3	0.003571429	0.003571429	0.003571429	0.003571429	0.071428571	0.003571429	0.071428571	0.003571429	0.142857143	0.107142857	0.003571429	0.003571429	0.0375	0.0375	10.5	10.5	0.003571429	0.0375	10.5
Numb-like protein	NUMBL	Numbl	Background	Q9Y6R0	65	0.1	0.1	0.1	0.1	1	1	2	0.1	0.1	4	0.001538462	0.001538462	0.001538462	0.001538462	0.015384615	0.015384615	0.030769231	0.001538462	0.001538462	0.061538462	0.001538462	0.001538462	0.015384615	0.016153846	10	10.5	0.001538462	0.015769231	10.25
FERM domain-containing protein 4A	FRMD4A	Frmd4a	Background	Q9P2Q2	115	0.1	0.1	0.1	0.1	2	1	0.1	1	2	0.1	0.000869565	0.000869565	0.000869565	0.000869565	0.017391304	0.008695652	0.000869565	0.008695652	0.017391304	0.000869565	0.000869565	0.000869565	0.013043478	0.004782609	15	5.5	0.000869565	0.008913043	10.25
Endonuclease 8-like 3	NEIL3	Neil3	Background	Q8TAT5	68	0.1	0.1	0.1	0.1	1	0.1	2	1	1	0.1	0.001470588	0.001470588	0.001470588	0.001470588	0.014705882	0.001470588	0.029411765	0.014705882	0.014705882	0.001470588	0.001470588	0.001470588	0.008088235	0.022058824	5.5	15	0.001470588	0.015073529	10.25
Zinc transporter ZIP11	SLC39A11	Slc39a11	Background	Q8N1S5	35	0.1	0.1	0.1	0.1	1	2	1	0.1	0.1	0.1	0.002857143	0.002857143	0.002857143	0.002857143	0.028571429	0.057142857	0.028571429	0.002857143	0.002857143	0.002857143	0.002857143	0.002857143	0.042857143	0.015714286	15	5.5	0.002857143	0.029285714	10.25
AP2-interacting clathrin-endocytosis protein	KIAA1107	Kiaa1107	Background	Q9UPP5	141	0.1	0.1	0.1	0.1	1	0.1	2	1	3	2	0.00070922	0.00070922	0.00070922	0.00070922	0.007092199	0.00070922	0.014184397	0.007092199	0.021276596	0.014184397	0.00070922	0.00070922	0.003900709	0.010638298	5.5	15	0.00070922	0.007269504	10.25
Speriolin-like protein	SPATC1L	Spatc1l	Background	Q9H0A9	38	0.1	0.1	0.1	0.1	0.1	1	2	1	1	0.1	0.002631579	0.002631579	0.002631579	0.002631579	0.002631579	0.026315789	0.052631579	0.026315789	0.026315789	0.002631579	0.002631579	0.002631579	0.014473684	0.039473684	5.5	15	0.002631579	0.026973684	10.25
Proprotein convertase subtilisin/kexin type 6	PCSK6	Pcsk6	Background	P29122	106	0.1	0.1	0.1	0.1	0.1	2	1	1	0.1	0.1	0.000943396	0.000943396	0.000943396	0.000943396	0.000943396	0.018867925	0.009433962	0.009433962	0.000943396	0.000943396	0.000943396	0.000943396	0.00990566	0.009433962	10.5	10	0.000943396	0.009669811	10.25
General transcription factor IIF subunit 1	GTF2F1	Gtf2f1	Background	P35269	58	0.1	0.1	0.1	0.1	1	0.1	2	1	1	1	0.001724138	0.001724138	0.001724138	0.001724138	0.017241379	0.001724138	0.034482759	0.017241379	0.017241379	0.017241379	0.001724138	0.001724138	0.009482759	0.025862069	5.5	15	0.001724138	0.017672414	10.25
Sharpin	SHARPIN	Sharpin	Background	Q9H0F6	40	0.1	0.1	0.1	0.1	1	0.1	2	1	5	1	0.0025	0.0025	0.0025	0.0025	0.025	0.0025	0.05	0.025	0.125	0.025	0.0025	0.0025	0.01375	0.0375	5.5	15	0.0025	0.025625	10.25
Armadillo repeat-containing protein 10	ARMC10	Armc10	Background	Q8N2F6	38	0.1	0.1	0.1	0.1	2	0.1	1	1	1	0.1	0.002631579	0.002631579	0.002631579	0.002631579	0.052631579	0.002631579	0.026315789	0.026315789	0.026315789	0.002631579	0.002631579	0.002631579	0.027631579	0.026315789	10.5	10	0.002631579	0.026973684	10.25
Vesicle transport through interaction with t-SNAREs homolog 1B	VTI1B	Vti1b	Background	Q9UEU0	27	0.1	0.1	0.1	0.1	1	0.1	2	1	2	3	0.003703704	0.003703704	0.003703704	0.003703704	0.037037037	0.003703704	0.074074074	0.037037037	0.074074074	0.111111111	0.003703704	0.003703704	0.02037037	0.055555556	5.5	15	0.003703704	0.037962963	10.25
High affinity cationic amino acid transporter 1	SLC7A1	Slc7a1	Background	P30825	68	0.1	0.1	0.1	0.1	2	1	1	0.1	0.1	0.1	0.001470588	0.001470588	0.001470588	0.001470588	0.029411765	0.014705882	0.014705882	0.001470588	0.001470588	0.001470588	0.001470588	0.001470588	0.022058824	0.008088235	15	5.5	0.001470588	0.015073529	10.25
Syntabulin	SYBU	Sybu	Background	Q9NX95	72	0.1	0.1	0.1	0.1	1	0.1	2	1	2	3	0.001388889	0.001388889	0.001388889	0.001388889	0.013888889	0.001388889	0.027777778	0.013888889	0.027777778	0.041666667	0.001388889	0.001388889	0.007638889	0.020833333	5.5	15	0.001388889	0.014236111	10.25
Succinate dehydrogenase cytochrome b560 subunit, mitochondrial	SDHC	Sdhc	Background	Q99643	19	0.1	0.1	0.1	0.1	1	0.1	2	1	2	0.1	0.005263158	0.005263158	0.005263158	0.005263158	0.052631579	0.005263158	0.105263158	0.052631579	0.105263158	0.005263158	0.005263158	0.005263158	0.028947368	0.078947368	5.5	15	0.005263158	0.053947368	10.25
Zinc finger-containing ubiquitin peptidase 1	ZUP1	Zup1	Background	Q96AP4	66	0.1	0.1	0.1	0.1	1	1	2	0.1	2	2	0.001515152	0.001515152	0.001515152	0.001515152	0.015151515	0.015151515	0.03030303	0.001515152	0.03030303	0.03030303	0.001515152	0.001515152	0.015151515	0.015909091	10	10.5	0.001515152	0.015530303	10.25
Alpha-ketoglutarate-dependent dioxygenase alkB homolog 7, mitochondrial	ALKBH7	Alkbh7	Background	Q9BT30	25	0.1	0.1	0.1	0.1	1	0.1	2	1	1	1	0.004	0.004	0.004	0.004	0.04	0.004	0.08	0.04	0.04	0.04	0.004	0.004	0.022	0.06	5.5	15	0.004	0.041	10.25
Protein FAM118B	FAM118B	Fam118b	Background	Q9BPY3	40	0.1	0.1	0.1	0.1	0.1	2	1	1	0.1	1	0.0025	0.0025	0.0025	0.0025	0.0025	0.05	0.025	0.025	0.0025	0.025	0.0025	0.0025	0.02625	0.025	10.5	10	0.0025	0.025625	10.25
Zinc finger protein 747	ZNF747	Znf747	Background	Q9BV97	36	0.1	0.1	0.1	0.1	1	2	1	0.1	1	0.1	0.002777778	0.002777778	0.002777778	0.002777778	0.027777778	0.055555556	0.027777778	0.002777778	0.027777778	0.002777778	0.002777778	0.002777778	0.041666667	0.015277778	15	5.5	0.002777778	0.028472222	10.25
Tubulin epsilon and delta complex protein 2	TEDC2	Tedc2	Background	Q7L2K0	46	0.1	0.1	0.1	0.1	1	2	1	0.1	1	0.1	0.002173913	0.002173913	0.002173913	0.002173913	0.02173913	0.043478261	0.02173913	0.002173913	0.02173913	0.002173913	0.002173913	0.002173913	0.032608696	0.011956522	15	5.5	0.002173913	0.022282609	10.25
Solute carrier family 22 member 18	SLC22A18	Slc22a18	Background	Q96BI1	45	0.1	0.1	0.1	0.1	2	0.1	1	1	0.1	0.1	0.002222222	0.002222222	0.002222222	0.002222222	0.044444444	0.002222222	0.022222222	0.022222222	0.002222222	0.002222222	0.002222222	0.002222222	0.023333333	0.022222222	10.5	10	0.002222222	0.022777778	10.25
NPC intracellular cholesterol transporter 1	NPC1	Npc1	Background	O15118	142	0.1	0.1	0.1	0.1	0.1	1	2	1	0.1	0.1	0.000704225	0.000704225	0.000704225	0.000704225	0.000704225	0.007042254	0.014084507	0.007042254	0.000704225	0.000704225	0.000704225	0.000704225	0.003873239	0.01056338	5.5	15	0.000704225	0.00721831	10.25
ER degradation-enhancing alpha-mannosidase-like protein 1	EDEM1	Edem1	Background	Q92611	74	0.1	0.1	0.1	0.1	2	1	1	0.1	0.1	0.1	0.001351351	0.001351351	0.001351351	0.001351351	0.027027027	0.013513514	0.013513514	0.001351351	0.001351351	0.001351351	0.001351351	0.001351351	0.02027027	0.007432432	15	5.5	0.001351351	0.013851351	10.25
PRELI domain-containing protein 1, mitochondrial	PRELID1	Prelid1	Background	Q9Y255	25	0.1	0.1	0.1	0.1	1	1	2	0.1	1	0.1	0.004	0.004	0.004	0.004	0.04	0.04	0.08	0.004	0.04	0.004	0.004	0.004	0.04	0.042	10	10.5	0.004	0.041	10.25
Zinc transporter ZIP1	SLC39A1	Slc39a1	Background	Q9NY26	34	0.1	0.1	0.1	0.1	0.1	1	1	2	0.1	0.1	0.002941176	0.002941176	0.002941176	0.002941176	0.002941176	0.029411765	0.029411765	0.058823529	0.002941176	0.002941176	0.002941176	0.002941176	0.016176471	0.044117647	5.5	15	0.002941176	0.030147059	10.25
Protein C3orf33	C3orf33	C3orf33	Background	Q6P1S2	34	0.1	0.1	0.1	0.1	1	2	0.1	1	0.1	0.1	0.002941176	0.002941176	0.002941176	0.002941176	0.029411765	0.058823529	0.002941176	0.029411765	0.002941176	0.002941176	0.002941176	0.002941176	0.044117647	0.016176471	15	5.5	0.002941176	0.030147059	10.25
Major facilitator superfamily domain-containing protein 9	MFSD9	Mfsd9	Background	Q8NBP5	51	0.1	0.1	0.1	0.1	2	1	1	0.1	0.1	0.1	0.001960784	0.001960784	0.001960784	0.001960784	0.039215686	0.019607843	0.019607843	0.001960784	0.001960784	0.001960784	0.001960784	0.001960784	0.029411765	0.010784314	15	5.5	0.001960784	0.020098039	10.25
Migration and invasion-inhibitory protein	MIIP	Miip	Background	Q5JXC2	43	0.1	0.1	0.1	0.1	2	0.1	1	1	0.1	0.1	0.002325581	0.002325581	0.002325581	0.002325581	0.046511628	0.002325581	0.023255814	0.023255814	0.002325581	0.002325581	0.002325581	0.002325581	0.024418605	0.023255814	10.5	10	0.002325581	0.023837209	10.25
Lysophospholipase D GDPD1	GDPD1	Gdpd1	Background	Q8N9F7	36	0.1	0.1	0.1	0.1	2	1	0.1	1	0.1	0.1	0.002777778	0.002777778	0.002777778	0.002777778	0.055555556	0.027777778	0.002777778	0.027777778	0.002777778	0.002777778	0.002777778	0.002777778	0.041666667	0.015277778	15	5.5	0.002777778	0.028472222	10.25
Dynein axonemal heavy chain 10	DNAH10	Dnah10	Background	Q8IVF4	515	0.1	0.1	0.1	0.1	0.1	2	1	1	0.1	0.1	0.000194175	0.000194175	0.000194175	0.000194175	0.000194175	0.003883495	0.001941748	0.001941748	0.000194175	0.000194175	0.000194175	0.000194175	0.002038835	0.001941748	10.5	10	0.000194175	0.001990291	10.25
Centrosomal protein of 104 kDa	CEP104	Cep104	Background	O60308	104	0.1	0.1	0.1	0.1	1	2	1	0.1	1	1	0.000961538	0.000961538	0.000961538	0.000961538	0.009615385	0.019230769	0.009615385	0.000961538	0.009615385	0.009615385	0.000961538	0.000961538	0.014423077	0.005288462	15	5.5	0.000961538	0.009855769	10.25
Protein kinase C eta type	PRKCH	Prkch	Background	P24723	78	0.1	0.1	0.1	0.1	2	0.1	1	1	0.1	1	0.001282051	0.001282051	0.001282051	0.001282051	0.025641026	0.001282051	0.012820513	0.012820513	0.001282051	0.012820513	0.001282051	0.001282051	0.013461538	0.012820513	10.5	10	0.001282051	0.013141026	10.25
INO80 complex subunit C	INO80C	Ino80c	Background	Q6PI98	21	0.1	0.1	0.1	0.1	1	0.1	1	2	2	1	0.004761905	0.004761905	0.004761905	0.004761905	0.047619048	0.004761905	0.047619048	0.095238095	0.095238095	0.047619048	0.004761905	0.004761905	0.026190476	0.071428571	5.5	15	0.004761905	0.048809524	10.25
TOM1-like protein 2	TOM1L2	Tom1l2	Background	Q6ZVM7	56	0.1	0.1	0.1	0.1	1	0.1	2	1	1	2	0.001785714	0.001785714	0.001785714	0.001785714	0.017857143	0.001785714	0.035714286	0.017857143	0.017857143	0.035714286	0.001785714	0.001785714	0.009821429	0.026785714	5.5	15	0.001785714	0.018303571	10.25
KICSTOR complex protein kaptin	KPTN	Kptn	Background	Q9Y664	48	0.1	0.1	0.1	0.1	1	0.1	2	1	4	2	0.002083333	0.002083333	0.002083333	0.002083333	0.020833333	0.002083333	0.041666667	0.020833333	0.083333333	0.041666667	0.002083333	0.002083333	0.011458333	0.03125	5.5	15	0.002083333	0.021354167	10.25
Ras-related protein Rab-34, isoform NARR	RAB34	Rab34	Background	P0DI83	21	0.1	0.1	0.1	0.1	1	2	0.1	1	0.1	0.1	0.004761905	0.004761905	0.004761905	0.004761905	0.047619048	0.095238095	0.004761905	0.047619048	0.004761905	0.004761905	0.004761905	0.004761905	0.071428571	0.026190476	15	5.5	0.004761905	0.048809524	10.25
E3 ubiquitin-protein ligase MIB2	MIB2	Mib2	Background	Q96AX9	104	0.1	0.1	0.1	0.1	2	1	1	0.1	0.1	2	0.000961538	0.000961538	0.000961538	0.000961538	0.019230769	0.009615385	0.009615385	0.000961538	0.000961538	0.019230769	0.000961538	0.000961538	0.014423077	0.005288462	15	5.5	0.000961538	0.009855769	10.25
ADP-ribosylation factor-like protein 16	ARL16	Arl16	Background	Q0P5N6	21	0.1	0.1	0.1	0.1	1	1	0.1	2	1	0.1	0.004761905	0.004761905	0.004761905	0.004761905	0.047619048	0.047619048	0.004761905	0.095238095	0.047619048	0.004761905	0.004761905	0.004761905	0.047619048	0.05	10	10.5	0.004761905	0.048809524	10.25
Nicotinamide/nicotinic acid mononucleotide adenylyltransferase 1	NMNAT1	Nmnat1	Background	Q9HAN9	32	0.1	0.1	0.1	0.1	1	0.1	2	1	1	1	0.003125	0.003125	0.003125	0.003125	0.03125	0.003125	0.0625	0.03125	0.03125	0.03125	0.003125	0.003125	0.0171875	0.046875	5.5	15	0.003125	0.03203125	10.25
DNA polymerase lambda	POLL	Poll	Background	Q9UGP5	63	0.1	0.1	0.1	0.1	2	1	1	0.1	0.1	0.1	0.001587302	0.001587302	0.001587302	0.001587302	0.031746032	0.015873016	0.015873016	0.001587302	0.001587302	0.001587302	0.001587302	0.001587302	0.023809524	0.008730159	15	5.5	0.001587302	0.016269841	10.25
Cyclin-Q	CCNQ	Ccnq	Background	Q8N1B3	28	0.1	0.1	0.1	0.1	1	0.1	2	1	2	2	0.003571429	0.003571429	0.003571429	0.003571429	0.035714286	0.003571429	0.071428571	0.035714286	0.071428571	0.071428571	0.003571429	0.003571429	0.019642857	0.053571429	5.5	15	0.003571429	0.036607143	10.25
Inositol-trisphosphate 3-kinase C	ITPKC	Itpkc	Background	Q96DU7	75	0.1	0.1	0.1	0.1	1	2	1	0.1	0.1	0.1	0.001333333	0.001333333	0.001333333	0.001333333	0.013333333	0.026666667	0.013333333	0.001333333	0.001333333	0.001333333	0.001333333	0.001333333	0.02	0.007333333	15	5.5	0.001333333	0.013666667	10.25
Secretory carrier-associated membrane protein 4	SCAMP4	Scamp4	Background	Q969E2	26	0.1	0.1	0.1	0.1	1	0.1	1	2	0.1	0.1	0.003846154	0.003846154	0.003846154	0.003846154	0.038461538	0.003846154	0.038461538	0.076923077	0.003846154	0.003846154	0.003846154	0.003846154	0.021153846	0.057692308	5.5	15	0.003846154	0.039423077	10.25
Transmembrane protein 41A	TMEM41A	Tmem41a	Background	Q96HV5	30	0.1	0.1	0.1	0.1	0.1	1	1	2	0.1	0.1	0.003333333	0.003333333	0.003333333	0.003333333	0.003333333	0.033333333	0.033333333	0.066666667	0.003333333	0.003333333	0.003333333	0.003333333	0.018333333	0.05	5.5	15	0.003333333	0.034166667	10.25
Neurobeachin-like protein 2	NBEAL2	Nbeal2	Background	Q6ZNJ1	303	1	0.1	0.1	0.1	2	1	6	4	2	2	0.00330033	0.000330033	0.000330033	0.000330033	0.00660066	0.00330033	0.01980198	0.01320132	0.00660066	0.00660066	0.001815182	0.000330033	0.004950495	0.01650165	2.727272727	50	0.001072607	0.010726073	10
Aminoacylase-1	ACY1	Acy1	Background	Q03154	46	0.1	0.1	1	0.1	4	5	3	1	2	2	0.002173913	0.002173913	0.02173913	0.002173913	0.086956522	0.108695652	0.065217391	0.02173913	0.043478261	0.043478261	0.002173913	0.011956522	0.097826087	0.043478261	45	3.636363636	0.007065217	0.070652174	10
Syntaxin-17	STX17	Stx17	Background	P56962	33	0.1	0.1	1	0.1	6	3	2	2	2	1	0.003030303	0.003030303	0.03030303	0.003030303	0.181818182	0.090909091	0.060606061	0.060606061	0.060606061	0.03030303	0.003030303	0.016666667	0.136363636	0.060606061	45	3.636363636	0.009848485	0.098484848	10
SIN3-HDAC complex-associated factor	SINHCAF	Sinhcaf	Background	Q9NP50	25	0.1	0.1	0.1	0.1	1	1	1	1	3	2	0.004	0.004	0.004	0.004	0.04	0.04	0.04	0.04	0.12	0.08	0.004	0.004	0.04	0.04	10	10	0.004	0.04	10
M-phase inducer phosphatase 3	CDC25C	Cdc25c	Background	P30307	53	0.1	0.1	0.1	0.1	1	1	1	1	3	3	0.001886792	0.001886792	0.001886792	0.001886792	0.018867925	0.018867925	0.018867925	0.018867925	0.056603774	0.056603774	0.001886792	0.001886792	0.018867925	0.018867925	10	10	0.001886792	0.018867925	10
Sorting nexin-24	SNX24	Snx24	Background	Q9Y343	20	0.1	0.1	0.1	0.1	1	1	1	1	3	2	0.005	0.005	0.005	0.005	0.05	0.05	0.05	0.05	0.15	0.1	0.005	0.005	0.05	0.05	10	10	0.005	0.05	10
F-box only protein 30	FBXO30	Fbxo30	Background	Q8TB52	82	0.1	0.1	0.1	0.1	1	1	1	1	2	0.1	0.001219512	0.001219512	0.001219512	0.001219512	0.012195122	0.012195122	0.012195122	0.012195122	0.024390244	0.001219512	0.001219512	0.001219512	0.012195122	0.012195122	10	10	0.001219512	0.012195122	10
Non-receptor tyrosine-protein kinase TYK2	TYK2	Tyk2	Background	P29597	134	1	0.1	1	0.1	6	5	5	6	3	0.1	0.007462687	0.000746269	0.007462687	0.000746269	0.044776119	0.037313433	0.037313433	0.044776119	0.02238806	0.000746269	0.004104478	0.004104478	0.041044776	0.041044776	10	10	0.004104478	0.041044776	10
Periodic tryptophan protein 1 homolog	PWP1	Pwp1	Background	Q13610	56	0.1	0.1	0.1	1	4	2	3	4	8	8	0.001785714	0.001785714	0.001785714	0.017857143	0.071428571	0.035714286	0.053571429	0.071428571	0.142857143	0.142857143	0.001785714	0.009821429	0.053571429	0.0625	30	6.363636364	0.005803571	0.058035714	10
Cytochrome c oxidase assembly protein COX11, mitochondrial	COX11	Cox11	Background	Q9Y6N1	31	1	0.1	0.1	0.1	3	3	4	3	5	1	0.032258065	0.003225806	0.003225806	0.003225806	0.096774194	0.096774194	0.129032258	0.096774194	0.161290323	0.032258065	0.017741935	0.003225806	0.096774194	0.112903226	5.454545455	35	0.010483871	0.10483871	10
Fatty acyl-CoA reductase 2	FAR2	Far2	Background	Q96K12	59	1	0.1	0.1	0.1	5	4	1	3	0.1	0.1	0.016949153	0.001694915	0.001694915	0.001694915	0.084745763	0.06779661	0.016949153	0.050847458	0.001694915	0.001694915	0.009322034	0.001694915	0.076271186	0.033898305	8.181818182	20	0.005508475	0.055084746	10
Calcium-binding mitochondrial carrier protein SCaMC-3	SLC25A23	Slc25a23	Background	Q9BV35	52	3	0.1	0.1	0.1	11	8	4	8	2	2	0.057692308	0.001923077	0.001923077	0.001923077	0.211538462	0.153846154	0.076923077	0.153846154	0.038461538	0.038461538	0.029807692	0.001923077	0.182692308	0.115384615	6.129032258	60	0.015865385	0.149038462	9.393939394
Protein phosphatase 1 regulatory subunit 7	PPP1R7	Ppp1r7	Background	Q15435	42	1	0.1	0.1	0.1	4	0.1	6	2	4	2	0.023809524	0.002380952	0.002380952	0.002380952	0.095238095	0.002380952	0.142857143	0.047619048	0.095238095	0.047619048	0.013095238	0.002380952	0.048809524	0.095238095	3.727272727	40	0.007738095	0.07202381	9.307692308
Casein kinase I isoform gamma-3	CSNK1G3	Csnk1g3	Background	Q9Y6M4	51	1	0.1	0.1	0.1	4	3	3	2	0.1	0.1	0.019607843	0.001960784	0.001960784	0.001960784	0.078431373	0.058823529	0.058823529	0.039215686	0.001960784	0.001960784	0.010784314	0.001960784	0.068627451	0.049019608	6.363636364	25	0.006372549	0.058823529	9.230769231
Interferon-stimulated 20 kDa exonuclease-like 2	ISG20L2	Isg20l2	Background	Q9H9L3	39	1	0.1	0.1	0.1	2	1	6	3	2	1	0.025641026	0.002564103	0.002564103	0.002564103	0.051282051	0.025641026	0.153846154	0.076923077	0.051282051	0.025641026	0.014102564	0.002564103	0.038461538	0.115384615	2.727272727	45	0.008333333	0.076923077	9.230769231
Ankyrin repeat domain-containing protein 40	ANKRD40	Ankrd40	Background	Q6AI12	41	0.1	0.1	0.1	1	3	1	5	3	3	8	0.002439024	0.002439024	0.002439024	0.024390244	0.073170732	0.024390244	0.12195122	0.073170732	0.073170732	0.195121951	0.002439024	0.013414634	0.048780488	0.097560976	20	7.272727273	0.007926829	0.073170732	9.230769231
Transmembrane and ubiquitin-like domain-containing protein 1	TMUB1	Tmub1	Background	Q9BVT8	26	1	0.1	0.1	0.1	3	2	3	4	2	2	0.038461538	0.003846154	0.003846154	0.003846154	0.115384615	0.076923077	0.115384615	0.153846154	0.076923077	0.076923077	0.021153846	0.003846154	0.096153846	0.134615385	4.545454545	35	0.0125	0.115384615	9.230769231
THUMP domain-containing protein 2	THUMPD2	Thumpd2	Background	Q9BTF0	56	0.1	0.1	1	0.1	4	2	3	3	1	0.1	0.001785714	0.001785714	0.017857143	0.001785714	0.071428571	0.035714286	0.053571429	0.053571429	0.017857143	0.001785714	0.001785714	0.009821429	0.053571429	0.053571429	30	5.454545455	0.005803571	0.053571429	9.230769231
Uncharacterized protein C18orf25	C18orf25	C18orf25	Background	Q96B23	43	1	0.1	0.1	0.1	2	1	6	3	5	6	0.023255814	0.002325581	0.002325581	0.002325581	0.046511628	0.023255814	0.139534884	0.069767442	0.11627907	0.139534884	0.012790698	0.002325581	0.034883721	0.104651163	2.727272727	45	0.00755814	0.069767442	9.230769231
Translocating chain-associated membrane protein 1	TRAM1	Tram1	Background	Q15629	43	1	0.1	1	0.1	5	5	5	5	3	1	0.023255814	0.002325581	0.023255814	0.002325581	0.11627907	0.11627907	0.11627907	0.11627907	0.069767442	0.023255814	0.012790698	0.012790698	0.11627907	0.11627907	9.090909091	9.090909091	0.012790698	0.11627907	9.090909091
Atlastin-2	ATL2	Atl2	Background	Q8NHH9	66	2	1	0.1	0.1	6	5	12	5	4	7	0.03030303	0.015151515	0.001515152	0.001515152	0.090909091	0.075757576	0.181818182	0.075757576	0.060606061	0.106060606	0.022727273	0.001515152	0.083333333	0.128787879	3.666666667	85	0.012121212	0.106060606	8.75
5'-3' exonuclease PLD3	PLD3	Pld3	Background	Q8IV08	55	2	0.1	0.1	0.1	5	6	4	5	2	1	0.036363636	0.001818182	0.001818182	0.001818182	0.090909091	0.109090909	0.072727273	0.090909091	0.036363636	0.018181818	0.019090909	0.001818182	0.1	0.081818182	5.238095238	45	0.010454545	0.090909091	8.695652174
Integral membrane protein 2C	ITM2C	Itm2c	Background	Q9NQX7	30	0.1	0.1	2	0.1	6	5	4	5	2	3	0.003333333	0.003333333	0.066666667	0.003333333	0.2	0.166666667	0.133333333	0.166666667	0.066666667	0.1	0.003333333	0.035	0.183333333	0.15	55	4.285714286	0.019166667	0.166666667	8.695652174
Brefeldin A-inhibited guanine nucleotide-exchange protein 3	ARFGEF3	Arfgef3	Background	Q5TH69	241	1	1	0.1	0.1	6	6	3	4	2	1	0.004149378	0.004149378	0.000414938	0.000414938	0.024896266	0.024896266	0.012448133	0.01659751	0.008298755	0.004149378	0.004149378	0.000414938	0.024896266	0.014522822	6	35	0.002282158	0.019709544	8.636363636
Low density lipoprotein receptor adapter protein 1	LDLRAP1	Ldlrap1	Background	Q5SW96	34	1	1	0.1	0.1	8	3	5	3	5	0.1	0.029411765	0.029411765	0.002941176	0.002941176	0.235294118	0.088235294	0.147058824	0.088235294	0.147058824	0.002941176	0.029411765	0.002941176	0.161764706	0.117647059	5.5	40	0.016176471	0.139705882	8.636363636
Phosphatidylinositol 3-kinase regulatory subunit gamma	PIK3R3	Pik3r3	Background	Q92569	54	0.1	0.1	0.1	1	3	4	4	0.1	5	5	0.001851852	0.001851852	0.001851852	0.018518519	0.055555556	0.074074074	0.074074074	0.001851852	0.092592593	0.092592593	0.001851852	0.010185185	0.064814815	0.037962963	35	3.727272727	0.006018519	0.051388889	8.538461538
TATA box-binding protein-associated factor RNA polymerase I subunit A	TAF1A	Taf1a	Background	Q15573	53	1	0.1	0.1	0.1	3	3	2	3	1	1	0.018867925	0.001886792	0.001886792	0.001886792	0.056603774	0.056603774	0.037735849	0.056603774	0.018867925	0.018867925	0.010377358	0.001886792	0.056603774	0.047169811	5.454545455	25	0.006132075	0.051886792	8.461538462
Coiled-coil domain-containing protein 134	CCDC134	Ccdc134	Background	Q9H6E4	27	1	0.1	0.1	0.1	3	2	3	3	2	0.1	0.037037037	0.003703704	0.003703704	0.003703704	0.111111111	0.074074074	0.111111111	0.111111111	0.074074074	0.003703704	0.02037037	0.003703704	0.092592593	0.111111111	4.545454545	30	0.012037037	0.101851852	8.461538462
RNA-binding protein 41	RBM41	Rbm41	Background	Q96IZ5	47	1	0.1	0.1	0.1	3	1	5	2	2	4	0.021276596	0.00212766	0.00212766	0.00212766	0.063829787	0.021276596	0.106382979	0.042553191	0.042553191	0.085106383	0.011702128	0.00212766	0.042553191	0.074468085	3.636363636	35	0.006914894	0.058510638	8.461538462
Phostensin	PPP1R18	Ppp1r18	Background	Q6NYC8	68	0.1	0.1	1	0.1	3	2	4	2	6	5	0.001470588	0.001470588	0.014705882	0.001470588	0.044117647	0.029411765	0.058823529	0.029411765	0.088235294	0.073529412	0.001470588	0.008088235	0.036764706	0.044117647	25	5.454545455	0.004779412	0.040441176	8.461538462
Rho GTPase-activating protein SYDE1	SYDE1	Syde1	Background	Q6ZW31	80	1	0.1	0.1	0.1	5	3	2	1	3	4	0.0125	0.00125	0.00125	0.00125	0.0625	0.0375	0.025	0.0125	0.0375	0.05	0.006875	0.00125	0.05	0.01875	7.272727273	15	0.0040625	0.034375	8.461538462
Ubiquitin-conjugating enzyme E2 C	UBE2C	Ube2c	Background	O00762	20	1	0.1	0.1	0.1	4	1	4	2	2	3	0.05	0.005	0.005	0.005	0.2	0.05	0.2	0.1	0.1	0.15	0.0275	0.005	0.125	0.15	4.545454545	30	0.01625	0.1375	8.461538462
Protein angel homolog 2	ANGEL2	Angel2	Background	Q5VTE6	62	1	0.1	0.1	0.1	2	3	2	4	2	4	0.016129032	0.001612903	0.001612903	0.001612903	0.032258065	0.048387097	0.032258065	0.064516129	0.032258065	0.064516129	0.008870968	0.001612903	0.040322581	0.048387097	4.545454545	30	0.005241935	0.044354839	8.461538462
Transmembrane protein 59	TMEM59	Tmem59	Background	Q9BXS4	36	0.1	0.1	0.1	1	3	3	1	4	2	2	0.002777778	0.002777778	0.002777778	0.027777778	0.083333333	0.083333333	0.027777778	0.111111111	0.055555556	0.055555556	0.002777778	0.015277778	0.083333333	0.069444444	30	4.545454545	0.009027778	0.076388889	8.461538462
Presenilin-2	PSEN2	Psen2	Background	P49810	50	0.1	1	0.1	0.1	4	3	3	1	1	1	0.002	0.02	0.002	0.002	0.08	0.06	0.06	0.02	0.02	0.02	0.011	0.002	0.07	0.04	6.363636364	20	0.0065	0.055	8.461538462
Antigen peptide transporter 1	TAP1	Tap1	Background	Q03518	81	1	0.1	0.1	0.1	5	2	3	1	2	0.1	0.012345679	0.001234568	0.001234568	0.001234568	0.061728395	0.024691358	0.037037037	0.012345679	0.024691358	0.001234568	0.006790123	0.001234568	0.043209877	0.024691358	6.363636364	20	0.004012346	0.033950617	8.461538462
GATOR complex protein NPRL3	NPRL3	Nprl3	Background	Q12980	64	1	0.1	0.1	0.1	3	2	3	3	4	3	0.015625	0.0015625	0.0015625	0.0015625	0.046875	0.03125	0.046875	0.046875	0.0625	0.046875	0.00859375	0.0015625	0.0390625	0.046875	4.545454545	30	0.005078125	0.04296875	8.461538462
Protein dopey-2	DOP1B	Dop1b	Background	Q9Y3R5	258	1	2	0.1	0.1	11	3	6	7	2	0.1	0.003875969	0.007751938	0.000387597	0.000387597	0.042635659	0.011627907	0.023255814	0.027131783	0.007751938	0.000387597	0.005813953	0.000387597	0.027131783	0.025193798	4.666666667	65	0.003100775	0.026162791	8.4375
Centromere protein	CENPO	Cenpo	Background	Q9BU64	34	0.1	0.1	0.1	0.1	3	0.1	0.1	0.1	1	1	0.002941176	0.002941176	0.002941176	0.002941176	0.088235294	0.002941176	0.002941176	0.002941176	0.029411765	0.029411765	0.002941176	0.002941176	0.045588235	0.002941176	15.5	1	0.002941176	0.024264706	8.25
Fanconi anemia group M protein	FANCM	Fancm	Background	Q8IYD8	232	0.1	0.1	0.1	0.1	0.1	0.1	3	0.1	5	2	0.000431034	0.000431034	0.000431034	0.000431034	0.000431034	0.000431034	0.012931034	0.000431034	0.021551724	0.00862069	0.000431034	0.000431034	0.000431034	0.006681034	1	15.5	0.000431034	0.003556034	8.25
Zinc finger protein 131	ZNF131	Znf131	Background	P52739	71	0.1	0.1	0.1	0.1	0.1	0.1	3	0.1	4	3	0.001408451	0.001408451	0.001408451	0.001408451	0.001408451	0.001408451	0.042253521	0.001408451	0.056338028	0.042253521	0.001408451	0.001408451	0.001408451	0.021830986	1	15.5	0.001408451	0.011619718	8.25
Fatty acid desaturase 3	FADS3	Fads3	Background	Q9Y5Q0	51	0.1	0.1	0.1	0.1	3	0.1	0.1	0.1	0.1	0.1	0.001960784	0.001960784	0.001960784	0.001960784	0.058823529	0.001960784	0.001960784	0.001960784	0.001960784	0.001960784	0.001960784	0.001960784	0.030392157	0.001960784	15.5	1	0.001960784	0.016176471	8.25
Coronin-2A	CORO2A	Coro2a	Background	Q92828	60	0.1	0.1	0.1	0.1	3	0.1	0.1	0.1	0.1	0.1	0.001666667	0.001666667	0.001666667	0.001666667	0.05	0.001666667	0.001666667	0.001666667	0.001666667	0.001666667	0.001666667	0.001666667	0.025833333	0.001666667	15.5	1	0.001666667	0.01375	8.25
JmjC domain-containing protein 8	JMJD8	Jmjd8	Background	Q96S16	30	0.1	0.1	0.1	0.1	3	0.1	0.1	0.1	1	1	0.003333333	0.003333333	0.003333333	0.003333333	0.1	0.003333333	0.003333333	0.003333333	0.033333333	0.033333333	0.003333333	0.003333333	0.051666667	0.003333333	15.5	1	0.003333333	0.0275	8.25
Zinc finger protein 48	ZNF48	Znf48	Background	Q96MX3	68	0.1	0.1	1	1	4	3	6	5	8	8	0.001470588	0.001470588	0.014705882	0.014705882	0.058823529	0.044117647	0.088235294	0.073529412	0.117647059	0.117647059	0.001470588	0.014705882	0.051470588	0.080882353	35	5.5	0.008088235	0.066176471	8.181818182
Zinc finger protein 106	ZNF106	Znf106	Background	Q9H2Y7	209	1	0.1	1	0.1	3	3	6	6	11	14	0.004784689	0.000478469	0.004784689	0.000478469	0.014354067	0.014354067	0.028708134	0.028708134	0.052631579	0.066985646	0.002631579	0.002631579	0.014354067	0.028708134	5.454545455	10.90909091	0.002631579	0.0215311	8.181818182
Histone deacetylase complex subunit SAP30	SAP30	Sap30	Background	O75446	23	0.1	0.1	1	1	6	2	6	4	13	12	0.004347826	0.004347826	0.043478261	0.043478261	0.260869565	0.086956522	0.260869565	0.173913043	0.565217391	0.52173913	0.004347826	0.043478261	0.173913043	0.217391304	40	5	0.023913043	0.195652174	8.181818182
Striatin	STRN	Strn	Background	O43815	86	1	0.1	1	0.1	6	2	4	6	12	15	0.011627907	0.001162791	0.011627907	0.001162791	0.069767442	0.023255814	0.046511628	0.069767442	0.139534884	0.174418605	0.006395349	0.006395349	0.046511628	0.058139535	7.272727273	9.090909091	0.006395349	0.052325581	8.181818182
Dehydrodolichyl diphosphate synthase complex subunit NUS1	NUS1	Nus1	Background	Q96E22	33	1	1	0.1	0.1	5	4	6	3	2	1	0.03030303	0.03030303	0.003030303	0.003030303	0.151515152	0.121212121	0.181818182	0.090909091	0.060606061	0.03030303	0.03030303	0.003030303	0.136363636	0.136363636	4.5	45	0.016666667	0.136363636	8.181818182
ATP synthase subunit f, mitochondrial	ATP5MF	Atp5mf	Background	P56134	11	2	1	0.1	0.1	10	6	4	6	4	2	0.181818182	0.090909091	0.009090909	0.009090909	0.909090909	0.545454545	0.363636364	0.545454545	0.363636364	0.181818182	0.136363636	0.009090909	0.727272727	0.454545455	5.333333333	50	0.072727273	0.590909091	8.125
1-phosphatidylinositol 4,5-bisphosphate phosphodiesterase delta-3	PLCD3	Plcd3	Background	Q8N3E9	89	2	0.1	1	0.1	9	8	5	4	2	3	0.02247191	0.001123596	0.011235955	0.001123596	0.101123596	0.08988764	0.056179775	0.04494382	0.02247191	0.033707865	0.011797753	0.006179775	0.095505618	0.050561798	8.095238095	8.181818182	0.008988764	0.073033708	8.125
Homeobox and leucine zipper protein Homez	HOMEZ	Homez	Background	Q8IX15	61	0.1	0.1	0.1	0.1	1	0.1	2	0.1	5	2	0.001639344	0.001639344	0.001639344	0.001639344	0.016393443	0.001639344	0.032786885	0.001639344	0.081967213	0.032786885	0.001639344	0.001639344	0.009016393	0.017213115	5.5	10.5	0.001639344	0.013114754	8
Transmembrane protein 160	TMEM160	Tmem160	Background	Q9NX00	20	0.1	0.1	0.1	0.1	2	0.1	0.1	1	1	1	0.005	0.005	0.005	0.005	0.1	0.005	0.005	0.05	0.05	0.05	0.005	0.005	0.0525	0.0275	10.5	5.5	0.005	0.04	8
Tropomodulin-1	TMOD1	Tmod1	Background	P28289	41	0.1	0.1	0.1	0.1	2	0.1	1	0.1	0.1	0.1	0.002439024	0.002439024	0.002439024	0.002439024	0.048780488	0.002439024	0.024390244	0.002439024	0.002439024	0.002439024	0.002439024	0.002439024	0.025609756	0.013414634	10.5	5.5	0.002439024	0.019512195	8
Caspase-7	CASP7	Casp7	Background	P55210	34	0.1	0.1	0.1	0.1	2	0.1	1	0.1	2	1	0.002941176	0.002941176	0.002941176	0.002941176	0.058823529	0.002941176	0.029411765	0.002941176	0.058823529	0.029411765	0.002941176	0.002941176	0.030882353	0.016176471	10.5	5.5	0.002941176	0.023529412	8
Lysosomal-trafficking regulator	LYST	Lyst	Background	Q99698	429	0.1	0.1	0.1	0.1	0.1	1	2	0.1	0.1	1	0.0002331	0.0002331	0.0002331	0.0002331	0.0002331	0.002331002	0.004662005	0.0002331	0.0002331	0.002331002	0.0002331	0.0002331	0.001282051	0.002447552	5.5	10.5	0.0002331	0.001864802	8
Multivesicular body subunit 12B	MVB12B	Mvb12b	Background	Q9H7P6	36	0.1	0.1	0.1	0.1	1	0.1	2	0.1	4	3	0.002777778	0.002777778	0.002777778	0.002777778	0.027777778	0.002777778	0.055555556	0.002777778	0.111111111	0.083333333	0.002777778	0.002777778	0.015277778	0.029166667	5.5	10.5	0.002777778	0.022222222	8
GEM-interacting protein	GMIP	Gmip	Background	Q9P107	107	0.1	0.1	0.1	0.1	2	0.1	1	0.1	5	4	0.000934579	0.000934579	0.000934579	0.000934579	0.018691589	0.000934579	0.009345794	0.000934579	0.046728972	0.037383178	0.000934579	0.000934579	0.009813084	0.005140187	10.5	5.5	0.000934579	0.007476636	8
Homeobox protein TGIF2	TGIF2	Tgif2	Background	Q9GZN2	26	0.1	0.1	0.1	0.1	2	1	0.1	0.1	0.1	0.1	0.003846154	0.003846154	0.003846154	0.003846154	0.076923077	0.038461538	0.003846154	0.003846154	0.003846154	0.003846154	0.003846154	0.003846154	0.057692308	0.003846154	15	1	0.003846154	0.030769231	8
Protein lin-52 homolog	LIN52	Lin52	Background	Q52LA3	13	0.1	0.1	0.1	0.1	1	0.1	0.1	2	5	2	0.007692308	0.007692308	0.007692308	0.007692308	0.076923077	0.007692308	0.007692308	0.153846154	0.384615385	0.153846154	0.007692308	0.007692308	0.042307692	0.080769231	5.5	10.5	0.007692308	0.061538462	8
Forkhead box protein P2	FOXP2	Foxp2	Background	O15409	80	0.1	0.1	0.1	0.1	0.1	1	2	0.1	4	3	0.00125	0.00125	0.00125	0.00125	0.00125	0.0125	0.025	0.00125	0.05	0.0375	0.00125	0.00125	0.006875	0.013125	5.5	10.5	0.00125	0.01	8
Krev interaction trapped protein 1	KRIT1	Krit1	Background	O00522	84	0.1	0.1	0.1	0.1	2	1	0.1	0.1	1	1	0.001190476	0.001190476	0.001190476	0.001190476	0.023809524	0.011904762	0.001190476	0.001190476	0.011904762	0.011904762	0.001190476	0.001190476	0.017857143	0.001190476	15	1	0.001190476	0.00952381	8
Gap junction alpha-1 protein	GJA1	Gja1	Background	P17302	43	0.1	0.1	0.1	0.1	1	2	0.1	0.1	2	1	0.002325581	0.002325581	0.002325581	0.002325581	0.023255814	0.046511628	0.002325581	0.002325581	0.046511628	0.023255814	0.002325581	0.002325581	0.034883721	0.002325581	15	1	0.002325581	0.018604651	8
Phospholipid-transporting ATPase IA	ATP8A1	Atp8a1	Background	Q9Y2Q0	131	0.1	0.1	0.1	0.1	0.1	1	2	0.1	1	1	0.000763359	0.000763359	0.000763359	0.000763359	0.000763359	0.007633588	0.015267176	0.000763359	0.007633588	0.007633588	0.000763359	0.000763359	0.004198473	0.008015267	5.5	10.5	0.000763359	0.00610687	8
Nicastrin	NCSTN	Ncstn	Background	Q92542	78	0.1	0.1	0.1	0.1	1	0.1	0.1	2	0.1	0.1	0.001282051	0.001282051	0.001282051	0.001282051	0.012820513	0.001282051	0.001282051	0.025641026	0.001282051	0.001282051	0.001282051	0.001282051	0.007051282	0.013461538	5.5	10.5	0.001282051	0.01025641	8
Smad nuclear-interacting protein 1	SNIP1	Snip1	Background	Q8TAD8	46	0.1	0.1	0.1	0.1	1	0.1	2	0.1	1	3	0.002173913	0.002173913	0.002173913	0.002173913	0.02173913	0.002173913	0.043478261	0.002173913	0.02173913	0.065217391	0.002173913	0.002173913	0.011956522	0.022826087	5.5	10.5	0.002173913	0.017391304	8
Protein S100-A10	S100A10	S100a10	Background	P60903	11	0.1	0.1	0.1	0.1	1	0.1	2	0.1	3	1	0.009090909	0.009090909	0.009090909	0.009090909	0.090909091	0.009090909	0.181818182	0.009090909	0.272727273	0.090909091	0.009090909	0.009090909	0.05	0.095454545	5.5	10.5	0.009090909	0.072727273	8
Pantothenate kinase 2, mitochondrial	PANK2	Pank2	Background	Q9BZ23	63	0.1	0.1	0.1	0.1	1	0.1	2	0.1	1	1	0.001587302	0.001587302	0.001587302	0.001587302	0.015873016	0.001587302	0.031746032	0.001587302	0.015873016	0.015873016	0.001587302	0.001587302	0.008730159	0.016666667	5.5	10.5	0.001587302	0.012698413	8
ATPase inhibitor, mitochondrial	ATP5IF1	Atp5if1	Background	Q9UII2	12	0.1	0.1	0.1	0.1	1	0.1	0.1	2	0.1	1	0.008333333	0.008333333	0.008333333	0.008333333	0.083333333	0.008333333	0.008333333	0.166666667	0.008333333	0.083333333	0.008333333	0.008333333	0.045833333	0.0875	5.5	10.5	0.008333333	0.066666667	8
Securin	PTTG1	Pttg1	Background	O95997	22	0.1	0.1	0.1	0.1	2	0.1	1	0.1	4	0.1	0.004545455	0.004545455	0.004545455	0.004545455	0.090909091	0.004545455	0.045454545	0.004545455	0.181818182	0.004545455	0.004545455	0.004545455	0.047727273	0.025	10.5	5.5	0.004545455	0.036363636	8
WAS/WASL-interacting protein family member 2	WIPF2	Wipf2	Background	Q8TF74	46	0.1	0.1	0.1	0.1	0.1	0.1	2	1	2	3	0.002173913	0.002173913	0.002173913	0.002173913	0.002173913	0.002173913	0.043478261	0.02173913	0.043478261	0.065217391	0.002173913	0.002173913	0.002173913	0.032608696	1	15	0.002173913	0.017391304	8
Guanine nucleotide exchange factor subunit RIC1	RIC1	Ric1	Background	Q4ADV7	159	0.1	0.1	0.1	0.1	2	0.1	1	0.1	1	0.1	0.000628931	0.000628931	0.000628931	0.000628931	0.012578616	0.000628931	0.006289308	0.000628931	0.006289308	0.000628931	0.000628931	0.000628931	0.006603774	0.003459119	10.5	5.5	0.000628931	0.005031447	8
Sodium channel modifier 1	SCNM1	Scnm1	Background	Q9BWG6	26	0.1	0.1	0.1	0.1	2	0.1	1	0.1	2	0.1	0.003846154	0.003846154	0.003846154	0.003846154	0.076923077	0.003846154	0.038461538	0.003846154	0.076923077	0.003846154	0.003846154	0.003846154	0.040384615	0.021153846	10.5	5.5	0.003846154	0.030769231	8
Cell division cycle-associated protein 7	CDCA7	Cdca7	Background	Q9BWT1	43	0.1	0.1	0.1	0.1	2	0.1	1	0.1	0.1	0.1	0.002325581	0.002325581	0.002325581	0.002325581	0.046511628	0.002325581	0.023255814	0.002325581	0.002325581	0.002325581	0.002325581	0.002325581	0.024418605	0.012790698	10.5	5.5	0.002325581	0.018604651	8
CBP80/20-dependent translation initiation factor	CTIF	Ctif	Background	O43310	68	0.1	0.1	0.1	0.1	1	0.1	2	0.1	1	1	0.001470588	0.001470588	0.001470588	0.001470588	0.014705882	0.001470588	0.029411765	0.001470588	0.014705882	0.014705882	0.001470588	0.001470588	0.008088235	0.015441176	5.5	10.5	0.001470588	0.011764706	8
Apolipoprotein L2	APOL2	Apol2	Background	Q9BQE5	37	0.1	0.1	0.1	0.1	2	1	0.1	0.1	1	0.1	0.002702703	0.002702703	0.002702703	0.002702703	0.054054054	0.027027027	0.002702703	0.002702703	0.027027027	0.002702703	0.002702703	0.002702703	0.040540541	0.002702703	15	1	0.002702703	0.021621622	8
CKLF-like MARVEL transmembrane domain-containing protein 4	CMTM4	Cmtm4	Background	Q8IZR5	26	0.1	0.1	0.1	0.1	2	0.1	1	0.1	0.1	0.1	0.003846154	0.003846154	0.003846154	0.003846154	0.076923077	0.003846154	0.038461538	0.003846154	0.003846154	0.003846154	0.003846154	0.003846154	0.040384615	0.021153846	10.5	5.5	0.003846154	0.030769231	8
Deoxyribonuclease TATDN1	TATDN1	Tatdn1	Background	Q6P1N9	34	0.1	0.1	0.1	0.1	1	2	0.1	0.1	0.1	0.1	0.002941176	0.002941176	0.002941176	0.002941176	0.029411765	0.058823529	0.002941176	0.002941176	0.002941176	0.002941176	0.002941176	0.002941176	0.044117647	0.002941176	15	1	0.002941176	0.023529412	8
Exophilin-5	EXPH5	Exph5	Background	Q8NEV8	223	0.1	0.1	0.1	0.1	0.1	0.1	2	1	4	3	0.00044843	0.00044843	0.00044843	0.00044843	0.00044843	0.00044843	0.00896861	0.004484305	0.01793722	0.013452915	0.00044843	0.00044843	0.00044843	0.006726457	1	15	0.00044843	0.003587444	8
Beta-1,3-glucosyltransferase	B3GLCT	B3glct	Background	Q6Y288	57	0.1	0.1	0.1	0.1	1	0.1	2	0.1	0.1	0.1	0.001754386	0.001754386	0.001754386	0.001754386	0.01754386	0.001754386	0.035087719	0.001754386	0.001754386	0.001754386	0.001754386	0.001754386	0.009649123	0.018421053	5.5	10.5	0.001754386	0.014035088	8
Protein	POGLUT2	Poglut2	Background	Q6UW63	58	0.1	0.1	0.1	0.1	1	0.1	2	0.1	0.1	0.1	0.001724138	0.001724138	0.001724138	0.001724138	0.017241379	0.001724138	0.034482759	0.001724138	0.001724138	0.001724138	0.001724138	0.001724138	0.009482759	0.018103448	5.5	10.5	0.001724138	0.013793103	8
Cytochrome P450 2S1	CYP2S1	Cyp2s1	Background	Q96SQ9	56	0.1	0.1	0.1	0.1	2	1	0.1	0.1	0.1	0.1	0.001785714	0.001785714	0.001785714	0.001785714	0.035714286	0.017857143	0.001785714	0.001785714	0.001785714	0.001785714	0.001785714	0.001785714	0.026785714	0.001785714	15	1	0.001785714	0.014285714	8
Sortilin-related receptor	SORL1	Sorl1	Background	Q92673	248	0.1	0.1	0.1	0.1	2	0.1	1	0.1	1	3	0.000403226	0.000403226	0.000403226	0.000403226	0.008064516	0.000403226	0.004032258	0.000403226	0.004032258	0.012096774	0.000403226	0.000403226	0.004233871	0.002217742	10.5	5.5	0.000403226	0.003225806	8
Zinc finger and SCAN domain-containing protein 26	ZSCAN26	Zscan26	Background	Q16670	55	0.1	0.1	0.1	0.1	0.1	2	0.1	1	2	1	0.001818182	0.001818182	0.001818182	0.001818182	0.001818182	0.036363636	0.001818182	0.018181818	0.036363636	0.018181818	0.001818182	0.001818182	0.019090909	0.01	10.5	5.5	0.001818182	0.014545455	8
Syntaxin-10	STX10	Stx10	Background	O60499	28	0.1	0.1	0.1	0.1	0.1	2	1	0.1	1	1	0.003571429	0.003571429	0.003571429	0.003571429	0.003571429	0.071428571	0.035714286	0.003571429	0.035714286	0.035714286	0.003571429	0.003571429	0.0375	0.019642857	10.5	5.5	0.003571429	0.028571429	8
Serine/threonine-protein kinase/endoribonuclease IRE1	ERN1	Ern1	Background	O75460	110	0.1	0.1	0.1	0.1	2	0.1	1	0.1	0.1	0.1	0.000909091	0.000909091	0.000909091	0.000909091	0.018181818	0.000909091	0.009090909	0.000909091	0.000909091	0.000909091	0.000909091	0.000909091	0.009545455	0.005	10.5	5.5	0.000909091	0.007272727	8
Zinc transporter 1	SLC30A1	Slc30a1	Background	Q9Y6M5	55	0.1	0.1	0.1	0.1	2	1	0.1	0.1	0.1	0.1	0.001818182	0.001818182	0.001818182	0.001818182	0.036363636	0.018181818	0.001818182	0.001818182	0.001818182	0.001818182	0.001818182	0.001818182	0.027272727	0.001818182	15	1	0.001818182	0.014545455	8
Serine/threonine-protein phosphatase 2A 56 kDa regulatory subunit beta isoform	PPP2R5B	Ppp2r5b	Background	Q15173	57	0.1	0.1	0.1	0.1	1	0.1	2	0.1	0.1	0.1	0.001754386	0.001754386	0.001754386	0.001754386	0.01754386	0.001754386	0.035087719	0.001754386	0.001754386	0.001754386	0.001754386	0.001754386	0.009649123	0.018421053	5.5	10.5	0.001754386	0.014035088	8
Patatin-like phospholipase domain-containing protein 2	PNPLA2	Pnpla2	Background	Q96AD5	55	0.1	0.1	0.1	0.1	2	0.1	0.1	1	0.1	0.1	0.001818182	0.001818182	0.001818182	0.001818182	0.036363636	0.001818182	0.001818182	0.018181818	0.001818182	0.001818182	0.001818182	0.001818182	0.019090909	0.01	10.5	5.5	0.001818182	0.014545455	8
Centrosomal protein of 162 kDa	CEP162	Cep162	Background	Q5TB80	162	0.1	0.1	0.1	0.1	0.1	1	2	0.1	3	7	0.000617284	0.000617284	0.000617284	0.000617284	0.000617284	0.00617284	0.012345679	0.000617284	0.018518519	0.043209877	0.000617284	0.000617284	0.003395062	0.006481481	5.5	10.5	0.000617284	0.004938272	8
NIF3-like protein 1	NIF3L1	Nif3l1	Background	Q9GZT8	42	0.1	0.1	0.1	0.1	0.1	0.1	2	1	1	1	0.002380952	0.002380952	0.002380952	0.002380952	0.002380952	0.002380952	0.047619048	0.023809524	0.023809524	0.023809524	0.002380952	0.002380952	0.002380952	0.035714286	1	15	0.002380952	0.019047619	8
ATP-binding cassette sub-family C member 10	ABCC10	Abcc10	Background	Q5T3U5	162	0.1	0.1	0.1	0.1	2	1	0.1	0.1	0.1	0.1	0.000617284	0.000617284	0.000617284	0.000617284	0.012345679	0.00617284	0.000617284	0.000617284	0.000617284	0.000617284	0.000617284	0.000617284	0.009259259	0.000617284	15	1	0.000617284	0.004938272	8
UPF0669 protein C6orf120	C6orf120	C6orf120	Background	Q7Z4R8	21	0.1	0.1	0.1	0.1	0.1	0.1	2	1	1	1	0.004761905	0.004761905	0.004761905	0.004761905	0.004761905	0.004761905	0.095238095	0.047619048	0.047619048	0.047619048	0.004761905	0.004761905	0.004761905	0.071428571	1	15	0.004761905	0.038095238	8
DNA replication complex GINS protein PSF2	GINS2	Gins2	Background	Q9Y248	21	0.1	0.1	0.1	0.1	1	0.1	2	0.1	3	2	0.004761905	0.004761905	0.004761905	0.004761905	0.047619048	0.004761905	0.095238095	0.004761905	0.142857143	0.095238095	0.004761905	0.004761905	0.026190476	0.05	5.5	10.5	0.004761905	0.038095238	8
Forkhead box protein M1	FOXM1	Foxm1	Background	Q08050	84	0.1	0.1	0.1	0.1	2	0.1	1	0.1	0.1	0.1	0.001190476	0.001190476	0.001190476	0.001190476	0.023809524	0.001190476	0.011904762	0.001190476	0.001190476	0.001190476	0.001190476	0.001190476	0.0125	0.006547619	10.5	5.5	0.001190476	0.00952381	8
40S ribosomal protein S27-like	RPS27L	Rps27l	Background	Q71UM5	9	5	0.1	4	0.1	23	22	12	16	16	13	0.555555556	0.011111111	0.444444444	0.011111111	2.555555556	2.444444444	1.333333333	1.777777778	1.777777778	1.444444444	0.283333333	0.227777778	2.5	1.555555556	8.823529412	6.829268293	0.255555556	2.027777778	7.934782609
Cordon-bleu protein-like 1	COBLL1	Cobll1	Background	Q53SF7	124	0.1	0.1	1	0.1	1	0.1	8	1	10	9	0.000806452	0.000806452	0.008064516	0.000806452	0.008064516	0.000806452	0.064516129	0.008064516	0.080645161	0.072580645	0.000806452	0.004435484	0.004435484	0.036290323	5.5	8.181818182	0.002620968	0.020362903	7.769230769
A-kinase anchor protein 10, mitochondrial	AKAP10	Akap10	Background	O43572	74	1	0.1	0.1	0.1	2	0.1	3	5	8	2	0.013513514	0.001351351	0.001351351	0.001351351	0.027027027	0.001351351	0.040540541	0.067567568	0.108108108	0.027027027	0.007432432	0.001351351	0.014189189	0.054054054	1.909090909	40	0.004391892	0.034121622	7.769230769
Neogenin	NEO1	Neo1	Background	Q92859	160	0.1	0.1	0.1	0.1	0.1	1	1	1	0.1	2	0.000625	0.000625	0.000625	0.000625	0.000625	0.00625	0.00625	0.00625	0.000625	0.0125	0.000625	0.000625	0.0034375	0.00625	5.5	10	0.000625	0.00484375	7.75
Suppressor of tumorigenicity 7 protein	ST7	St7	Background	Q9NRC1	67	0.1	0.1	0.1	0.1	1	1	1	0.1	1	3	0.001492537	0.001492537	0.001492537	0.001492537	0.014925373	0.014925373	0.014925373	0.001492537	0.014925373	0.044776119	0.001492537	0.001492537	0.014925373	0.008208955	10	5.5	0.001492537	0.011567164	7.75
Transcription factor MafG	MAFG	Mafg	Background	O15525	18	0.1	0.1	0.1	0.1	1	0.1	1	1	2	1	0.005555556	0.005555556	0.005555556	0.005555556	0.055555556	0.005555556	0.055555556	0.055555556	0.111111111	0.055555556	0.005555556	0.005555556	0.030555556	0.055555556	5.5	10	0.005555556	0.043055556	7.75
Retroelement silencing factor 1	RESF1	Resf1	Background	Q9HCM1	195	0.1	0.1	0.1	0.1	1	0.1	1	1	1	2	0.000512821	0.000512821	0.000512821	0.000512821	0.005128205	0.000512821	0.005128205	0.005128205	0.005128205	0.01025641	0.000512821	0.000512821	0.002820513	0.005128205	5.5	10	0.000512821	0.003974359	7.75
Centrosomal protein of 95 kDa	CEP95	Cep95	Background	Q96GE4	95	0.1	0.1	0.1	0.1	1	1	0.1	1	0.1	2	0.001052632	0.001052632	0.001052632	0.001052632	0.010526316	0.010526316	0.001052632	0.010526316	0.001052632	0.021052632	0.001052632	0.001052632	0.010526316	0.005789474	10	5.5	0.001052632	0.008157895	7.75
Argininosuccinate lyase	ASL	Asl	Background	P04424	52	0.1	0.1	0.1	0.1	1	1	1	0.1	1	3	0.001923077	0.001923077	0.001923077	0.001923077	0.019230769	0.019230769	0.019230769	0.001923077	0.019230769	0.057692308	0.001923077	0.001923077	0.019230769	0.010576923	10	5.5	0.001923077	0.014903846	7.75
E3 ubiquitin-protein ligase RNF14	RNF14	Rnf14	Background	Q9UBS8	54	0.1	0.1	0.1	0.1	1	1	1	0.1	4	3	0.001851852	0.001851852	0.001851852	0.001851852	0.018518519	0.018518519	0.018518519	0.001851852	0.074074074	0.055555556	0.001851852	0.001851852	0.018518519	0.010185185	10	5.5	0.001851852	0.014351852	7.75
Phosducin-like protein 3	PDCL3	Pdcl3	Background	Q9H2J4	28	0.1	0.1	0.1	0.1	1	0.1	1	1	5	3	0.003571429	0.003571429	0.003571429	0.003571429	0.035714286	0.003571429	0.035714286	0.035714286	0.178571429	0.107142857	0.003571429	0.003571429	0.019642857	0.035714286	5.5	10	0.003571429	0.027678571	7.75
Ubiquitin carboxyl-terminal hydrolase 40	USP40	Usp40	Background	Q9NVE5	140	0.1	0.1	0.1	0.1	1	0.1	1	1	3	1	0.000714286	0.000714286	0.000714286	0.000714286	0.007142857	0.000714286	0.007142857	0.007142857	0.021428571	0.007142857	0.000714286	0.000714286	0.003928571	0.007142857	5.5	10	0.000714286	0.005535714	7.75
Protein lin-9 homolog	LIN9	Lin9	Background	Q5TKA1	62	1	0.1	1	0.1	5	3	6	3	7	5	0.016129032	0.001612903	0.016129032	0.001612903	0.080645161	0.048387097	0.096774194	0.048387097	0.112903226	0.080645161	0.008870968	0.008870968	0.064516129	0.072580645	7.272727273	8.181818182	0.008870968	0.068548387	7.727272727
RNA polymerase II subunit A C-terminal domain phosphatase SSU72	SSU72	Ssu72	Background	Q9NP77	23	0.1	0.1	1	1	4	5	5	3	6	4	0.004347826	0.004347826	0.043478261	0.043478261	0.173913043	0.217391304	0.217391304	0.130434783	0.260869565	0.173913043	0.004347826	0.043478261	0.195652174	0.173913043	45	4	0.023913043	0.184782609	7.727272727
tRNA-uridine aminocarboxypropyltransferase 2	DTWD2	Dtwd2	Background	Q8NBA8	33	1	0.1	0.1	0.1	3	2	2	3	2	4	0.03030303	0.003030303	0.003030303	0.003030303	0.090909091	0.060606061	0.060606061	0.090909091	0.060606061	0.121212121	0.016666667	0.003030303	0.075757576	0.075757576	4.545454545	25	0.009848485	0.075757576	7.692307692
Graves disease carrier protein	SLC25A16	Slc25a16	Background	P16260	36	0.1	1	0.1	0.1	2	2	4	2	3	0.1	0.002777778	0.027777778	0.002777778	0.002777778	0.055555556	0.055555556	0.111111111	0.055555556	0.083333333	0.002777778	0.015277778	0.002777778	0.055555556	0.083333333	3.636363636	30	0.009027778	0.069444444	7.692307692
Acyl-coenzyme A diphosphatase NUDT19	NUDT19	Nudt19	Background	A8MXV4	42	1	0.1	0.1	0.1	2	2	5	1	1	1	0.023809524	0.002380952	0.002380952	0.002380952	0.047619048	0.047619048	0.119047619	0.023809524	0.023809524	0.023809524	0.013095238	0.002380952	0.047619048	0.071428571	3.636363636	30	0.007738095	0.05952381	7.692307692
Zinc finger protein 777	ZNF777	Znf777	Background	Q9ULD5	94	0.1	0.1	1	0.1	2	2	4	2	4	8	0.00106383	0.00106383	0.010638298	0.00106383	0.021276596	0.021276596	0.042553191	0.021276596	0.042553191	0.085106383	0.00106383	0.005851064	0.021276596	0.031914894	20	5.454545455	0.003457447	0.026595745	7.692307692
Activity-dependent neuroprotector homeobox protein 2	ADNP2	Adnp2	Background	Q6IQ32	123	1	0.1	0.1	0.1	2	2	2	4	2	3	0.008130081	0.000813008	0.000813008	0.000813008	0.016260163	0.016260163	0.016260163	0.032520325	0.016260163	0.024390244	0.004471545	0.000813008	0.016260163	0.024390244	3.636363636	30	0.002642276	0.020325203	7.692307692
Major facilitator superfamily domain-containing protein 8	MFSD8	Mfsd8	Background	Q8NHS3	58	1	0.1	0.1	0.1	3	3	2	2	1	1	0.017241379	0.001724138	0.001724138	0.001724138	0.051724138	0.051724138	0.034482759	0.034482759	0.017241379	0.017241379	0.009482759	0.001724138	0.051724138	0.034482759	5.454545455	20	0.005603448	0.043103448	7.692307692
Protein YIPF3	YIPF3	Yipf3	Background	Q9GZM5	38	1	0.1	0.1	0.1	4	4	1	1	0.1	0.1	0.026315789	0.002631579	0.002631579	0.002631579	0.105263158	0.105263158	0.026315789	0.026315789	0.002631579	0.002631579	0.014473684	0.002631579	0.105263158	0.026315789	7.272727273	10	0.008552632	0.065789474	7.692307692
MFS-type transporter SLC18B1	SLC18B1	Slc18b1	Background	Q6NT16	49	1	0.1	0.1	0.1	4	2	3	1	0.1	0.1	0.020408163	0.002040816	0.002040816	0.002040816	0.081632653	0.040816327	0.06122449	0.020408163	0.002040816	0.002040816	0.01122449	0.002040816	0.06122449	0.040816327	5.454545455	20	0.006632653	0.051020408	7.692307692
Protein asteroid homolog 1	ASTE1	Aste1	Background	Q2TB18	77	0.1	0.1	1	0.1	3	3	1	3	2	1	0.001298701	0.001298701	0.012987013	0.001298701	0.038961039	0.038961039	0.012987013	0.038961039	0.025974026	0.012987013	0.001298701	0.007142857	0.038961039	0.025974026	30	3.636363636	0.004220779	0.032467532	7.692307692
5'-nucleotidase domain-containing protein 3	NT5DC3	Nt5dc3	Background	Q86UY8	63	1	0.1	0.1	0.1	3	1	3	3	3	1	0.015873016	0.001587302	0.001587302	0.001587302	0.047619048	0.015873016	0.047619048	0.047619048	0.047619048	0.015873016	0.008730159	0.001587302	0.031746032	0.047619048	3.636363636	30	0.00515873	0.03968254	7.692307692
DDB1- and CUL4-associated factor 8	DCAF8	Dcaf8	Background	Q5TAQ9	67	1	0.1	0.1	0.1	1	3	3	3	0.1	2	0.014925373	0.001492537	0.001492537	0.001492537	0.014925373	0.044776119	0.044776119	0.044776119	0.001492537	0.029850746	0.008208955	0.001492537	0.029850746	0.044776119	3.636363636	30	0.004850746	0.037313433	7.692307692
Lysine-specific demethylase 4D	KDM4D	Kdm4d	Background	Q6B0I6	59	1	0.1	0.1	0.1	2	1	4	3	1	1	0.016949153	0.001694915	0.001694915	0.001694915	0.033898305	0.016949153	0.06779661	0.050847458	0.016949153	0.016949153	0.009322034	0.001694915	0.025423729	0.059322034	2.727272727	35	0.005508475	0.042372881	7.692307692
Bcl-2-like protein 13	BCL2L13	Bcl2l13	Background	Q9BXK5	53	2	0.1	0.1	0.1	5	3	6	3	5	2	0.037735849	0.001886792	0.001886792	0.001886792	0.094339623	0.056603774	0.113207547	0.056603774	0.094339623	0.037735849	0.019811321	0.001886792	0.075471698	0.08490566	3.80952381	45	0.010849057	0.080188679	7.391304348
Zinc finger protein 574	ZNF574	Znf574	Background	Q6ZN55	99	2	0.1	2	0.1	7	7	10	7	9	13	0.02020202	0.001010101	0.02020202	0.001010101	0.070707071	0.070707071	0.101010101	0.070707071	0.090909091	0.131313131	0.010606061	0.010606061	0.070707071	0.085858586	6.666666667	8.095238095	0.010606061	0.078282828	7.380952381
Reduced folate transporter	SLC19A1	Slc19a1	Background	P41440	65	0.1	4	0.1	0.1	8	9	6	8	1	0.1	0.001538462	0.061538462	0.001538462	0.001538462	0.123076923	0.138461538	0.092307692	0.123076923	0.015384615	0.001538462	0.031538462	0.001538462	0.130769231	0.107692308	4.146341463	70	0.016538462	0.119230769	7.209302326
Poly(A) RNA polymerase GLD2	TENT2	Tent2	Background	Q6PIY7	56	0.1	1	2	0.1	7	6	5	5	2	3	0.001785714	0.017857143	0.035714286	0.001785714	0.125	0.107142857	0.089285714	0.089285714	0.035714286	0.053571429	0.009821429	0.01875	0.116071429	0.089285714	11.81818182	4.761904762	0.014285714	0.102678571	7.1875
Peroxisome biogenesis factor 10	PEX10	Pex10	Background	O60683	37	2	0.1	1	0.1	7	5	5	6	2	2	0.054054054	0.002702703	0.027027027	0.002702703	0.189189189	0.135135135	0.135135135	0.162162162	0.054054054	0.054054054	0.028378378	0.014864865	0.162162162	0.148648649	5.714285714	10	0.021621622	0.155405405	7.1875
Glycerol-3-phosphate acyltransferase 1, mitochondrial	GPAM	Gpam	Background	Q9HCL2	94	2	0.1	1	0.1	6	8	5	4	5	0.1	0.021276596	0.00106383	0.010638298	0.00106383	0.063829787	0.085106383	0.053191489	0.042553191	0.053191489	0.00106383	0.011170213	0.005851064	0.074468085	0.04787234	6.666666667	8.181818182	0.008510638	0.061170213	7.1875
Probable bifunctional dTTP/UTP pyrophosphatase/methyltransferase protein	ASMTL	Asmtl	Background	O95671	69	2	0.1	0.1	0.1	8	0.1	8	0.1	3	3	0.028985507	0.001449275	0.001449275	0.001449275	0.115942029	0.001449275	0.115942029	0.001449275	0.043478261	0.043478261	0.015217391	0.001449275	0.058695652	0.058695652	3.857142857	40.5	0.008333333	0.058695652	7.043478261
Cyclin-L2	CCNL2	Ccnl2	Background	Q96S94	58	1	0.1	0.1	0.1	5	1	3	0.1	7	5	0.017241379	0.001724138	0.001724138	0.001724138	0.086206897	0.017241379	0.051724138	0.001724138	0.120689655	0.086206897	0.009482759	0.001724138	0.051724138	0.026724138	5.454545455	15.5	0.005603448	0.039224138	7
Adipocyte plasma membrane-associated protein	APMAP	Apmap	Background	Q9HDC9	46	0.1	0.1	1	0.1	2	0.1	4	3	0.1	0.1	0.002173913	0.002173913	0.02173913	0.002173913	0.043478261	0.002173913	0.086956522	0.065217391	0.002173913	0.002173913	0.002173913	0.011956522	0.022826087	0.076086957	10.5	6.363636364	0.007065217	0.049456522	7
NADH dehydrogenase [ubiquinone] flavoprotein 2, mitochondrial	NDUFV2	Ndufv2	Background	P19404	27	1	1	1	1	5	6	8	9	4	3	0.037037037	0.037037037	0.037037037	0.037037037	0.185185185	0.222222222	0.296296296	0.333333333	0.148148148	0.111111111	0.037037037	0.037037037	0.203703704	0.314814815	5.5	8.5	0.037037037	0.259259259	7
Protein kinase C theta type	PRKCQ	Prkcq	Background	Q04759	82	1	0.1	0.1	0.1	3	0.1	3	3	1	1	0.012195122	0.001219512	0.001219512	0.001219512	0.036585366	0.001219512	0.036585366	0.036585366	0.012195122	0.012195122	0.006707317	0.001219512	0.018902439	0.036585366	2.818181818	30	0.003963415	0.027743902	7
TBC1 domain family member 17	TBC1D17	Tbc1d17	Background	Q9HA65	73	1	0.1	0.1	0.1	0.1	3	3	3	1	1	0.01369863	0.001369863	0.001369863	0.001369863	0.001369863	0.04109589	0.04109589	0.04109589	0.01369863	0.01369863	0.007534247	0.001369863	0.021232877	0.04109589	2.818181818	30	0.004452055	0.031164384	7
All trans-polyprenyl-diphosphate synthase PDSS2	PDSS2	Pdss2	Background	Q86YH6	44	1	0.1	0.1	0.1	2	2	5	0.1	2	1	0.022727273	0.002272727	0.002272727	0.002272727	0.045454545	0.045454545	0.113636364	0.002272727	0.045454545	0.022727273	0.0125	0.002272727	0.045454545	0.057954545	3.636363636	25.5	0.007386364	0.051704545	7
AFG1-like ATPase	AFG1L	Afg1l	Background	Q8WV93	55	2	0.1	0.1	0.1	7	5	2	2	3	1	0.036363636	0.001818182	0.001818182	0.001818182	0.127272727	0.090909091	0.036363636	0.036363636	0.054545455	0.018181818	0.019090909	0.001818182	0.109090909	0.036363636	5.714285714	20	0.010454545	0.072727273	6.956521739
Rho GTPase-activating protein 39	ARHGAP39	Arhgap39	Background	Q9C0H5	121	0.1	1	0.1	0.1	2	1	4	2	1	6	0.000826446	0.008264463	0.000826446	0.000826446	0.016528926	0.008264463	0.033057851	0.016528926	0.008264463	0.049586777	0.004545455	0.000826446	0.012396694	0.024793388	2.727272727	30	0.00268595	0.018595041	6.923076923
MICOS complex subunit MIC13	MICOS13	Micos13	Background	Q5XKP0	13	0.1	0.1	1	0.1	2	2	3	2	4	0.1	0.007692308	0.007692308	0.076923077	0.007692308	0.153846154	0.153846154	0.230769231	0.153846154	0.307692308	0.007692308	0.007692308	0.042307692	0.153846154	0.192307692	20	4.545454545	0.025	0.173076923	6.923076923
SURP and G-patch domain-containing protein 1	SUGP1	Sugp1	Background	Q8IWZ8	72	0.1	0.1	1	0.1	2	1	2	4	4	1	0.001388889	0.001388889	0.013888889	0.001388889	0.027777778	0.013888889	0.027777778	0.055555556	0.055555556	0.013888889	0.001388889	0.007638889	0.020833333	0.041666667	15	5.454545455	0.004513889	0.03125	6.923076923
Desmocollin-2	DSC2	Dsc2	Background	Q02487	100	0.1	0.1	1	0.1	4	1	2	2	4	2	0.001	0.001	0.01	0.001	0.04	0.01	0.02	0.02	0.04	0.02	0.001	0.0055	0.025	0.02	25	3.636363636	0.00325	0.0225	6.923076923
Palmitoyltransferase ZDHHC6	ZDHHC6	Zdhhc6	Background	Q9H6R6	48	1	0.1	0.1	0.1	1	4	1	3	1	1	0.020833333	0.002083333	0.002083333	0.002083333	0.020833333	0.083333333	0.020833333	0.0625	0.020833333	0.020833333	0.011458333	0.002083333	0.052083333	0.041666667	4.545454545	20	0.006770833	0.046875	6.923076923
Tetratricopeptide repeat protein 12	TTC12	Ttc12	Background	Q9H892	79	1	0.1	0.1	0.1	3	2	2	2	1	0.1	0.012658228	0.001265823	0.001265823	0.001265823	0.037974684	0.025316456	0.025316456	0.025316456	0.012658228	0.001265823	0.006962025	0.001265823	0.03164557	0.025316456	4.545454545	20	0.004113924	0.028481013	6.923076923
E3 ubiquitin-protein ligase RFWD3	RFWD3	Rfwd3	Background	Q6PCD5	85	0.1	0.1	1	0.1	2	3	3	1	6	8	0.001176471	0.001176471	0.011764706	0.001176471	0.023529412	0.035294118	0.035294118	0.011764706	0.070588235	0.094117647	0.001176471	0.006470588	0.029411765	0.023529412	25	3.636363636	0.003823529	0.026470588	6.923076923
Mitochondrial genome maintenance exonuclease 1	MGME1	Mgme1	Background	Q9BQP7	39	0.1	0.1	1	0.1	1	2	5	1	4	7	0.002564103	0.002564103	0.025641026	0.002564103	0.025641026	0.051282051	0.128205128	0.025641026	0.102564103	0.179487179	0.002564103	0.014102564	0.038461538	0.076923077	15	5.454545455	0.008333333	0.057692308	6.923076923
Uncharacterized protein C1orf226	C1orf226	C1orf226	Background	A1L170	29	0.1	0.1	1	0.1	2	2	3	2	8	7	0.003448276	0.003448276	0.034482759	0.003448276	0.068965517	0.068965517	0.103448276	0.068965517	0.275862069	0.24137931	0.003448276	0.018965517	0.068965517	0.086206897	20	4.545454545	0.011206897	0.077586207	6.923076923
2-(3-amino-3-carboxypropyl)histidine synthase subunit 1	DPH1	Dph1	Background	Q9BZG8	49	1	0.1	0.1	0.1	3	3	1	2	3	2	0.020408163	0.002040816	0.002040816	0.002040816	0.06122449	0.06122449	0.020408163	0.040816327	0.06122449	0.040816327	0.01122449	0.002040816	0.06122449	0.030612245	5.454545455	15	0.006632653	0.045918367	6.923076923
Mitochondrial fission regulator 2	MTFR2	Mtfr2	Background	Q6P444	43	0.1	1	0.1	0.1	2	3	3	1	2	0.1	0.002325581	0.023255814	0.002325581	0.002325581	0.046511628	0.069767442	0.069767442	0.023255814	0.046511628	0.002325581	0.012790698	0.002325581	0.058139535	0.046511628	4.545454545	20	0.00755814	0.052325581	6.923076923
Protein zwilch homolog	ZWILCH	Zwilch	Background	Q9H900	67	3	1	0.1	0.1	10	7	8	4	5	3	0.044776119	0.014925373	0.001492537	0.001492537	0.149253731	0.104477612	0.119402985	0.059701493	0.074626866	0.044776119	0.029850746	0.001492537	0.126865672	0.089552239	4.25	60	0.015671642	0.108208955	6.904761905
Chromobox protein homolog 2	CBX2	Cbx2	Background	Q14781	56	0.1	0.1	2	1	8	4	7	3	12	8	0.001785714	0.001785714	0.035714286	0.017857143	0.142857143	0.071428571	0.125	0.053571429	0.214285714	0.142857143	0.001785714	0.026785714	0.107142857	0.089285714	60	3.333333333	0.014285714	0.098214286	6.875
Phosphatidylserine lipase ABHD16A	ABHD16A	Abhd16a	Background	O95870	63	3	1	0.1	1	10	8	10	7	4	3	0.047619048	0.015873016	0.001587302	0.015873016	0.158730159	0.126984127	0.158730159	0.111111111	0.063492063	0.047619048	0.031746032	0.008730159	0.142857143	0.134920635	4.5	15.45454545	0.020238095	0.138888889	6.862745098
Diphthine--ammonia ligase	DPH6	Dph6	Background	Q7L8W6	30	1	1	0.1	0.1	3	2	7	3	6	3	0.033333333	0.033333333	0.003333333	0.003333333	0.1	0.066666667	0.233333333	0.1	0.2	0.1	0.033333333	0.003333333	0.083333333	0.166666667	2.5	50	0.018333333	0.125	6.818181818
E3 ubiquitin-protein ligase UBR3	UBR3	Ubr3	Background	Q6ZT12	212	1	0.1	0.1	1	3	2	6	4	7	4	0.004716981	0.000471698	0.000471698	0.004716981	0.014150943	0.009433962	0.028301887	0.018867925	0.033018868	0.018867925	0.00259434	0.00259434	0.011792453	0.023584906	4.545454545	9.090909091	0.00259434	0.017688679	6.818181818
Autophagy-related protein 13	ATG13	Atg13	Background	O75143	57	1	0.1	0.1	1	5	2	6	2	12	13	0.01754386	0.001754386	0.001754386	0.01754386	0.087719298	0.035087719	0.105263158	0.035087719	0.210526316	0.228070175	0.009649123	0.009649123	0.061403509	0.070175439	6.363636364	7.272727273	0.009649123	0.065789474	6.818181818
UPF0449 protein C19orf25	C19orf25	C19orf25	Background	Q9UFG5	13	1	0.1	0.1	1	5	1	6	3	4	4	0.076923077	0.007692308	0.007692308	0.076923077	0.384615385	0.076923077	0.461538462	0.230769231	0.307692308	0.307692308	0.042307692	0.042307692	0.230769231	0.346153846	5.454545455	8.181818182	0.042307692	0.288461538	6.818181818
Constitutive coactivator of PPAR-gamma-like protein 2	FAM120C	Fam120c	Background	Q9NX05	121	1	0.1	1	0.1	6	1	5	3	2	4	0.008264463	0.000826446	0.008264463	0.000826446	0.049586777	0.008264463	0.041322314	0.024793388	0.016528926	0.033057851	0.004545455	0.004545455	0.02892562	0.033057851	6.363636364	7.272727273	0.004545455	0.030991736	6.818181818
Lysophospholipid acyltransferase LPCAT4	LPCAT4	Lpcat4	Background	Q643R3	57	1	0.1	1	0.1	4	3	5	3	3	0.1	0.01754386	0.001754386	0.01754386	0.001754386	0.070175439	0.052631579	0.087719298	0.052631579	0.052631579	0.001754386	0.009649123	0.009649123	0.061403509	0.070175439	6.363636364	7.272727273	0.009649123	0.065789474	6.818181818
EH domain-containing protein 2	EHD2	Ehd2	Background	Q9NZN4	61	1	1	0.1	0.1	5	3	4	3	3	1	0.016393443	0.016393443	0.001639344	0.001639344	0.081967213	0.049180328	0.06557377	0.049180328	0.049180328	0.016393443	0.016393443	0.001639344	0.06557377	0.057377049	4	35	0.009016393	0.06147541	6.818181818
SEC14-like protein 1	SEC14L1	Sec14l1	Background	Q92503	81	1	0.1	1	0.1	3	6	3	3	1	0.1	0.012345679	0.001234568	0.012345679	0.001234568	0.037037037	0.074074074	0.037037037	0.037037037	0.012345679	0.001234568	0.006790123	0.006790123	0.055555556	0.037037037	8.181818182	5.454545455	0.006790123	0.046296296	6.818181818
Kinetochore-associated protein NSL1 homolog	NSL1	Nsl1	Background	Q96IY1	32	0.1	0.1	3	0.1	7	3	8	4	19	17	0.003125	0.003125	0.09375	0.003125	0.21875	0.09375	0.25	0.125	0.59375	0.53125	0.003125	0.0484375	0.15625	0.1875	50	3.870967742	0.02578125	0.171875	6.666666667
Serine/threonine-protein kinase Nek6	NEK6	Nek6	Background	Q9HC98	36	0.1	0.1	0.1	2	5	0.1	5	5	8	4	0.002777778	0.002777778	0.002777778	0.055555556	0.138888889	0.002777778	0.138888889	0.138888889	0.222222222	0.111111111	0.002777778	0.029166667	0.070833333	0.138888889	25.5	4.761904762	0.015972222	0.104861111	6.565217391
Sphingolipid delta(4)-desaturase DES1	DEGS1	Degs1	Background	O15121	38	3	1	1	0.1	12	12	4	5	2	3	0.078947368	0.026315789	0.026315789	0.002631579	0.315789474	0.315789474	0.105263158	0.131578947	0.052631579	0.078947368	0.052631579	0.014473684	0.315789474	0.118421053	6	8.181818182	0.033552632	0.217105263	6.470588235
Surfeit locus protein 2	SURF2	Surf2	Background	Q15527	30	3	0.1	0.1	0.1	4	5	7	5	6	5	0.1	0.003333333	0.003333333	0.003333333	0.133333333	0.166666667	0.233333333	0.166666667	0.2	0.166666667	0.051666667	0.003333333	0.15	0.2	2.903225806	60	0.0275	0.175	6.363636364
AarF domain-containing protein kinase 1	ADCK1	Adck1	Background	Q86TW2	61	1	4	0.1	0.1	10	9	7	7	2	2	0.016393443	0.06557377	0.001639344	0.001639344	0.163934426	0.147540984	0.114754098	0.114754098	0.032786885	0.032786885	0.040983607	0.001639344	0.155737705	0.114754098	3.8	70	0.021311475	0.135245902	6.346153846
2-oxoglutarate and iron-dependent oxygenase JMJD4	JMJD4	Jmjd4	Background	Q9H9V9	52	2	0.1	1	0.1	5	5	6	4	6	5	0.038461538	0.001923077	0.019230769	0.001923077	0.096153846	0.096153846	0.115384615	0.076923077	0.115384615	0.096153846	0.020192308	0.010576923	0.096153846	0.096153846	4.761904762	9.090909091	0.015384615	0.096153846	6.25
Methyl-CpG-binding domain protein 4	MBD4	Mbd4	Background	O95243	66	2	0.1	0.1	1	6	4	3	7	3	5	0.03030303	0.001515152	0.001515152	0.015151515	0.090909091	0.060606061	0.045454545	0.106060606	0.045454545	0.075757576	0.015909091	0.008333333	0.075757576	0.075757576	4.761904762	9.090909091	0.012121212	0.075757576	6.25
Zinc finger protein 217	ZNF217	Znf217	Background	O75362	115	1	0.1	0.1	0.1	5	0.1	2	1	3	6	0.008695652	0.000869565	0.000869565	0.000869565	0.043478261	0.000869565	0.017391304	0.008695652	0.026086957	0.052173913	0.004782609	0.000869565	0.022173913	0.013043478	4.636363636	15	0.002826087	0.017608696	6.230769231
ERO1-like protein beta	ERO1B	Ero1b	Background	Q86YB8	54	1	0.1	0.1	0.1	4	2	2	0.1	1	0.1	0.018518519	0.001851852	0.001851852	0.001851852	0.074074074	0.037037037	0.037037037	0.001851852	0.018518519	0.001851852	0.010185185	0.001851852	0.055555556	0.019444444	5.454545455	10.5	0.006018519	0.0375	6.230769231
Polycomb group protein ASXL1	ASXL1	Asxl1	Background	Q8IXJ9	165	0.1	0.1	0.1	1	1	0.1	5	2	8	10	0.000606061	0.000606061	0.000606061	0.006060606	0.006060606	0.000606061	0.03030303	0.012121212	0.048484848	0.060606061	0.000606061	0.003333333	0.003333333	0.021212121	5.5	6.363636364	0.001969697	0.012272727	6.230769231
Zinc fingers and homeoboxes protein 1	ZHX1	Zhx1	Background	Q9UKY1	98	0.1	0.1	0.1	1	3	0.1	3	2	4	4	0.001020408	0.001020408	0.001020408	0.010204082	0.030612245	0.001020408	0.030612245	0.020408163	0.040816327	0.040816327	0.001020408	0.005612245	0.015816327	0.025510204	15.5	4.545454545	0.003316327	0.020663265	6.230769231
G protein-coupled receptor kinase 6	GRK6	Grk6	Background	P43250	66	1	0.1	0.1	0.1	2	3	3	0.1	1	1	0.015151515	0.001515152	0.001515152	0.001515152	0.03030303	0.045454545	0.045454545	0.001515152	0.015151515	0.015151515	0.008333333	0.001515152	0.037878788	0.023484848	4.545454545	15.5	0.004924242	0.030681818	6.230769231
NEDD4 family-interacting protein 2	NDFIP2	Ndfip2	Background	Q9NV92	36	0.1	1	0.1	0.1	0.1	3	1	4	0.1	3	0.002777778	0.027777778	0.002777778	0.002777778	0.002777778	0.083333333	0.027777778	0.111111111	0.002777778	0.083333333	0.015277778	0.002777778	0.043055556	0.069444444	2.818181818	25	0.009027778	0.05625	6.230769231
DNA polymerase subunit gamma-2, mitochondrial	POLG2	Polg2	Background	Q9UHN1	55	1	0.1	0.1	0.1	1	0.1	4	3	4	3	0.018181818	0.001818182	0.001818182	0.001818182	0.018181818	0.001818182	0.072727273	0.054545455	0.072727273	0.054545455	0.01	0.001818182	0.01	0.063636364	1	35	0.005909091	0.036818182	6.230769231
Small acidic protein	SMAP	Smap	Background	O00193	20	0.1	0.1	1	0.1	5	0.1	2	1	3	2	0.005	0.005	0.05	0.005	0.25	0.005	0.1	0.05	0.15	0.1	0.005	0.0275	0.1275	0.075	25.5	2.727272727	0.01625	0.10125	6.230769231
tRNA pseudouridine(38/39) synthase	PUS3	Pus3	Background	Q9BZE2	56	1	0.1	0.1	0.1	3	2	3	0.1	2	0.1	0.017857143	0.001785714	0.001785714	0.001785714	0.053571429	0.035714286	0.053571429	0.001785714	0.035714286	0.001785714	0.009821429	0.001785714	0.044642857	0.027678571	4.545454545	15.5	0.005803571	0.036160714	6.230769231
Pleckstrin homology domain-containing family F member 1	PLEKHF1	Plekhf1	Background	Q96S99	31	1	0.1	0.1	0.1	4	1	3	0.1	3	0.1	0.032258065	0.003225806	0.003225806	0.003225806	0.129032258	0.032258065	0.096774194	0.003225806	0.096774194	0.003225806	0.017741935	0.003225806	0.080645161	0.05	4.545454545	15.5	0.010483871	0.065322581	6.230769231
Transmembrane protein 68	TMEM68	Tmem68	Background	Q96MH6	37	3	1	0.1	0.1	8	7	6	5	3	3	0.081081081	0.027027027	0.002702703	0.002702703	0.216216216	0.189189189	0.162162162	0.135135135	0.081081081	0.081081081	0.054054054	0.002702703	0.202702703	0.148648649	3.75	55	0.028378378	0.175675676	6.19047619
LON peptidase N-terminal domain and RING finger protein 2	LONRF2	Lonrf2	Background	Q1L5Z9	84	1	0.1	0.1	0.1	2	3	2	1	0.1	0.1	0.011904762	0.001190476	0.001190476	0.001190476	0.023809524	0.035714286	0.023809524	0.011904762	0.001190476	0.001190476	0.006547619	0.001190476	0.029761905	0.017857143	4.545454545	15	0.003869048	0.023809524	6.153846154
Protein SET	SET	Set	Background	Q01105	33	4	1	0.1	0.1	11	3	10	8	1	0.1	0.121212121	0.03030303	0.003030303	0.003030303	0.333333333	0.090909091	0.303030303	0.242424242	0.03030303	0.003030303	0.075757576	0.003030303	0.212121212	0.272727273	2.8	90	0.039393939	0.242424242	6.153846154
Rho guanine nucleotide exchange factor 10	ARHGEF10	Arhgef10	Background	O15013	152	0.1	0.1	0.1	1	2	1	2	3	5	7	0.000657895	0.000657895	0.000657895	0.006578947	0.013157895	0.006578947	0.013157895	0.019736842	0.032894737	0.046052632	0.000657895	0.003618421	0.009868421	0.016447368	15	4.545454545	0.002138158	0.013157895	6.153846154
Vascular endothelial zinc finger 1	VEZF1	Vezf1	Background	Q14119	57	0.1	0.1	0.1	1	1	1	5	1	1	1	0.001754386	0.001754386	0.001754386	0.01754386	0.01754386	0.01754386	0.087719298	0.01754386	0.01754386	0.01754386	0.001754386	0.009649123	0.01754386	0.052631579	10	5.454545455	0.005701754	0.035087719	6.153846154
Microtubule-associated tumor suppressor 1	MTUS1	Mtus1	Background	Q9ULD2	141	0.1	0.1	1	0.1	1	1	4	2	5	5	0.00070922	0.00070922	0.007092199	0.00070922	0.007092199	0.007092199	0.028368794	0.014184397	0.035460993	0.035460993	0.00070922	0.003900709	0.007092199	0.021276596	10	5.454545455	0.002304965	0.014184397	6.153846154
Aryl hydrocarbon receptor nuclear translocator	ARNT	Arnt	Background	P27540	87	1	0.1	0.1	0.1	2	1	4	1	9	5	0.011494253	0.001149425	0.001149425	0.001149425	0.022988506	0.011494253	0.045977011	0.011494253	0.103448276	0.057471264	0.006321839	0.001149425	0.017241379	0.028735632	2.727272727	25	0.003735632	0.022988506	6.153846154
Grancalcin	GCA	Gca	Background	P28676	24	1	0.1	0.1	0.1	3	1	3	1	3	1	0.041666667	0.004166667	0.004166667	0.004166667	0.125	0.041666667	0.125	0.041666667	0.125	0.041666667	0.022916667	0.004166667	0.083333333	0.083333333	3.636363636	20	0.013541667	0.083333333	6.153846154
mRNA N(3)-methylcytidine methyltransferase METTL8	METTL8	Mettl8	Background	Q9H825	33	0.1	0.1	1	0.1	2	2	2	2	1	1	0.003030303	0.003030303	0.03030303	0.003030303	0.060606061	0.060606061	0.060606061	0.060606061	0.03030303	0.03030303	0.003030303	0.016666667	0.060606061	0.060606061	20	3.636363636	0.009848485	0.060606061	6.153846154
Guided entry of tail-anchored proteins factor CAMLG	CAMLG	Camlg	Background	P49069	33	1	0.1	0.1	0.1	4	1	2	1	1	0.1	0.03030303	0.003030303	0.003030303	0.003030303	0.121212121	0.03030303	0.060606061	0.03030303	0.03030303	0.003030303	0.016666667	0.003030303	0.075757576	0.045454545	4.545454545	15	0.009848485	0.060606061	6.153846154
Zinc finger protein 696	ZNF696	Znf696	Background	Q9H7X3	41	1	0.1	0.1	0.1	2	2	2	2	0.1	1	0.024390244	0.002439024	0.002439024	0.002439024	0.048780488	0.048780488	0.048780488	0.048780488	0.002439024	0.024390244	0.013414634	0.002439024	0.048780488	0.048780488	3.636363636	20	0.007926829	0.048780488	6.153846154
TBC1 domain family member 31	TBC1D31	Tbc1d31	Background	Q96DN5	124	0.1	0.1	1	0.1	1	2	3	2	5	5	0.000806452	0.000806452	0.008064516	0.000806452	0.008064516	0.016129032	0.024193548	0.016129032	0.040322581	0.040322581	0.000806452	0.004435484	0.012096774	0.02016129	15	4.545454545	0.002620968	0.016129032	6.153846154
Cadherin-2	CDH2	Cdh2	Background	P19022	100	1	0.1	0.1	0.1	3	1	3	1	11	5	0.01	0.001	0.001	0.001	0.03	0.01	0.03	0.01	0.11	0.05	0.0055	0.001	0.02	0.02	3.636363636	20	0.00325	0.02	6.153846154
TCF3 fusion partner	TFPT	Tfpt	Background	P0C1Z6	28	0.1	0.1	0.1	1	1	2	2	3	7	7	0.003571429	0.003571429	0.003571429	0.035714286	0.035714286	0.071428571	0.071428571	0.107142857	0.25	0.25	0.003571429	0.019642857	0.053571429	0.089285714	15	4.545454545	0.011607143	0.071428571	6.153846154
Myotubularin-related protein 10	MTMR10	Mtmr10	Background	Q9NXD2	88	0.1	1	0.1	0.1	3	2	2	1	1	1	0.001136364	0.011363636	0.001136364	0.001136364	0.034090909	0.022727273	0.022727273	0.011363636	0.011363636	0.011363636	0.00625	0.001136364	0.028409091	0.017045455	4.545454545	15	0.003693182	0.022727273	6.153846154
Peroxisomal membrane protein PEX13	PEX13	Pex13	Background	Q92968	44	1	0.1	0.1	0.1	1	1	3	3	3	0.1	0.022727273	0.002272727	0.002272727	0.002272727	0.022727273	0.022727273	0.068181818	0.068181818	0.068181818	0.002272727	0.0125	0.002272727	0.022727273	0.068181818	1.818181818	30	0.007386364	0.045454545	6.153846154
tRNA (cytosine(34)-C(5))-methyltransferase, mitochondrial	NSUN3	Nsun3	Background	Q9H649	38	0.1	0.1	1	0.1	4	2	1	1	1	0.1	0.002631579	0.002631579	0.026315789	0.002631579	0.105263158	0.052631579	0.026315789	0.026315789	0.026315789	0.002631579	0.002631579	0.014473684	0.078947368	0.026315789	30	1.818181818	0.008552632	0.052631579	6.153846154
Homeobox protein Hox-B6	HOXB6	Hoxb6	Background	P17509	25	1	0.1	0.1	0.1	4	2	1	1	4	2	0.04	0.004	0.004	0.004	0.16	0.08	0.04	0.04	0.16	0.08	0.022	0.004	0.12	0.04	5.454545455	10	0.013	0.08	6.153846154
Heparan sulfate 2-O-sulfotransferase 1	HS2ST1	Hs2st1	Background	Q7LGA3	42	2	0.1	0.1	0.1	3	4	3	4	2	6	0.047619048	0.002380952	0.002380952	0.002380952	0.071428571	0.095238095	0.071428571	0.095238095	0.047619048	0.142857143	0.025	0.002380952	0.083333333	0.083333333	3.333333333	35	0.013690476	0.083333333	6.086956522
E3 ubiquitin-protein ligase MARCHF7	MARCHF7	Marchf7	Background	Q9H992	78	0.1	0.1	2	0.1	3	6	2	3	4	3	0.001282051	0.001282051	0.025641026	0.001282051	0.038461538	0.076923077	0.025641026	0.038461538	0.051282051	0.038461538	0.001282051	0.013461538	0.057692308	0.032051282	45	2.380952381	0.007371795	0.044871795	6.086956522
Serine/threonine-protein kinase SIK2	SIK2	Sik2	Background	Q9H0K1	104	0.1	0.1	2	0.1	2	3	4	5	3	4	0.000961538	0.000961538	0.019230769	0.000961538	0.019230769	0.028846154	0.038461538	0.048076923	0.028846154	0.038461538	0.000961538	0.010096154	0.024038462	0.043269231	25	4.285714286	0.005528846	0.033653846	6.086956522
Mitochondrial coenzyme A transporter SLC25A42	SLC25A42	Slc25a42	Background	Q86VD7	35	2	0.1	0.1	0.1	3	6	2	3	4	1	0.057142857	0.002857143	0.002857143	0.002857143	0.085714286	0.171428571	0.057142857	0.085714286	0.114285714	0.028571429	0.03	0.002857143	0.128571429	0.071428571	4.285714286	25	0.016428571	0.1	6.086956522
Exostosin-2	EXT2	Ext2	Background	Q93063	82	2	0.1	0.1	0.1	4	6	3	1	1	0.1	0.024390244	0.001219512	0.001219512	0.001219512	0.048780488	0.073170732	0.036585366	0.012195122	0.012195122	0.001219512	0.012804878	0.001219512	0.06097561	0.024390244	4.761904762	20	0.007012195	0.042682927	6.086956522
28S ribosomal protein S24, mitochondrial	MRPS24	Mrps24	Background	Q96EL2	19	2	1	1	1	8	6	9	7	11	9	0.105263158	0.052631579	0.052631579	0.052631579	0.421052632	0.315789474	0.473684211	0.368421053	0.578947368	0.473684211	0.078947368	0.052631579	0.368421053	0.421052632	4.666666667	8	0.065789474	0.394736842	6
Ragulator complex protein LAMTOR1	LAMTOR1	Lamtor1	Background	Q6IAA8	18	3	0.1	1	0.1	7	2	7	9	10	13	0.166666667	0.005555556	0.055555556	0.005555556	0.388888889	0.111111111	0.388888889	0.5	0.555555556	0.722222222	0.086111111	0.030555556	0.25	0.444444444	2.903225806	14.54545455	0.058333333	0.347222222	5.952380952
Catechol	COMT	Comt	Background	P21964	30	2	0.1	1	0.1	6	4	6	3	5	3	0.066666667	0.003333333	0.033333333	0.003333333	0.2	0.133333333	0.2	0.1	0.166666667	0.1	0.035	0.018333333	0.166666667	0.15	4.761904762	8.181818182	0.026666667	0.158333333	5.9375
DNA polymerase epsilon subunit 2	POLE2	Pole2	Background	P56282	60	2	0.1	1	0.1	6	4	4	5	8	7	0.033333333	0.001666667	0.016666667	0.001666667	0.1	0.066666667	0.066666667	0.083333333	0.133333333	0.116666667	0.0175	0.009166667	0.083333333	0.075	4.761904762	8.181818182	0.013333333	0.079166667	5.9375
Endophilin-B2	SH3GLB2	Sh3glb2	Background	Q9NR46	44	1	0.1	1	0.1	6	1	5	1	2	0.1	0.022727273	0.002272727	0.022727273	0.002272727	0.136363636	0.022727273	0.113636364	0.022727273	0.045454545	0.002272727	0.0125	0.0125	0.079545455	0.068181818	6.363636364	5.454545455	0.0125	0.073863636	5.909090909
E3 ubiquitin-protein ligase AMFR	AMFR	Amfr	Background	Q9UKV5	73	7	2	1	0.1	18	15	13	13	4	2	0.095890411	0.02739726	0.01369863	0.001369863	0.246575342	0.205479452	0.178082192	0.178082192	0.054794521	0.02739726	0.061643836	0.007534247	0.226027397	0.178082192	3.666666667	23.63636364	0.034589041	0.202054795	5.841584158
S phase cyclin A-associated protein in the endoplasmic reticulum	SCAPER	Scaper	Background	Q9BY12	158	1	1	1	0.1	5	3	6	4	8	8	0.006329114	0.006329114	0.006329114	0.000632911	0.03164557	0.018987342	0.037974684	0.025316456	0.050632911	0.050632911	0.006329114	0.003481013	0.025316456	0.03164557	4	9.090909091	0.004905063	0.028481013	5.806451613
Carbohydrate-responsive element-binding protein	MLXIPL	Mlxipl	Background	Q9NP71	93	0.1	0.1	0.1	0.1	0.1	2	0.1	0.1	0.1	0.1	0.001075269	0.001075269	0.001075269	0.001075269	0.001075269	0.021505376	0.001075269	0.001075269	0.001075269	0.001075269	0.001075269	0.001075269	0.011290323	0.001075269	10.5	1	0.001075269	0.006182796	5.75
Cytochrome P450 27C1	CYP27C1	Cyp27c1	Background	Q4G0S4	61	0.1	0.1	0.1	0.1	2	0.1	0.1	0.1	0.1	0.1	0.001639344	0.001639344	0.001639344	0.001639344	0.032786885	0.001639344	0.001639344	0.001639344	0.001639344	0.001639344	0.001639344	0.001639344	0.017213115	0.001639344	10.5	1	0.001639344	0.00942623	5.75
Zinc finger protein 205	ZNF205	Znf205	Background	O95201	61	0.1	0.1	0.1	0.1	0.1	0.1	2	0.1	3	0.1	0.001639344	0.001639344	0.001639344	0.001639344	0.001639344	0.001639344	0.032786885	0.001639344	0.049180328	0.001639344	0.001639344	0.001639344	0.001639344	0.017213115	1	10.5	0.001639344	0.00942623	5.75
Methionine-R-sulfoxide reductase B2, mitochondrial	MSRB2	Msrb2	Background	Q9Y3D2	20	0.1	0.1	0.1	0.1	2	0.1	0.1	0.1	4	0.1	0.005	0.005	0.005	0.005	0.1	0.005	0.005	0.005	0.2	0.005	0.005	0.005	0.0525	0.005	10.5	1	0.005	0.02875	5.75
Mitoguardin 1	MIGA1	Miga1	Background	Q8NAN2	71	0.1	0.1	0.1	0.1	2	0.1	0.1	0.1	0.1	0.1	0.001408451	0.001408451	0.001408451	0.001408451	0.028169014	0.001408451	0.001408451	0.001408451	0.001408451	0.001408451	0.001408451	0.001408451	0.014788732	0.001408451	10.5	1	0.001408451	0.008098592	5.75
Protein FAM210B, mitochondrial	FAM210B	Fam210b	Background	Q96KR6	20	0.1	0.1	0.1	0.1	2	0.1	0.1	0.1	0.1	0.1	0.005	0.005	0.005	0.005	0.1	0.005	0.005	0.005	0.005	0.005	0.005	0.005	0.0525	0.005	10.5	1	0.005	0.02875	5.75
Gamma-soluble NSF attachment protein	NAPG	Napg	Background	Q99747	35	0.1	0.1	0.1	0.1	2	0.1	0.1	0.1	0.1	0.1	0.002857143	0.002857143	0.002857143	0.002857143	0.057142857	0.002857143	0.002857143	0.002857143	0.002857143	0.002857143	0.002857143	0.002857143	0.03	0.002857143	10.5	1	0.002857143	0.016428571	5.75
Vasculin	GPBP1	Gpbp1	Background	Q86WP2	53	0.1	0.1	0.1	0.1	0.1	0.1	2	0.1	2	3	0.001886792	0.001886792	0.001886792	0.001886792	0.001886792	0.001886792	0.037735849	0.001886792	0.037735849	0.056603774	0.001886792	0.001886792	0.001886792	0.019811321	1	10.5	0.001886792	0.010849057	5.75
Inactive phospholipase C-like protein 2	PLCL2	Plcl2	Background	Q9UPR0	126	0.1	0.1	0.1	0.1	2	0.1	0.1	0.1	0.1	0.1	0.000793651	0.000793651	0.000793651	0.000793651	0.015873016	0.000793651	0.000793651	0.000793651	0.000793651	0.000793651	0.000793651	0.000793651	0.008333333	0.000793651	10.5	1	0.000793651	0.004563492	5.75
Tetratricopeptide repeat protein 39C	TTC39C	Ttc39c	Background	Q8N584	66	0.1	0.1	0.1	0.1	0.1	0.1	2	0.1	3	1	0.001515152	0.001515152	0.001515152	0.001515152	0.001515152	0.001515152	0.03030303	0.001515152	0.045454545	0.015151515	0.001515152	0.001515152	0.001515152	0.015909091	1	10.5	0.001515152	0.008712121	5.75
Charged multivesicular body protein 3	CHMP3	Chmp3	Background	Q9Y3E7	25	0.1	0.1	0.1	0.1	0.1	0.1	2	0.1	3	2	0.004	0.004	0.004	0.004	0.004	0.004	0.08	0.004	0.12	0.08	0.004	0.004	0.004	0.042	1	10.5	0.004	0.023	5.75
DNA excision repair protein ERCC-6-like 2	ERCC6L2	Ercc6l2	Background	Q5T890	177	0.1	0.1	0.1	0.1	0.1	2	0.1	0.1	0.1	0.1	0.000564972	0.000564972	0.000564972	0.000564972	0.000564972	0.011299435	0.000564972	0.000564972	0.000564972	0.000564972	0.000564972	0.000564972	0.005932203	0.000564972	10.5	1	0.000564972	0.003248588	5.75
PHD finger protein 20	PHF20	Phf20	Background	Q9BVI0	115	0.1	0.1	0.1	0.1	0.1	0.1	2	0.1	4	4	0.000869565	0.000869565	0.000869565	0.000869565	0.000869565	0.000869565	0.017391304	0.000869565	0.034782609	0.034782609	0.000869565	0.000869565	0.000869565	0.009130435	1	10.5	0.000869565	0.005	5.75
Zinc finger CCHC domain-containing protein 2	ZCCHC2	Zcchc2	Background	Q9C0B9	126	0.1	0.1	0.1	0.1	0.1	2	0.1	0.1	1	3	0.000793651	0.000793651	0.000793651	0.000793651	0.000793651	0.015873016	0.000793651	0.000793651	0.007936508	0.023809524	0.000793651	0.000793651	0.008333333	0.000793651	10.5	1	0.000793651	0.004563492	5.75
TOM1-like protein 1	TOM1L1	Tom1l1	Background	O75674	53	0.1	0.1	0.1	0.1	0.1	0.1	2	0.1	1	1	0.001886792	0.001886792	0.001886792	0.001886792	0.001886792	0.001886792	0.037735849	0.001886792	0.018867925	0.018867925	0.001886792	0.001886792	0.001886792	0.019811321	1	10.5	0.001886792	0.010849057	5.75
Toll-like receptor 9	TLR9	Tlr9	Background	Q9NR96	116	0.1	0.1	0.1	0.1	0.1	0.1	0.1	2	0.1	1	0.000862069	0.000862069	0.000862069	0.000862069	0.000862069	0.000862069	0.000862069	0.017241379	0.000862069	0.00862069	0.000862069	0.000862069	0.000862069	0.009051724	1	10.5	0.000862069	0.004956897	5.75
WASP homolog-associated protein with actin, membranes and microtubules	WHAMM	Whamm	Background	Q8TF30	91	0.1	0.1	0.1	0.1	0.1	0.1	2	0.1	0.1	1	0.001098901	0.001098901	0.001098901	0.001098901	0.001098901	0.001098901	0.021978022	0.001098901	0.001098901	0.010989011	0.001098901	0.001098901	0.001098901	0.011538462	1	10.5	0.001098901	0.006318681	5.75
Proton-coupled amino acid transporter 2	SLC36A2	Slc36a2	Background	Q495M3	53	0.1	0.1	0.1	0.1	0.1	2	0.1	0.1	0.1	0.1	0.001886792	0.001886792	0.001886792	0.001886792	0.001886792	0.037735849	0.001886792	0.001886792	0.001886792	0.001886792	0.001886792	0.001886792	0.019811321	0.001886792	10.5	1	0.001886792	0.010849057	5.75
Testicular haploid expressed gene protein	THEG	Theg	Background	Q9P2T0	43	0.1	0.1	0.1	0.1	0.1	0.1	0.1	2	0.1	0.1	0.002325581	0.002325581	0.002325581	0.002325581	0.002325581	0.002325581	0.002325581	0.046511628	0.002325581	0.002325581	0.002325581	0.002325581	0.002325581	0.024418605	1	10.5	0.002325581	0.013372093	5.75
Endothelin-converting enzyme 1	ECE1	Ece1	Background	P42892	87	0.1	0.1	0.1	0.1	2	0.1	0.1	0.1	0.1	0.1	0.001149425	0.001149425	0.001149425	0.001149425	0.022988506	0.001149425	0.001149425	0.001149425	0.001149425	0.001149425	0.001149425	0.001149425	0.012068966	0.001149425	10.5	1	0.001149425	0.006609195	5.75
Uncharacterized protein C2orf16	C2orf16	C2orf16	Background	Q68DN1	224	0.1	0.1	0.1	0.1	0.1	0.1	0.1	2	1	0.1	0.000446429	0.000446429	0.000446429	0.000446429	0.000446429	0.000446429	0.000446429	0.008928571	0.004464286	0.000446429	0.000446429	0.000446429	0.000446429	0.0046875	1	10.5	0.000446429	0.002566964	5.75
WASH complex subunit 3	WASHC3	Washc3	Background	Q9Y3C0	21	0.1	0.1	0.1	0.1	0.1	0.1	2	0.1	1	2	0.004761905	0.004761905	0.004761905	0.004761905	0.004761905	0.004761905	0.095238095	0.004761905	0.047619048	0.095238095	0.004761905	0.004761905	0.004761905	0.05	1	10.5	0.004761905	0.027380952	5.75
Unconventional myosin-VIIb	MYO7B	Myo7b	Background	Q6PIF6	242	0.1	0.1	0.1	0.1	2	0.1	0.1	0.1	0.1	0.1	0.000413223	0.000413223	0.000413223	0.000413223	0.008264463	0.000413223	0.000413223	0.000413223	0.000413223	0.000413223	0.000413223	0.000413223	0.004338843	0.000413223	10.5	1	0.000413223	0.002376033	5.75
Runt-related transcription factor 1	RUNX1	Runx1	Background	Q01196	49	0.1	0.1	0.1	0.1	0.1	0.1	0.1	2	0.1	0.1	0.002040816	0.002040816	0.002040816	0.002040816	0.002040816	0.002040816	0.002040816	0.040816327	0.002040816	0.002040816	0.002040816	0.002040816	0.002040816	0.021428571	1	10.5	0.002040816	0.011734694	5.75
Bromo adjacent homology domain-containing 1 protein	BAHD1	Bahd1	Background	Q8TBE0	85	0.1	0.1	0.1	0.1	0.1	0.1	2	0.1	0.1	0.1	0.001176471	0.001176471	0.001176471	0.001176471	0.001176471	0.001176471	0.023529412	0.001176471	0.001176471	0.001176471	0.001176471	0.001176471	0.001176471	0.012352941	1	10.5	0.001176471	0.006764706	5.75
F-box only protein 21	FBXO21	Fbxo21	Background	O94952	72	0.1	0.1	0.1	0.1	0.1	0.1	2	0.1	0.1	0.1	0.001388889	0.001388889	0.001388889	0.001388889	0.001388889	0.001388889	0.027777778	0.001388889	0.001388889	0.001388889	0.001388889	0.001388889	0.001388889	0.014583333	1	10.5	0.001388889	0.007986111	5.75
ATP synthase protein 8	MT	Mt	Background	P03928	8	0.1	0.1	0.1	0.1	0.1	0.1	0.1	2	0.1	0.1	0.0125	0.0125	0.0125	0.0125	0.0125	0.0125	0.0125	0.25	0.0125	0.0125	0.0125	0.0125	0.0125	0.13125	1	10.5	0.0125	0.071875	5.75
Tyrosine-protein kinase Fer	FER	Fer	Background	P16591	95	0.1	0.1	0.1	0.1	2	0.1	0.1	0.1	0.1	0.1	0.001052632	0.001052632	0.001052632	0.001052632	0.021052632	0.001052632	0.001052632	0.001052632	0.001052632	0.001052632	0.001052632	0.001052632	0.011052632	0.001052632	10.5	1	0.001052632	0.006052632	5.75
Low-density lipoprotein receptor	LDLR	Ldlr	Background	P01130	95	0.1	0.1	0.1	0.1	2	0.1	0.1	0.1	0.1	2	0.001052632	0.001052632	0.001052632	0.001052632	0.021052632	0.001052632	0.001052632	0.001052632	0.001052632	0.021052632	0.001052632	0.001052632	0.011052632	0.001052632	10.5	1	0.001052632	0.006052632	5.75
Transmembrane protein 39B	TMEM39B	Tmem39b	Background	Q9GZU3	56	0.1	0.1	0.1	0.1	0.1	2	0.1	0.1	0.1	0.1	0.001785714	0.001785714	0.001785714	0.001785714	0.001785714	0.035714286	0.001785714	0.001785714	0.001785714	0.001785714	0.001785714	0.001785714	0.01875	0.001785714	10.5	1	0.001785714	0.010267857	5.75
Succinate dehydrogenase assembly factor 3, mitochondrial	SDHAF3	Sdhaf3	Background	Q9NRP4	15	0.1	0.1	0.1	0.1	0.1	0.1	2	0.1	0.1	0.1	0.006666667	0.006666667	0.006666667	0.006666667	0.006666667	0.006666667	0.133333333	0.006666667	0.006666667	0.006666667	0.006666667	0.006666667	0.006666667	0.07	1	10.5	0.006666667	0.038333333	5.75
LEM domain-containing protein 2	LEMD2	Lemd2	Background	Q8NC56	57	0.1	0.1	0.1	0.1	2	0.1	0.1	0.1	0.1	0.1	0.001754386	0.001754386	0.001754386	0.001754386	0.035087719	0.001754386	0.001754386	0.001754386	0.001754386	0.001754386	0.001754386	0.001754386	0.018421053	0.001754386	10.5	1	0.001754386	0.010087719	5.75
Mesencephalic astrocyte-derived neurotrophic factor	MANF	Manf	Background	P55145	21	0.1	0.1	0.1	0.1	0.1	0.1	2	0.1	0.1	0.1	0.004761905	0.004761905	0.004761905	0.004761905	0.004761905	0.004761905	0.095238095	0.004761905	0.004761905	0.004761905	0.004761905	0.004761905	0.004761905	0.05	1	10.5	0.004761905	0.027380952	5.75
La-related protein 6	LARP6	Larp6	Background	Q9BRS8	55	0.1	0.1	0.1	0.1	2	0.1	0.1	0.1	0.1	0.1	0.001818182	0.001818182	0.001818182	0.001818182	0.036363636	0.001818182	0.001818182	0.001818182	0.001818182	0.001818182	0.001818182	0.001818182	0.019090909	0.001818182	10.5	1	0.001818182	0.010454545	5.75
Sentrin-specific protease 7	SENP7	Senp7	Background	Q9BQF6	120	0.1	0.1	0.1	0.1	2	0.1	0.1	0.1	0.1	1	0.000833333	0.000833333	0.000833333	0.000833333	0.016666667	0.000833333	0.000833333	0.000833333	0.000833333	0.008333333	0.000833333	0.000833333	0.00875	0.000833333	10.5	1	0.000833333	0.004791667	5.75
Krueppel-like factor 13	KLF13	Klf13	Background	Q9Y2Y9	31	0.1	0.1	0.1	0.1	2	0.1	0.1	0.1	1	2	0.003225806	0.003225806	0.003225806	0.003225806	0.064516129	0.003225806	0.003225806	0.003225806	0.032258065	0.064516129	0.003225806	0.003225806	0.033870968	0.003225806	10.5	1	0.003225806	0.018548387	5.75
Coiled-coil domain-containing protein 117	CCDC117	Ccdc117	Background	Q8IWD4	31	0.1	0.1	0.1	0.1	2	0.1	0.1	0.1	0.1	0.1	0.003225806	0.003225806	0.003225806	0.003225806	0.064516129	0.003225806	0.003225806	0.003225806	0.003225806	0.003225806	0.003225806	0.003225806	0.033870968	0.003225806	10.5	1	0.003225806	0.018548387	5.75
Glycosyltransferase 8 domain-containing protein 1	GLT8D1	Glt8d1	Background	Q68CQ7	42	3	1	1	0.1	8	6	8	7	7	3	0.071428571	0.023809524	0.023809524	0.002380952	0.19047619	0.142857143	0.19047619	0.166666667	0.166666667	0.071428571	0.047619048	0.013095238	0.166666667	0.178571429	3.5	13.63636364	0.030357143	0.172619048	5.68627451
Tyrosine-protein kinase Fyn	FYN	Fyn	Background	P06241	61	8	0.1	0.1	0.1	8	15	12	12	12	14	0.131147541	0.001639344	0.001639344	0.001639344	0.131147541	0.245901639	0.196721311	0.196721311	0.196721311	0.229508197	0.066393443	0.001639344	0.18852459	0.196721311	2.839506173	120	0.034016393	0.192622951	5.662650602
Bifunctional arginine demethylase and lysyl-hydroxylase JMJD6	JMJD6	Jmjd6	Background	Q6NYC1	46	2	0.1	0.1	0.1	4	2	5	2	8	6	0.043478261	0.002173913	0.002173913	0.002173913	0.086956522	0.043478261	0.108695652	0.043478261	0.173913043	0.130434783	0.022826087	0.002173913	0.065217391	0.076086957	2.857142857	35	0.0125	0.070652174	5.652173913
Mitochondrial import inner membrane translocase subunit Tim21	TIMM21	Timm21	Background	Q9BVV7	28	2	0.1	0.1	0.1	4	3	4	2	0.1	1	0.071428571	0.003571429	0.003571429	0.003571429	0.142857143	0.107142857	0.142857143	0.071428571	0.003571429	0.035714286	0.0375	0.003571429	0.125	0.107142857	3.333333333	30	0.020535714	0.116071429	5.652173913
Pleckstrin homology domain-containing family F member 2	PLEKHF2	Plekhf2	Background	Q9H8W4	28	2	0.1	0.1	0.1	3	2	5	3	3	5	0.071428571	0.003571429	0.003571429	0.003571429	0.107142857	0.071428571	0.178571429	0.107142857	0.107142857	0.178571429	0.0375	0.003571429	0.089285714	0.142857143	2.380952381	40	0.020535714	0.116071429	5.652173913
Elongation of very long chain fatty acids protein 2	ELOVL2	Elovl2	Background	Q9NXB9	35	2	0.1	0.1	0.1	5	3	2	3	2	0.1	0.057142857	0.002857143	0.002857143	0.002857143	0.142857143	0.085714286	0.057142857	0.085714286	0.057142857	0.002857143	0.03	0.002857143	0.114285714	0.071428571	3.80952381	25	0.016428571	0.092857143	5.652173913
Carbohydrate sulfotransferase 14	CHST14	Chst14	Background	Q8NCH0	43	2	0.1	0.1	0.1	5	4	2	2	0.1	0.1	0.046511628	0.002325581	0.002325581	0.002325581	0.11627907	0.093023256	0.046511628	0.046511628	0.002325581	0.002325581	0.024418605	0.002325581	0.104651163	0.046511628	4.285714286	20	0.013372093	0.075581395	5.652173913
Tubulin epsilon and delta complex protein 1	TEDC1	Tedc1	Background	Q86SX3	54	2	0.1	0.1	0.1	2	4	3	4	5	5	0.037037037	0.001851852	0.001851852	0.001851852	0.037037037	0.074074074	0.055555556	0.074074074	0.092592593	0.092592593	0.019444444	0.001851852	0.055555556	0.064814815	2.857142857	35	0.010648148	0.060185185	5.652173913
Rho guanine nucleotide exchange factor TIAM1	TIAM1	Tiam1	Background	Q13009	178	2	1	0.1	0.1	4	2	8	4	9	7	0.011235955	0.005617978	0.000561798	0.000561798	0.02247191	0.011235955	0.04494382	0.02247191	0.050561798	0.039325843	0.008426966	0.000561798	0.016853933	0.033707865	2	60	0.004494382	0.025280899	5.625
Rab-like protein 2B	RABL2B	Rabl2b	Background	Q9UNT1	26	2	0.1	1	0.1	3	3	7	5	7	5	0.076923077	0.003846154	0.038461538	0.003846154	0.115384615	0.115384615	0.269230769	0.192307692	0.269230769	0.192307692	0.040384615	0.021153846	0.115384615	0.230769231	2.857142857	10.90909091	0.030769231	0.173076923	5.625
Peroxisomal membrane protein PEX16	PEX16	Pex16	Background	Q9Y5Y5	39	2	1	1	0.1	9	4	5	5	3	0.1	0.051282051	0.025641026	0.025641026	0.002564103	0.230769231	0.102564103	0.128205128	0.128205128	0.076923077	0.002564103	0.038461538	0.014102564	0.166666667	0.128205128	4.333333333	9.090909091	0.026282051	0.147435897	5.609756098
mRNA-capping enzyme	RNGTT	Rngtt	Background	O60942	69	4	0.1	1	1	11	12	8	3	7	5	0.057971014	0.001449275	0.014492754	0.014492754	0.15942029	0.173913043	0.115942029	0.043478261	0.101449275	0.072463768	0.029710145	0.014492754	0.166666667	0.079710145	5.609756098	5.5	0.022101449	0.123188406	5.573770492
Sestrin-1	SESN1	Sesn1	Background	Q9Y6P5	57	1	0.1	0.1	0.1	4	3	0.1	0.1	0.1	3	0.01754386	0.001754386	0.001754386	0.001754386	0.070175439	0.052631579	0.001754386	0.001754386	0.001754386	0.052631579	0.009649123	0.001754386	0.061403509	0.001754386	6.363636364	1	0.005701754	0.031578947	5.538461538
Charged multivesicular body protein 5	CHMP5	Chmp5	Background	Q9NZZ3	25	1	0.1	0.1	0.1	5	0.1	2	0.1	5	4	0.04	0.004	0.004	0.004	0.2	0.004	0.08	0.004	0.2	0.16	0.022	0.004	0.102	0.042	4.636363636	10.5	0.013	0.072	5.538461538
HCLS1-binding protein 3	HS1BP3	Hs1bp3	Background	Q53T59	43	1	0.1	0.1	0.1	2	0.1	5	0.1	5	1	0.023255814	0.002325581	0.002325581	0.002325581	0.046511628	0.002325581	0.11627907	0.002325581	0.11627907	0.023255814	0.012790698	0.002325581	0.024418605	0.059302326	1.909090909	25.5	0.00755814	0.041860465	5.538461538
Zinc finger matrin-type protein 5	ZMAT5	Zmat5	Background	Q9UDW3	20	0.1	0.1	0.1	0.1	1	0.1	1	0.1	3	3	0.005	0.005	0.005	0.005	0.05	0.005	0.05	0.005	0.15	0.15	0.005	0.005	0.0275	0.0275	5.5	5.5	0.005	0.0275	5.5
Mediator of RNA polymerase II transcription subunit 31	MED31	Med31	Background	Q9Y3C7	16	0.1	0.1	0.1	0.1	1	0.1	0.1	1	6	2	0.00625	0.00625	0.00625	0.00625	0.0625	0.00625	0.00625	0.0625	0.375	0.125	0.00625	0.00625	0.034375	0.034375	5.5	5.5	0.00625	0.034375	5.5
Polypeptide N-acetylgalactosaminyltransferase 11	GALNT11	Galnt11	Background	Q8NCW6	69	0.1	0.1	0.1	0.1	1	0.1	1	0.1	2	0.1	0.001449275	0.001449275	0.001449275	0.001449275	0.014492754	0.001449275	0.014492754	0.001449275	0.028985507	0.001449275	0.001449275	0.001449275	0.007971014	0.007971014	5.5	5.5	0.001449275	0.007971014	5.5
Protein Jumonji	JARID2	Jarid2	Background	Q92833	139	0.1	0.1	0.1	0.1	1	0.1	1	0.1	3	4	0.000719424	0.000719424	0.000719424	0.000719424	0.007194245	0.000719424	0.007194245	0.000719424	0.021582734	0.028776978	0.000719424	0.000719424	0.003956835	0.003956835	5.5	5.5	0.000719424	0.003956835	5.5
Methylcytosine dioxygenase TET3	TET3	Tet3	Background	O43151	194	0.1	0.1	0.1	0.1	0.1	0.1	1	1	3	1	0.000515464	0.000515464	0.000515464	0.000515464	0.000515464	0.000515464	0.005154639	0.005154639	0.015463918	0.005154639	0.000515464	0.000515464	0.000515464	0.005154639	1	10	0.000515464	0.002835052	5.5
Vasculin-like protein 1	GPBP1L1	Gpbp1l1	Background	Q9HC44	52	0.1	0.1	0.1	0.1	1	0.1	1	0.1	1	3	0.001923077	0.001923077	0.001923077	0.001923077	0.019230769	0.001923077	0.019230769	0.001923077	0.019230769	0.057692308	0.001923077	0.001923077	0.010576923	0.010576923	5.5	5.5	0.001923077	0.010576923	5.5
Ribosomal RNA processing protein 36 homolog	RRP36	Rrp36	Background	Q96EU6	30	0.1	0.1	0.1	0.1	0.1	0.1	1	1	0.1	2	0.003333333	0.003333333	0.003333333	0.003333333	0.003333333	0.003333333	0.033333333	0.033333333	0.003333333	0.066666667	0.003333333	0.003333333	0.003333333	0.033333333	1	10	0.003333333	0.018333333	5.5
SLIT-ROBO Rho GTPase-activating protein 3	SRGAP3	Srgap3	Background	O43295	125	0.1	0.1	0.1	0.1	0.1	1	1	0.1	6	1	0.0008	0.0008	0.0008	0.0008	0.0008	0.008	0.008	0.0008	0.048	0.008	0.0008	0.0008	0.0044	0.0044	5.5	5.5	0.0008	0.0044	5.5
Afadin- and alpha-actinin-binding protein	SSX2IP	Ssx2ip	Background	Q9Y2D8	71	0.1	0.1	0.1	0.1	1	0.1	1	0.1	2	4	0.001408451	0.001408451	0.001408451	0.001408451	0.014084507	0.001408451	0.014084507	0.001408451	0.028169014	0.056338028	0.001408451	0.001408451	0.007746479	0.007746479	5.5	5.5	0.001408451	0.007746479	5.5
Myotubularin-related protein 9	MTMR9	Mtmr9	Background	Q96QG7	63	0.1	0.1	0.1	0.1	1	0.1	1	0.1	3	2	0.001587302	0.001587302	0.001587302	0.001587302	0.015873016	0.001587302	0.015873016	0.001587302	0.047619048	0.031746032	0.001587302	0.001587302	0.008730159	0.008730159	5.5	5.5	0.001587302	0.008730159	5.5
Hepatoma-derived growth factor	HDGF	Hdgf	Background	P51858	27	0.1	0.1	0.1	0.1	1	0.1	1	0.1	2	0.1	0.003703704	0.003703704	0.003703704	0.003703704	0.037037037	0.003703704	0.037037037	0.003703704	0.074074074	0.003703704	0.003703704	0.003703704	0.02037037	0.02037037	5.5	5.5	0.003703704	0.02037037	5.5
Angiogenic factor with G patch and FHA domains 1	AGGF1	Aggf1	Background	Q8N302	81	0.1	0.1	0.1	0.1	1	0.1	1	0.1	4	3	0.001234568	0.001234568	0.001234568	0.001234568	0.012345679	0.001234568	0.012345679	0.001234568	0.049382716	0.037037037	0.001234568	0.001234568	0.006790123	0.006790123	5.5	5.5	0.001234568	0.006790123	5.5
Baculoviral IAP repeat-containing protein 5	BIRC5	Birc5	Background	O15392	16	0.1	0.1	0.1	0.1	1	0.1	1	0.1	2	1	0.00625	0.00625	0.00625	0.00625	0.0625	0.00625	0.0625	0.00625	0.125	0.0625	0.00625	0.00625	0.034375	0.034375	5.5	5.5	0.00625	0.034375	5.5
Zinc finger and SCAN domain-containing protein 29	ZSCAN29	Zscan29	Background	Q8IWY8	97	0.1	0.1	0.1	0.1	1	0.1	0.1	1	2	1	0.001030928	0.001030928	0.001030928	0.001030928	0.010309278	0.001030928	0.001030928	0.010309278	0.020618557	0.010309278	0.001030928	0.001030928	0.005670103	0.005670103	5.5	5.5	0.001030928	0.005670103	5.5
PiggyBac transposable element-derived protein 5	PGBD5	Pgbd5	Background	Q8N414	58	0.1	0.1	0.1	0.1	1	0.1	1	0.1	0.1	2	0.001724138	0.001724138	0.001724138	0.001724138	0.017241379	0.001724138	0.017241379	0.001724138	0.001724138	0.034482759	0.001724138	0.001724138	0.009482759	0.009482759	5.5	5.5	0.001724138	0.009482759	5.5
Protocadherin-7	PCDH7	Pcdh7	Background	O60245	116	0.1	0.1	0.1	0.1	1	0.1	1	0.1	1	3	0.000862069	0.000862069	0.000862069	0.000862069	0.00862069	0.000862069	0.00862069	0.000862069	0.00862069	0.025862069	0.000862069	0.000862069	0.004741379	0.004741379	5.5	5.5	0.000862069	0.004741379	5.5
Putative deoxyribonuclease TATDN3	TATDN3	Tatdn3	Background	Q17R31	30	0.1	0.1	0.1	0.1	0.1	0.1	1	1	2	1	0.003333333	0.003333333	0.003333333	0.003333333	0.003333333	0.003333333	0.033333333	0.033333333	0.066666667	0.033333333	0.003333333	0.003333333	0.003333333	0.033333333	1	10	0.003333333	0.018333333	5.5
Putative E3 ubiquitin-protein ligase UBR7	UBR7	Ubr7	Background	Q8N806	48	0.1	0.1	0.1	0.1	0.1	1	1	0.1	2	0.1	0.002083333	0.002083333	0.002083333	0.002083333	0.002083333	0.020833333	0.020833333	0.002083333	0.041666667	0.002083333	0.002083333	0.002083333	0.011458333	0.011458333	5.5	5.5	0.002083333	0.011458333	5.5
DNA-directed RNA polymerase II subunit GRINL1A, isoforms 4/5	POLR2M	Polr2m	Background	Q6EEV4	15	0.1	0.1	0.1	0.1	1	0.1	1	0.1	2	0.1	0.006666667	0.006666667	0.006666667	0.006666667	0.066666667	0.006666667	0.066666667	0.006666667	0.133333333	0.006666667	0.006666667	0.006666667	0.036666667	0.036666667	5.5	5.5	0.006666667	0.036666667	5.5
Kelch-like protein 15	KLHL15	Klhl15	Background	Q96M94	70	0.1	0.1	0.1	0.1	0.1	0.1	1	1	2	2	0.001428571	0.001428571	0.001428571	0.001428571	0.001428571	0.001428571	0.014285714	0.014285714	0.028571429	0.028571429	0.001428571	0.001428571	0.001428571	0.014285714	1	10	0.001428571	0.007857143	5.5
ERI1 exoribonuclease 3	ERI3	Eri3	Background	O43414	37	0.1	0.1	0.1	0.1	1	0.1	1	0.1	3	1	0.002702703	0.002702703	0.002702703	0.002702703	0.027027027	0.002702703	0.027027027	0.002702703	0.081081081	0.027027027	0.002702703	0.002702703	0.014864865	0.014864865	5.5	5.5	0.002702703	0.014864865	5.5
TIMELESS-interacting protein	TIPIN	Tipin	Background	Q9BVW5	35	0.1	0.1	0.1	0.1	0.1	0.1	1	1	2	1	0.002857143	0.002857143	0.002857143	0.002857143	0.002857143	0.002857143	0.028571429	0.028571429	0.057142857	0.028571429	0.002857143	0.002857143	0.002857143	0.028571429	1	10	0.002857143	0.015714286	5.5
MIF4G domain-containing protein	MIF4GD	Mif4gd	Background	A9UHW6	25	0.1	0.1	0.1	0.1	0.1	0.1	1	1	4	1	0.004	0.004	0.004	0.004	0.004	0.004	0.04	0.04	0.16	0.04	0.004	0.004	0.004	0.04	1	10	0.004	0.022	5.5
Methyltransferase-like 26	METTL26	Mettl26	Background	Q96S19	23	0.1	0.1	0.1	0.1	1	0.1	1	0.1	2	1	0.004347826	0.004347826	0.004347826	0.004347826	0.043478261	0.004347826	0.043478261	0.004347826	0.086956522	0.043478261	0.004347826	0.004347826	0.023913043	0.023913043	5.5	5.5	0.004347826	0.023913043	5.5
DNA damage-inducible transcript 4 protein	DDIT4	Ddit4	Background	Q9NX09	25	0.1	0.1	0.1	0.1	1	0.1	1	0.1	2	1	0.004	0.004	0.004	0.004	0.04	0.004	0.04	0.004	0.08	0.04	0.004	0.004	0.022	0.022	5.5	5.5	0.004	0.022	5.5
Stromal interaction molecule 2	STIM2	Stim2	Background	Q9P246	84	0.1	0.1	0.1	0.1	0.1	1	1	0.1	4	2	0.001190476	0.001190476	0.001190476	0.001190476	0.001190476	0.011904762	0.011904762	0.001190476	0.047619048	0.023809524	0.001190476	0.001190476	0.006547619	0.006547619	5.5	5.5	0.001190476	0.006547619	5.5
B-cell CLL/lymphoma 9-like protein	BCL9L	Bcl9l	Background	Q86UU0	157	0.1	0.1	0.1	0.1	1	0.1	1	0.1	4	1	0.000636943	0.000636943	0.000636943	0.000636943	0.006369427	0.000636943	0.006369427	0.000636943	0.025477707	0.006369427	0.000636943	0.000636943	0.003503185	0.003503185	5.5	5.5	0.000636943	0.003503185	5.5
Tetratricopeptide repeat protein 14	TTC14	Ttc14	Background	Q96N46	88	0.1	0.1	0.1	0.1	0.1	1	1	0.1	1	4	0.001136364	0.001136364	0.001136364	0.001136364	0.001136364	0.011363636	0.011363636	0.001136364	0.011363636	0.045454545	0.001136364	0.001136364	0.00625	0.00625	5.5	5.5	0.001136364	0.00625	5.5
39S ribosomal protein L52, mitochondrial	MRPL52	Mrpl52	Background	Q86TS9	14	0.1	0.1	0.1	0.1	0.1	0.1	1	1	2	4	0.007142857	0.007142857	0.007142857	0.007142857	0.007142857	0.007142857	0.071428571	0.071428571	0.142857143	0.285714286	0.007142857	0.007142857	0.007142857	0.071428571	1	10	0.007142857	0.039285714	5.5
Vacuolar protein sorting-associated protein 37C	VPS37C	Vps37c	Background	A5D8V6	39	0.1	0.1	0.1	0.1	0.1	0.1	1	1	5	4	0.002564103	0.002564103	0.002564103	0.002564103	0.002564103	0.002564103	0.025641026	0.025641026	0.128205128	0.102564103	0.002564103	0.002564103	0.002564103	0.025641026	1	10	0.002564103	0.014102564	5.5
DNA repair protein RAD51 homolog 2	RAD51B	Rad51b	Background	O15315	42	0.1	0.1	0.1	0.1	0.1	1	0.1	1	2	1	0.002380952	0.002380952	0.002380952	0.002380952	0.002380952	0.023809524	0.002380952	0.023809524	0.047619048	0.023809524	0.002380952	0.002380952	0.013095238	0.013095238	5.5	5.5	0.002380952	0.013095238	5.5
Centrosomal protein of 57 kDa	CEP57	Cep57	Background	Q86XR8	57	0.1	0.1	0.1	0.1	0.1	0.1	1	1	1	2	0.001754386	0.001754386	0.001754386	0.001754386	0.001754386	0.001754386	0.01754386	0.01754386	0.01754386	0.035087719	0.001754386	0.001754386	0.001754386	0.01754386	1	10	0.001754386	0.009649123	5.5
TATA box-binding protein-associated factor RNA polymerase I subunit C	TAF1C	Taf1c	Background	Q15572	95	2	0.1	2	1	7	5	8	8	8	6	0.021052632	0.001052632	0.021052632	0.010526316	0.073684211	0.052631579	0.084210526	0.084210526	0.084210526	0.063157895	0.011052632	0.015789474	0.063157895	0.084210526	5.714285714	5.333333333	0.013421053	0.073684211	5.490196078
Glycerol-3-phosphate acyltransferase 3	GPAT3	Gpat3	Background	Q53EU6	49	3	1	0.1	0.1	10	6	3	4	3	3	0.06122449	0.020408163	0.002040816	0.002040816	0.204081633	0.12244898	0.06122449	0.081632653	0.06122449	0.06122449	0.040816327	0.002040816	0.163265306	0.071428571	4	35	0.021428571	0.117346939	5.476190476
Myotubularin-related protein 4	MTMR4	Mtmr4	Background	Q9NYA4	133	0.1	1	0.1	0.1	0.1	2	2	3	4	4	0.00075188	0.007518797	0.00075188	0.00075188	0.00075188	0.015037594	0.015037594	0.022556391	0.030075188	0.030075188	0.004135338	0.00075188	0.007894737	0.018796992	1.909090909	25	0.002443609	0.013345865	5.461538462
Protein FAM193B	FAM193B	Fam193b	Background	Q96PV7	97	0.1	0.1	1	0.1	4	2	1	0.1	2	3	0.001030928	0.001030928	0.010309278	0.001030928	0.041237113	0.020618557	0.010309278	0.001030928	0.020618557	0.030927835	0.001030928	0.005670103	0.030927835	0.005670103	30	1	0.003350515	0.018298969	5.461538462
Soluble lamin-associated protein of 75 kDa	FAM169A	Fam169a	Background	Q9Y6X4	75	0.1	0.1	1	0.1	5	0.1	1	1	3	4	0.001333333	0.001333333	0.013333333	0.001333333	0.066666667	0.001333333	0.013333333	0.013333333	0.04	0.053333333	0.001333333	0.007333333	0.034	0.013333333	25.5	1.818181818	0.004333333	0.023666667	5.461538462
Deoxyhypusine hydroxylase	DOHH	Dohh	Background	Q9BU89	33	1	0.1	0.1	0.1	4	0.1	2	1	5	2	0.03030303	0.003030303	0.003030303	0.003030303	0.121212121	0.003030303	0.060606061	0.03030303	0.151515152	0.060606061	0.016666667	0.003030303	0.062121212	0.045454545	3.727272727	15	0.009848485	0.053787879	5.461538462
Choline-phosphate cytidylyltransferase A	PCYT1A	Pcyt1a	Background	P49585	42	1	0.1	0.1	0.1	3	2	2	0.1	4	4	0.023809524	0.002380952	0.002380952	0.002380952	0.071428571	0.047619048	0.047619048	0.002380952	0.095238095	0.095238095	0.013095238	0.002380952	0.05952381	0.025	4.545454545	10.5	0.007738095	0.042261905	5.461538462
Rho GTPase-activating protein 1	ARHGAP1	Arhgap1	Background	Q07960	50	1	0.1	0.1	0.1	3	1	3	0.1	1	1	0.02	0.002	0.002	0.002	0.06	0.02	0.06	0.002	0.02	0.02	0.011	0.002	0.04	0.031	3.636363636	15.5	0.0065	0.0355	5.461538462
USP6 N-terminal-like protein	USP6NL	Usp6nl	Background	Q92738	94	1	0.1	0.1	0.1	3	0.1	3	1	2	2	0.010638298	0.00106383	0.00106383	0.00106383	0.031914894	0.00106383	0.031914894	0.010638298	0.021276596	0.021276596	0.005851064	0.00106383	0.016489362	0.021276596	2.818181818	20	0.003457447	0.018882979	5.461538462
Occludin	OCLN	Ocln	Background	Q16625	59	0.1	0.1	1	0.1	4	0.1	2	1	0.1	0.1	0.001694915	0.001694915	0.016949153	0.001694915	0.06779661	0.001694915	0.033898305	0.016949153	0.001694915	0.001694915	0.001694915	0.009322034	0.034745763	0.025423729	20.5	2.727272727	0.005508475	0.030084746	5.461538462
Regulator of microtubule dynamics protein 3	RMDN3	Rmdn3	Background	Q96TC7	52	1	0.1	0.1	0.1	3	0.1	3	1	1	1	0.019230769	0.001923077	0.001923077	0.001923077	0.057692308	0.001923077	0.057692308	0.019230769	0.019230769	0.019230769	0.010576923	0.001923077	0.029807692	0.038461538	2.818181818	20	0.00625	0.034134615	5.461538462
F-box/LRR-repeat protein 3	FBXL3	Fbxl3	Background	Q9UKT7	49	0.1	1	0.1	0.1	4	0.1	2	1	1	2	0.002040816	0.020408163	0.002040816	0.002040816	0.081632653	0.002040816	0.040816327	0.020408163	0.020408163	0.040816327	0.01122449	0.002040816	0.041836735	0.030612245	3.727272727	15	0.006632653	0.03622449	5.461538462
Zinc finger HIT domain-containing protein 3	ZNHIT3	Znhit3	Background	Q15649	18	1	0.1	0.1	0.1	3	3	1	0.1	6	7	0.055555556	0.005555556	0.005555556	0.005555556	0.166666667	0.166666667	0.055555556	0.005555556	0.333333333	0.388888889	0.030555556	0.005555556	0.166666667	0.030555556	5.454545455	5.5	0.018055556	0.098611111	5.461538462
Mitochondrial fission factor	MFF	Mff	Background	Q9GZY8	38	1	0.1	0.1	0.1	1	4	2	0.1	4	1	0.026315789	0.002631579	0.002631579	0.002631579	0.026315789	0.105263158	0.052631579	0.002631579	0.105263158	0.026315789	0.014473684	0.002631579	0.065789474	0.027631579	4.545454545	10.5	0.008552632	0.046710526	5.461538462
Antigen peptide transporter 2	TAP2	Tap2	Background	Q03519	76	0.1	1	0.1	0.1	2	0.1	3	2	2	2	0.001315789	0.013157895	0.001315789	0.001315789	0.026315789	0.001315789	0.039473684	0.026315789	0.026315789	0.026315789	0.007236842	0.001315789	0.013815789	0.032894737	1.909090909	25	0.004276316	0.023355263	5.461538462
Striatin-3	STRN3	Strn3	Background	Q13033	87	1	0.1	0.1	0.1	3	0.1	3	1	3	3	0.011494253	0.001149425	0.001149425	0.001149425	0.034482759	0.001149425	0.034482759	0.011494253	0.034482759	0.034482759	0.006321839	0.001149425	0.017816092	0.022988506	2.818181818	20	0.003735632	0.020402299	5.461538462
Coiled-coil domain-containing protein 115	CCDC115	Ccdc115	Background	Q96NT0	20	1	0.1	0.1	0.1	3	0.1	3	1	1	0.1	0.05	0.005	0.005	0.005	0.15	0.005	0.15	0.05	0.05	0.005	0.0275	0.005	0.0775	0.1	2.818181818	20	0.01625	0.08875	5.461538462
Dehydrogenase/reductase SDR family member 13	DHRS13	Dhrs13	Background	Q6UX07	41	1	0.1	0.1	0.1	3	2	0.1	2	0.1	0.1	0.024390244	0.002439024	0.002439024	0.002439024	0.073170732	0.048780488	0.002439024	0.048780488	0.002439024	0.002439024	0.013414634	0.002439024	0.06097561	0.025609756	4.545454545	10.5	0.007926829	0.043292683	5.461538462
Dehydrogenase/reductase SDR family member 1	DHRS1	Dhrs1	Background	Q96LJ7	34	1	0.1	1	0.1	5	3	2	2	2	3	0.029411765	0.002941176	0.029411765	0.002941176	0.147058824	0.088235294	0.058823529	0.058823529	0.058823529	0.088235294	0.016176471	0.016176471	0.117647059	0.058823529	7.272727273	3.636363636	0.016176471	0.088235294	5.454545455
All trans-polyprenyl-diphosphate synthase PDSS1	PDSS1	Pdss1	Background	Q5T2R2	46	3	0.1	0.1	0.1	5	5	4	4	1	1	0.065217391	0.002173913	0.002173913	0.002173913	0.108695652	0.108695652	0.086956522	0.086956522	0.02173913	0.02173913	0.033695652	0.002173913	0.108695652	0.086956522	3.225806452	40	0.017934783	0.097826087	5.454545455
Glucosidase 2 subunit beta	PRKCSH	Prkcsh	Background	P14314	59	1	0.1	1	0.1	3	1	4	4	1	1	0.016949153	0.001694915	0.016949153	0.001694915	0.050847458	0.016949153	0.06779661	0.06779661	0.016949153	0.016949153	0.009322034	0.009322034	0.033898305	0.06779661	3.636363636	7.272727273	0.009322034	0.050847458	5.454545455
Centromere protein I	CENPI	Cenpi	Background	Q92674	87	1	1	0.1	0.1	3	5	3	1	1	2	0.011494253	0.011494253	0.001149425	0.001149425	0.034482759	0.057471264	0.034482759	0.011494253	0.011494253	0.022988506	0.011494253	0.001149425	0.045977011	0.022988506	4	20	0.006321839	0.034482759	5.454545455
DDB1- and CUL4-associated factor 13	DCAF13	Dcaf13	Background	Q9NV06	51	0.1	1	0.1	1	2	2	4	4	2	5	0.001960784	0.019607843	0.001960784	0.019607843	0.039215686	0.039215686	0.078431373	0.078431373	0.039215686	0.098039216	0.010784314	0.010784314	0.039215686	0.078431373	3.636363636	7.272727273	0.010784314	0.058823529	5.454545455
Protein RER1	RER1	Rer1	Background	O15258	23	1	0.1	1	0.1	1	5	2	4	3	1	0.043478261	0.004347826	0.043478261	0.004347826	0.043478261	0.217391304	0.086956522	0.173913043	0.130434783	0.043478261	0.023913043	0.023913043	0.130434783	0.130434783	5.454545455	5.454545455	0.023913043	0.130434783	5.454545455
Protein Aster-A	GRAMD1A	Gramd1a	Background	Q96CP6	81	1	0.1	1	0.1	4	1	6	1	1	2	0.012345679	0.001234568	0.012345679	0.001234568	0.049382716	0.012345679	0.074074074	0.012345679	0.012345679	0.024691358	0.006790123	0.006790123	0.030864198	0.043209877	4.545454545	6.363636364	0.006790123	0.037037037	5.454545455
3-hydroxy-3-methylglutaryl-coenzyme A reductase	HMGCR	Hmgcr	Background	P04035	97	1	1	0.1	0.1	2	5	2	3	2	3	0.010309278	0.010309278	0.001030928	0.001030928	0.020618557	0.051546392	0.020618557	0.030927835	0.020618557	0.030927835	0.010309278	0.001030928	0.036082474	0.025773196	3.5	25	0.005670103	0.030927835	5.454545455
RNA polymerase I-specific transcription initiation factor RRN3	RRN3	Rrn3	Background	Q9NYV6	74	1	2	1	1	7	8	8	4	3	3	0.013513514	0.027027027	0.013513514	0.013513514	0.094594595	0.108108108	0.108108108	0.054054054	0.040540541	0.040540541	0.02027027	0.013513514	0.101351351	0.081081081	5	6	0.016891892	0.091216216	5.4
Disabled homolog 2-interacting protein	DAB2IP	Dab2ip	Background	Q5VWQ8	132	0.1	0.1	1	0.1	2	2	1	2	2	2	0.000757576	0.000757576	0.007575758	0.000757576	0.015151515	0.015151515	0.007575758	0.015151515	0.015151515	0.015151515	0.000757576	0.004166667	0.015151515	0.011363636	20	2.727272727	0.002462121	0.013257576	5.384615385
DNA-binding protein RFX5	RFX5	Rfx5	Background	P48382	65	0.1	0.1	1	0.1	3	1	2	1	4	2	0.001538462	0.001538462	0.015384615	0.001538462	0.046153846	0.015384615	0.030769231	0.015384615	0.061538462	0.030769231	0.001538462	0.008461538	0.030769231	0.023076923	20	2.727272727	0.005	0.026923077	5.384615385
MAD2L1-binding protein	MAD2L1BP	Mad2l1bp	Background	Q15013	31	0.1	0.1	0.1	1	2	1	2	2	2	2	0.003225806	0.003225806	0.003225806	0.032258065	0.064516129	0.032258065	0.064516129	0.064516129	0.064516129	0.064516129	0.003225806	0.017741935	0.048387097	0.064516129	15	3.636363636	0.010483871	0.056451613	5.384615385
Ubiquitin-conjugating enzyme E2 T	UBE2T	Ube2t	Background	Q9NPD8	23	0.1	0.1	1	0.1	2	1	2	2	2	0.1	0.004347826	0.004347826	0.043478261	0.004347826	0.086956522	0.043478261	0.086956522	0.086956522	0.086956522	0.004347826	0.004347826	0.023913043	0.065217391	0.086956522	15	3.636363636	0.014130435	0.076086957	5.384615385
Acyl-coenzyme A thioesterase THEM4	THEM4	Them4	Background	Q5T1C6	27	1	0.1	0.1	0.1	2	2	2	1	3	0.1	0.037037037	0.003703704	0.003703704	0.003703704	0.074074074	0.074074074	0.074074074	0.037037037	0.111111111	0.003703704	0.02037037	0.003703704	0.074074074	0.055555556	3.636363636	15	0.012037037	0.064814815	5.384615385
Solute carrier family 12 member 9	SLC12A9	Slc12a9	Background	Q9BXP2	96	1	0.1	0.1	0.1	2	2	2	1	0.1	0.1	0.010416667	0.001041667	0.001041667	0.001041667	0.020833333	0.020833333	0.020833333	0.010416667	0.001041667	0.001041667	0.005729167	0.001041667	0.020833333	0.015625	3.636363636	15	0.003385417	0.018229167	5.384615385
PHD finger protein 10	PHF10	Phf10	Background	Q8WUB8	56	0.1	0.1	1	0.1	1	3	1	2	2	3	0.001785714	0.001785714	0.017857143	0.001785714	0.017857143	0.053571429	0.017857143	0.035714286	0.035714286	0.053571429	0.001785714	0.009821429	0.035714286	0.026785714	20	2.727272727	0.005803571	0.03125	5.384615385
tRNA wybutosine-synthesizing protein 3 homolog	TYW3	Tyw3	Background	Q6IPR3	30	1	0.1	0.1	0.1	2	1	2	2	5	5	0.033333333	0.003333333	0.003333333	0.003333333	0.066666667	0.033333333	0.066666667	0.066666667	0.166666667	0.166666667	0.018333333	0.003333333	0.05	0.066666667	2.727272727	20	0.010833333	0.058333333	5.384615385
SOSS complex subunit C	INIP	Inip	Background	Q9NRY2	11	0.1	0.1	1	0.1	2	1	2	2	4	4	0.009090909	0.009090909	0.090909091	0.009090909	0.181818182	0.090909091	0.181818182	0.181818182	0.363636364	0.363636364	0.009090909	0.05	0.136363636	0.181818182	15	3.636363636	0.029545455	0.159090909	5.384615385
Tumor protein p63-regulated gene 1-like protein	TPRG1L	Tprg1l	Background	Q5T0D9	30	1	0.1	0.1	0.1	2	1	2	2	2	2	0.033333333	0.003333333	0.003333333	0.003333333	0.066666667	0.033333333	0.066666667	0.066666667	0.066666667	0.066666667	0.018333333	0.003333333	0.05	0.066666667	2.727272727	20	0.010833333	0.058333333	5.384615385
Transcription factor GATA-6	GATA6	Gata6	Background	Q92908	60	1	0.1	0.1	0.1	1	1	3	2	2	3	0.016666667	0.001666667	0.001666667	0.001666667	0.016666667	0.016666667	0.05	0.033333333	0.033333333	0.05	0.009166667	0.001666667	0.016666667	0.041666667	1.818181818	25	0.005416667	0.029166667	5.384615385
Mitochondrial proton/calcium exchanger protein	LETM1	Letm1	Background	O95202	83	0.1	1	0.1	0.1	4	1	1	1	0.1	1	0.001204819	0.012048193	0.001204819	0.001204819	0.048192771	0.012048193	0.012048193	0.012048193	0.001204819	0.012048193	0.006626506	0.001204819	0.030120482	0.012048193	4.545454545	10	0.003915663	0.021084337	5.384615385
Protein NCBP2AS2	NCBP2AS2	Ncbp2as2	Background	Q69YL0	11	1	0.1	0.1	0.1	2	1	3	1	2	0.1	0.090909091	0.009090909	0.009090909	0.009090909	0.181818182	0.090909091	0.272727273	0.090909091	0.181818182	0.009090909	0.05	0.009090909	0.136363636	0.181818182	2.727272727	20	0.029545455	0.159090909	5.384615385
F-box/LRR-repeat protein 15	FBXL15	Fbxl15	Background	Q9H469	33	0.1	0.1	0.1	1	2	3	1	1	2	3	0.003030303	0.003030303	0.003030303	0.03030303	0.060606061	0.090909091	0.03030303	0.03030303	0.060606061	0.090909091	0.003030303	0.016666667	0.075757576	0.03030303	25	1.818181818	0.009848485	0.053030303	5.384615385
CDGSH iron-sulfur domain-containing protein 1	CISD1	Cisd1	Background	Q9NZ45	12	0.1	1	0.1	0.1	2	1	2	2	1	1	0.008333333	0.083333333	0.008333333	0.008333333	0.166666667	0.083333333	0.166666667	0.166666667	0.083333333	0.083333333	0.045833333	0.008333333	0.125	0.166666667	2.727272727	20	0.027083333	0.145833333	5.384615385
Secretory carrier-associated membrane protein 1	SCAMP1	Scamp1	Background	O15126	38	1	0.1	0.1	0.1	1	1	3	2	2	0.1	0.026315789	0.002631579	0.002631579	0.002631579	0.026315789	0.026315789	0.078947368	0.052631579	0.052631579	0.002631579	0.014473684	0.002631579	0.026315789	0.065789474	1.818181818	25	0.008552632	0.046052632	5.384615385
Probable tRNA N6-adenosine threonylcarbamoyltransferase, mitochondrial	OSGEPL1	Osgepl1	Background	Q9H4B0	45	1	0.1	0.1	0.1	3	1	2	1	2	0.1	0.022222222	0.002222222	0.002222222	0.002222222	0.066666667	0.022222222	0.044444444	0.022222222	0.044444444	0.002222222	0.012222222	0.002222222	0.044444444	0.033333333	3.636363636	15	0.007222222	0.038888889	5.384615385
Plasmanylethanolamine desaturase	PEDS1	Peds1	Background	A5PLL7	31	1	0.1	0.1	0.1	3	2	1	1	0.1	1	0.032258065	0.003225806	0.003225806	0.003225806	0.096774194	0.064516129	0.032258065	0.032258065	0.003225806	0.032258065	0.017741935	0.003225806	0.080645161	0.032258065	4.545454545	10	0.010483871	0.056451613	5.384615385
Nucleotidyltransferase MB21D2	MB21D2	Mb21d2	Background	Q8IYB1	56	1	0.1	0.1	0.1	3	2	1	1	2	4	0.017857143	0.001785714	0.001785714	0.001785714	0.053571429	0.035714286	0.017857143	0.017857143	0.035714286	0.071428571	0.009821429	0.001785714	0.044642857	0.017857143	4.545454545	10	0.005803571	0.03125	5.384615385
Monoacylglycerol lipase ABHD6	ABHD6	Abhd6	Background	Q9BV23	38	2	0.1	1	0.1	6	5	3	3	3	4	0.052631579	0.002631579	0.026315789	0.002631579	0.157894737	0.131578947	0.078947368	0.078947368	0.078947368	0.105263158	0.027631579	0.014473684	0.144736842	0.078947368	5.238095238	5.454545455	0.021052632	0.111842105	5.3125
Axin-1	AXIN1	Axin1	Background	O15169	96	1	0.1	2	0.1	7	5	3	2	10	8	0.010416667	0.001041667	0.020833333	0.001041667	0.072916667	0.052083333	0.03125	0.020833333	0.104166667	0.083333333	0.005729167	0.0109375	0.0625	0.026041667	10.90909091	2.380952381	0.008333333	0.044270833	5.3125
GTPase KRas	KRAS	Kras	Background	P01116	22	1	2	0.1	0.1	6	4	2	5	4	2	0.045454545	0.090909091	0.004545455	0.004545455	0.272727273	0.181818182	0.090909091	0.227272727	0.181818182	0.090909091	0.068181818	0.004545455	0.227272727	0.159090909	3.333333333	35	0.036363636	0.193181818	5.3125
Dehydrodolichyl diphosphate synthase complex subunit DHDDS	DHDDS	Dhdds	Background	Q86SQ9	39	2	0.1	1	0.1	5	4	3	5	4	3	0.051282051	0.002564103	0.025641026	0.002564103	0.128205128	0.102564103	0.076923077	0.128205128	0.102564103	0.076923077	0.026923077	0.014102564	0.115384615	0.102564103	4.285714286	7.272727273	0.020512821	0.108974359	5.3125
DEP domain-containing protein 1A	DEPDC1	Depdc1	Background	Q5TB30	93	2	0.1	0.1	0.1	3	7	2	0.1	1	1	0.021505376	0.001075269	0.001075269	0.001075269	0.032258065	0.075268817	0.021505376	0.001075269	0.010752688	0.010752688	0.011290323	0.001075269	0.053763441	0.011290323	4.761904762	10.5	0.006182796	0.032526882	5.260869565
Tubulin alpha-1C chain	TUBA1C	Tuba1c	Background	Q9BQE3	50	252	0.1	0.1	0.1	424	404	490	0.1	479	334	5.04	0.002	0.002	0.002	8.48	8.08	9.8	0.002	9.58	6.68	2.521	0.002	8.28	4.901	3.284410948	2450.5	1.2615	6.5905	5.224336108
Protein Shroom1	SHROOM1	Shroom1	Background	Q2M3G4	91	0.1	0.1	2	0.1	4	3	3	2	9	5	0.001098901	0.001098901	0.021978022	0.001098901	0.043956044	0.032967033	0.032967033	0.021978022	0.098901099	0.054945055	0.001098901	0.011538462	0.038461538	0.027472527	35	2.380952381	0.006318681	0.032967033	5.217391304
Ubiquitin-conjugating enzyme E2 G1	UBE2G1	Ube2g1	Background	P62253	20	2	0.1	0.1	0.1	5	2	3	2	5	4	0.1	0.005	0.005	0.005	0.25	0.1	0.15	0.1	0.25	0.2	0.0525	0.005	0.175	0.125	3.333333333	25	0.02875	0.15	5.217391304
E3 ubiquitin-protein ligase RNF213	RNF213	Rnf213	Background	Q63HN8	591	3	1	3	0.1	10	3	16	8	10	1	0.005076142	0.001692047	0.005076142	0.000169205	0.016920474	0.005076142	0.027072758	0.013536379	0.016920474	0.001692047	0.003384095	0.002622673	0.010998308	0.020304569	3.25	7.741935484	0.003003384	0.015651438	5.211267606
Forkhead box protein C1	FOXC1	Foxc1	Background	Q12948	57	2	0.1	3	0.1	11	4	9	3	9	7	0.035087719	0.001754386	0.052631579	0.001754386	0.192982456	0.070175439	0.157894737	0.052631579	0.157894737	0.122807018	0.018421053	0.027192982	0.131578947	0.105263158	7.142857143	3.870967742	0.022807018	0.118421053	5.192307692
RNA/RNP complex-1-interacting phosphatase	DUSP11	Dusp11	Background	O75319	44	4	1	0.1	0.1	5	7	7	8	6	5	0.090909091	0.022727273	0.002272727	0.002272727	0.113636364	0.159090909	0.159090909	0.181818182	0.136363636	0.113636364	0.056818182	0.002272727	0.136363636	0.170454545	2.4	75	0.029545455	0.153409091	5.192307692
Cytosolic purine 5'-nucleotidase	NT5C2	Nt5c2	Background	P49902	65	1	1	1	0.1	1	1	8	6	5	7	0.015384615	0.015384615	0.015384615	0.001538462	0.015384615	0.015384615	0.123076923	0.092307692	0.076923077	0.107692308	0.015384615	0.008461538	0.015384615	0.107692308	1	12.72727273	0.011923077	0.061538462	5.161290323
DEP domain-containing protein 1B	DEPDC1B	Depdc1b	Background	Q8WUY9	62	1	1	1	0.1	4	5	4	3	4	3	0.016129032	0.016129032	0.016129032	0.001612903	0.064516129	0.080645161	0.064516129	0.048387097	0.064516129	0.048387097	0.016129032	0.008870968	0.072580645	0.056451613	4.5	6.363636364	0.0125	0.064516129	5.161290323
Mothers against decapentaplegic homolog 4	SMAD4	Smad4	Background	Q13485	60	3	0.1	0.1	0.1	5	3	5	4	2	2	0.05	0.001666667	0.001666667	0.001666667	0.083333333	0.05	0.083333333	0.066666667	0.033333333	0.033333333	0.025833333	0.001666667	0.066666667	0.075	2.580645161	45	0.01375	0.070833333	5.151515152
FHF complex subunit HOOK interacting protein 1B	FHIP1B	Fhip1b	Background	Q8N612	106	3	0.1	0.1	0.1	8	2	3	4	6	5	0.028301887	0.000943396	0.000943396	0.000943396	0.075471698	0.018867925	0.028301887	0.037735849	0.056603774	0.047169811	0.014622642	0.000943396	0.047169811	0.033018868	3.225806452	35	0.007783019	0.04009434	5.151515152
Sulfhydryl oxidase 2	QSOX2	Qsox2	Background	Q6ZRP7	78	3	0.1	0.1	0.1	6	4	3	4	1	1	0.038461538	0.001282051	0.001282051	0.001282051	0.076923077	0.051282051	0.038461538	0.051282051	0.012820513	0.012820513	0.019871795	0.001282051	0.064102564	0.044871795	3.225806452	35	0.010576923	0.054487179	5.151515152
Mitochondrial carrier homolog 2	MTCH2	Mtch2	Background	Q9Y6C9	33	0.1	1	2	1	4	5	8	4	6	4	0.003030303	0.03030303	0.060606061	0.03030303	0.121212121	0.151515152	0.242424242	0.121212121	0.181818182	0.121212121	0.016666667	0.045454545	0.136363636	0.181818182	8.181818182	4	0.031060606	0.159090909	5.12195122
ER membrane protein complex subunit 2	EMC2	Emc2	Background	Q15006	35	1	1	2	0.1	6	4	6	5	3	6	0.028571429	0.028571429	0.057142857	0.002857143	0.171428571	0.114285714	0.171428571	0.142857143	0.085714286	0.171428571	0.028571429	0.03	0.142857143	0.157142857	5	5.238095238	0.029285714	0.15	5.12195122
3-oxoacyl-[acyl-carrier-protein] reductase	CBR4	Cbr4	Background	Q8N4T8	25	2	1	1	0.1	5	5	6	5	3	4	0.08	0.04	0.04	0.004	0.2	0.2	0.24	0.2	0.12	0.16	0.06	0.022	0.2	0.22	3.333333333	10	0.041	0.21	5.12195122
Calcium-binding mitochondrial carrier protein SCaMC-2	SLC25A25	Slc25a25	Background	Q6KCM7	53	3	1	1	0.1	7	8	6	5	3	2	0.056603774	0.018867925	0.018867925	0.001886792	0.132075472	0.150943396	0.113207547	0.094339623	0.056603774	0.037735849	0.037735849	0.010377358	0.141509434	0.103773585	3.75	10	0.024056604	0.122641509	5.098039216
Ceramide synthase 2	CERS2	Cers2	Background	Q96G23	45	2	1	3	0.1	10	6	9	6	3	2	0.044444444	0.022222222	0.066666667	0.002222222	0.222222222	0.133333333	0.2	0.133333333	0.066666667	0.044444444	0.033333333	0.034444444	0.177777778	0.166666667	5.333333333	4.838709677	0.033888889	0.172222222	5.081967213
Mitochondrial thiamine pyrophosphate carrier	SLC25A19	Slc25a19	Background	Q9HC21	36	3	4	1	0.1	12	13	7	9	6	7	0.083333333	0.111111111	0.027777778	0.002777778	0.333333333	0.361111111	0.194444444	0.25	0.166666667	0.194444444	0.097222222	0.015277778	0.347222222	0.222222222	3.571428571	14.54545455	0.05625	0.284722222	5.061728395
1-phosphatidylinositol 4,5-bisphosphate phosphodiesterase gamma-2	PLCG2	Plcg2	Background	P16885	148	1	0.1	2	0.1	4	3	7	2	10	10	0.006756757	0.000675676	0.013513514	0.000675676	0.027027027	0.02027027	0.047297297	0.013513514	0.067567568	0.067567568	0.003716216	0.007094595	0.023648649	0.030405405	6.363636364	4.285714286	0.005405405	0.027027027	5
Pumilio homolog 3	PUM3	Pum3	Background	Q15397	74	1	0.1	2	0.1	2	3	6	5	6	6	0.013513514	0.001351351	0.027027027	0.001351351	0.027027027	0.040540541	0.081081081	0.067567568	0.081081081	0.081081081	0.007432432	0.014189189	0.033783784	0.074324324	4.545454545	5.238095238	0.010810811	0.054054054	5
Signal transducer and activator of transcription 2	STAT2	Stat2	Background	P52630	98	1	0.1	3	0.1	8	4	6	3	7	2	0.010204082	0.001020408	0.030612245	0.001020408	0.081632653	0.040816327	0.06122449	0.030612245	0.071428571	0.020408163	0.005612245	0.015816327	0.06122449	0.045918367	10.90909091	2.903225806	0.010714286	0.053571429	5
Formin-2	FMN2	Fmn2	Background	Q9NZ56	180	1	0.1	1	0.1	4	1	5	1	8	8	0.005555556	0.000555556	0.005555556	0.000555556	0.022222222	0.005555556	0.027777778	0.005555556	0.044444444	0.044444444	0.003055556	0.003055556	0.013888889	0.016666667	4.545454545	5.454545455	0.003055556	0.015277778	5
V-type proton ATPase subunit S1	ATP6AP1	Atp6ap1	Background	Q15904	52	1	2	0.1	0.1	6	5	3	2	1	3	0.019230769	0.038461538	0.001923077	0.001923077	0.115384615	0.096153846	0.057692308	0.038461538	0.019230769	0.057692308	0.028846154	0.001923077	0.105769231	0.048076923	3.666666667	25	0.015384615	0.076923077	5
Replication protein A 14 kDa subunit	RPA3	Rpa3	Background	P35244	14	1	0.1	0.1	2	3	3	5	5	5	5	0.071428571	0.007142857	0.007142857	0.142857143	0.214285714	0.214285714	0.357142857	0.357142857	0.357142857	0.357142857	0.039285714	0.075	0.214285714	0.357142857	5.454545455	4.761904762	0.057142857	0.285714286	5
Lysosomal acid glucosylceramidase	GBA	Gba	Background	P04062	60	1	2	0.1	0.1	5	4	3	4	1	1	0.016666667	0.033333333	0.001666667	0.001666667	0.083333333	0.066666667	0.05	0.066666667	0.016666667	0.016666667	0.025	0.001666667	0.075	0.058333333	3	35	0.013333333	0.066666667	5
Integral membrane protein 2B	ITM2B	Itm2b	Background	Q9Y287	30	1	0.1	1	0.1	3	3	3	2	1	3	0.033333333	0.003333333	0.033333333	0.003333333	0.1	0.1	0.1	0.066666667	0.033333333	0.1	0.018333333	0.018333333	0.1	0.083333333	5.454545455	4.545454545	0.018333333	0.091666667	5
MORF4 family-associated protein 1	MRFAP1	Mrfap1	Background	Q9Y605	15	1	0.1	1	0.1	2	4	3	2	2	4	0.066666667	0.006666667	0.066666667	0.006666667	0.133333333	0.266666667	0.2	0.133333333	0.133333333	0.266666667	0.036666667	0.036666667	0.2	0.166666667	5.454545455	4.545454545	0.036666667	0.183333333	5
F-box/LRR-repeat protein 19	FBXL19	Fbxl19	Background	Q6PCT2	76	1	0.1	1	0.1	5	2	1	3	1	1	0.013157895	0.001315789	0.013157895	0.001315789	0.065789474	0.026315789	0.013157895	0.039473684	0.013157895	0.013157895	0.007236842	0.007236842	0.046052632	0.026315789	6.363636364	3.636363636	0.007236842	0.036184211	5
Retinoid-inducible serine carboxypeptidase	SCPEP1	Scpep1	Background	Q9HB40	51	1	1	1	1	5	4	5	6	5	4	0.019607843	0.019607843	0.019607843	0.019607843	0.098039216	0.078431373	0.098039216	0.117647059	0.098039216	0.078431373	0.019607843	0.019607843	0.088235294	0.107843137	4.5	5.5	0.019607843	0.098039216	5
NHP2-like protein 1	SNU13	Snu13	Background	P55769	14	1	1	0.1	0.1	5	3	2	1	2	1	0.071428571	0.071428571	0.007142857	0.007142857	0.357142857	0.214285714	0.142857143	0.071428571	0.142857143	0.071428571	0.071428571	0.007142857	0.285714286	0.107142857	4	15	0.039285714	0.196428571	5
Vesicle transport protein USE1	USE1	Use1	Background	Q9NZ43	29	0.1	1	1	0.1	2	2	5	2	3	3	0.003448276	0.034482759	0.034482759	0.003448276	0.068965517	0.068965517	0.172413793	0.068965517	0.103448276	0.103448276	0.018965517	0.018965517	0.068965517	0.120689655	3.636363636	6.363636364	0.018965517	0.094827586	5
Mitochondrial outer membrane protein SLC25A46	SLC25A46	Slc25a46	Background	Q96AG3	46	1	1	0.1	0.1	3	3	3	2	2	1	0.02173913	0.02173913	0.002173913	0.002173913	0.065217391	0.065217391	0.065217391	0.043478261	0.043478261	0.02173913	0.02173913	0.002173913	0.065217391	0.054347826	3	25	0.011956522	0.059782609	5
Ras-related C3 botulinum toxin substrate 1	RAC1	Rac1	Background	P63000	21	2	2	1	0.1	6	6	9	4	7	4	0.095238095	0.095238095	0.047619048	0.004761905	0.285714286	0.285714286	0.428571429	0.19047619	0.333333333	0.19047619	0.095238095	0.026190476	0.285714286	0.30952381	3	11.81818182	0.060714286	0.297619048	4.901960784
Translocon-associated protein subunit gamma	SSR3	Ssr3	Background	Q9UNL2	21	2	0.1	1	1	7	5	5	3	2	3	0.095238095	0.004761905	0.047619048	0.047619048	0.333333333	0.238095238	0.238095238	0.142857143	0.095238095	0.142857143	0.05	0.047619048	0.285714286	0.19047619	5.714285714	4	0.048809524	0.238095238	4.87804878
Transcription factor TFIIIB component B'' homolog	BDP1	Bdp1	Background	A6H8Y1	294	2	0.1	1	1	5	2	7	6	11	16	0.006802721	0.000340136	0.003401361	0.003401361	0.017006803	0.006802721	0.023809524	0.020408163	0.037414966	0.054421769	0.003571429	0.003401361	0.011904762	0.022108844	3.333333333	6.5	0.003486395	0.017006803	4.87804878
Rhomboid domain-containing protein 2	RHBDD2	Rhbdd2	Background	Q6NTF9	39	2	1	1	0.1	6	6	4	4	3	3	0.051282051	0.025641026	0.025641026	0.002564103	0.153846154	0.153846154	0.102564103	0.102564103	0.076923077	0.076923077	0.038461538	0.014102564	0.153846154	0.102564103	4	7.272727273	0.026282051	0.128205128	4.87804878
All-trans-retinol 13,14-reductase	RETSAT	Retsat	Background	Q6NUM9	67	5	2	0.1	0.1	13	7	10	5	1	3	0.074626866	0.029850746	0.001492537	0.001492537	0.194029851	0.104477612	0.149253731	0.074626866	0.014925373	0.044776119	0.052238806	0.001492537	0.149253731	0.111940299	2.857142857	75	0.026865672	0.130597015	4.861111111
Ran-binding protein 6	RANBP6	Ranbp6	Background	O60518	125	5	0.1	2	0.1	14	7	9	5	6	4	0.04	0.0008	0.016	0.0008	0.112	0.056	0.072	0.04	0.048	0.032	0.0204	0.0084	0.084	0.056	4.117647059	6.666666667	0.0144	0.07	4.861111111
Probable N-acetyltransferase 14	NAT14	Nat14	Background	Q8WUY8	22	3	1	2	1	9	8	11	6	2	2	0.136363636	0.045454545	0.090909091	0.045454545	0.409090909	0.363636364	0.5	0.272727273	0.090909091	0.090909091	0.090909091	0.068181818	0.386363636	0.386363636	4.25	5.666666667	0.079545455	0.386363636	4.857142857
Sec1 family domain-containing protein 2	SCFD2	Scfd2	Background	Q8WU76	75	4	2	0.1	0.1	8	8	8	6	6	5	0.053333333	0.026666667	0.001333333	0.001333333	0.106666667	0.106666667	0.106666667	0.08	0.08	0.066666667	0.04	0.001333333	0.106666667	0.093333333	2.666666667	70	0.020666667	0.1	4.838709677
Integrator complex subunit 6-like	INTS6L	Ints6l	Background	Q5JSJ4	97	1	1	1	0.1	5	3	5	2	0.1	1	0.010309278	0.010309278	0.010309278	0.001030928	0.051546392	0.030927835	0.051546392	0.020618557	0.001030928	0.010309278	0.010309278	0.005670103	0.041237113	0.036082474	4	6.363636364	0.007989691	0.038659794	4.838709677
Mitochondrial mRNA pseudouridine synthase TRUB2	TRUB2	Trub2	Background	O95900	37	3	2	0.1	0.1	6	9	5	5	2	4	0.081081081	0.054054054	0.002702703	0.002702703	0.162162162	0.243243243	0.135135135	0.135135135	0.054054054	0.108108108	0.067567568	0.002702703	0.202702703	0.135135135	3	50	0.035135135	0.168918919	4.807692308
Alpha-1,3/1,6-mannosyltransferase ALG2	ALG2	Alg2	Background	Q9H553	47	3	2	0.1	0.1	9	5	4	7	2	4	0.063829787	0.042553191	0.00212766	0.00212766	0.191489362	0.106382979	0.085106383	0.14893617	0.042553191	0.085106383	0.053191489	0.00212766	0.14893617	0.117021277	2.8	55	0.027659574	0.132978723	4.807692308
Cleft lip and palate transmembrane protein 1-like protein	CLPTM1L	Clptm1l	Background	Q96KA5	62	8	2	0.1	0.1	11	15	9	14	5	4	0.129032258	0.032258065	0.001612903	0.001612903	0.177419355	0.241935484	0.14516129	0.225806452	0.080645161	0.064516129	0.080645161	0.001612903	0.209677419	0.185483871	2.6	115	0.041129032	0.197580645	4.803921569
Protein-S-isoprenylcysteine	ICMT	Icmt	Background	O60725	32	4	1	2	0.1	8	9	9	8	7	4	0.125	0.03125	0.0625	0.003125	0.25	0.28125	0.28125	0.25	0.21875	0.125	0.078125	0.0328125	0.265625	0.265625	3.4	8.095238095	0.05546875	0.265625	4.788732394
Syntenin-1	SDCBP	Sdcbp	Background	O00560	32	0.1	1	2	4	9	6	13	6	10	13	0.003125	0.03125	0.0625	0.125	0.28125	0.1875	0.40625	0.1875	0.3125	0.40625	0.0171875	0.09375	0.234375	0.296875	13.63636364	3.166666667	0.05546875	0.265625	4.788732394
Retinol dehydrogenase 10	RDH10	Rdh10	Background	Q8IZV5	38	2	0.1	0.1	0.1	4	4	2	1	4	3	0.052631579	0.002631579	0.002631579	0.002631579	0.105263158	0.105263158	0.052631579	0.026315789	0.105263158	0.078947368	0.027631579	0.002631579	0.105263158	0.039473684	3.80952381	15	0.015131579	0.072368421	4.782608696
G-protein coupled receptor-associated protein LMBRD2	LMBRD2	Lmbrd2	Background	Q68DH5	81	2	0.1	0.1	0.1	5	2	2	2	0.1	0.1	0.024691358	0.001234568	0.001234568	0.001234568	0.061728395	0.024691358	0.024691358	0.024691358	0.001234568	0.001234568	0.012962963	0.001234568	0.043209877	0.024691358	3.333333333	20	0.007098765	0.033950617	4.782608696
Endoplasmic reticulum protein SC65	P3H4	P3h4	Background	Q92791	50	2	0.1	0.1	0.1	3	3	3	2	2	1	0.04	0.002	0.002	0.002	0.06	0.06	0.06	0.04	0.04	0.02	0.021	0.002	0.06	0.05	2.857142857	25	0.0115	0.055	4.782608696
Anaphase-promoting complex subunit 16	ANAPC16	Anapc16	Background	Q96DE5	12	1	0.1	0.1	0.1	3	0.1	3	0.1	1	5	0.083333333	0.008333333	0.008333333	0.008333333	0.25	0.008333333	0.25	0.008333333	0.083333333	0.416666667	0.045833333	0.008333333	0.129166667	0.129166667	2.818181818	15.5	0.027083333	0.129166667	4.769230769
Transcriptional activator GLI3	GLI3	Gli3	Background	P10071	170	1	0.1	0.1	0.1	2	0.1	4	0.1	4	4	0.005882353	0.000588235	0.000588235	0.000588235	0.011764706	0.000588235	0.023529412	0.000588235	0.023529412	0.023529412	0.003235294	0.000588235	0.006176471	0.012058824	1.909090909	20.5	0.001911765	0.009117647	4.769230769
Saccharopine dehydrogenase-like oxidoreductase	SCCPDH	Sccpdh	Background	Q8NBX0	47	1	0.1	0.1	0.1	5	0.1	1	0.1	0.1	0.1	0.021276596	0.00212766	0.00212766	0.00212766	0.106382979	0.00212766	0.021276596	0.00212766	0.00212766	0.00212766	0.011702128	0.00212766	0.054255319	0.011702128	4.636363636	5.5	0.006914894	0.032978723	4.769230769
Apoptosis regulator BAX	BAX	Bax	Background	Q07812	21	1	0.1	0.1	0.1	5	0.1	1	0.1	0.1	0.1	0.047619048	0.004761905	0.004761905	0.004761905	0.238095238	0.004761905	0.047619048	0.004761905	0.004761905	0.004761905	0.026190476	0.004761905	0.121428571	0.026190476	4.636363636	5.5	0.01547619	0.073809524	4.769230769
Crossover junction endonuclease MUS81	MUS81	Mus81	Background	Q96NY9	61	0.1	0.1	1	0.1	2	0.1	4	0.1	6	8	0.001639344	0.001639344	0.016393443	0.001639344	0.032786885	0.001639344	0.06557377	0.001639344	0.098360656	0.131147541	0.001639344	0.009016393	0.017213115	0.033606557	10.5	3.727272727	0.005327869	0.025409836	4.769230769
5'(3')-deoxyribonucleotidase, cytosolic type	NT5C	Nt5c	Background	Q8TCD5	23	1	0.1	0.1	0.1	4	0.1	2	0.1	1	0.1	0.043478261	0.004347826	0.004347826	0.004347826	0.173913043	0.004347826	0.086956522	0.004347826	0.043478261	0.004347826	0.023913043	0.004347826	0.089130435	0.045652174	3.727272727	10.5	0.014130435	0.067391304	4.769230769
Tubulin monoglutamylase TTLL4	TTLL4	Ttll4	Background	Q14679	133	3	1	0.1	0.1	4	5	6	5	5	3	0.022556391	0.007518797	0.00075188	0.00075188	0.030075188	0.037593985	0.045112782	0.037593985	0.037593985	0.022556391	0.015037594	0.00075188	0.033834586	0.041353383	2.25	55	0.007894737	0.037593985	4.761904762
Diphosphoinositol polyphosphate phosphohydrolase NUDT4B	NUDT4B	Nudt4b	Background	A0A024RBG1	20	2	2	0.1	0.1	6	6	4	4	5	6	0.1	0.1	0.005	0.005	0.3	0.3	0.2	0.2	0.25	0.3	0.1	0.005	0.3	0.2	3	40	0.0525	0.25	4.761904762
Membrane-associated progesterone receptor component 1	PGRMC1	Pgrmc1	Background	O00264	22	2	4	1	1	13	5	12	8	5	4	0.090909091	0.181818182	0.045454545	0.045454545	0.590909091	0.227272727	0.545454545	0.363636364	0.227272727	0.181818182	0.136363636	0.045454545	0.409090909	0.454545455	3	10	0.090909091	0.431818182	4.75
Vitamin K epoxide reductase complex subunit 1-like protein 1	VKORC1L1	Vkorc1l1	Background	Q8N0U8	20	1	1	1	1	5	5	5	4	1	1	0.05	0.05	0.05	0.05	0.25	0.25	0.25	0.2	0.05	0.05	0.05	0.05	0.25	0.225	5	4.5	0.05	0.2375	4.75
NADH dehydrogenase [ubiquinone] iron-sulfur protein 4, mitochondrial	NDUFS4	Ndufs4	Background	O43181	20	1	1	1	1	5	4	3	7	3	2	0.05	0.05	0.05	0.05	0.25	0.2	0.15	0.35	0.15	0.1	0.05	0.05	0.225	0.25	4.5	5	0.05	0.2375	4.75
DNA replication complex GINS protein PSF3	GINS3	Gins3	Background	Q9BRX5	25	1	1	3	0.1	8	4	6	6	12	8	0.04	0.04	0.12	0.004	0.32	0.16	0.24	0.24	0.48	0.32	0.04	0.062	0.24	0.24	6	3.870967742	0.051	0.24	4.705882353
Mitogen-activated protein kinase kinase kinase 21	MAP3K21	Map3k21	Background	Q5TCX8	114	1	0.1	0.1	0.1	2	0.1	3	1	0.1	3	0.00877193	0.000877193	0.000877193	0.000877193	0.01754386	0.000877193	0.026315789	0.00877193	0.000877193	0.026315789	0.004824561	0.000877193	0.009210526	0.01754386	1.909090909	20	0.002850877	0.013377193	4.692307692
Retinoic acid receptor RXR-beta	RXRB	Rxrb	Background	P28702	57	1	0.1	0.1	0.1	2	1	3	0.1	3	1	0.01754386	0.001754386	0.001754386	0.001754386	0.035087719	0.01754386	0.052631579	0.001754386	0.052631579	0.01754386	0.009649123	0.001754386	0.026315789	0.027192982	2.727272727	15.5	0.005701754	0.026754386	4.692307692
Protein FAM98C	FAM98C	Fam98c	Background	Q17RN3	37	0.1	0.1	1	0.1	4	0.1	1	1	7	3	0.002702703	0.002702703	0.027027027	0.002702703	0.108108108	0.002702703	0.027027027	0.027027027	0.189189189	0.081081081	0.002702703	0.014864865	0.055405405	0.027027027	20.5	1.818181818	0.008783784	0.041216216	4.692307692
MAP kinase-activated protein kinase 3	MAPKAPK3	Mapkapk3	Background	Q16644	43	0.1	0.1	0.1	1	2	0.1	2	2	3	0.1	0.002325581	0.002325581	0.002325581	0.023255814	0.046511628	0.002325581	0.046511628	0.046511628	0.069767442	0.002325581	0.002325581	0.012790698	0.024418605	0.046511628	10.5	3.636363636	0.00755814	0.035465116	4.692307692
ADP-sugar pyrophosphatase	NUDT5	Nudt5	Background	Q9UKK9	24	1	0.1	0.1	0.1	4	0.1	1	1	2	3	0.041666667	0.004166667	0.004166667	0.004166667	0.166666667	0.004166667	0.041666667	0.041666667	0.083333333	0.125	0.022916667	0.004166667	0.085416667	0.041666667	3.727272727	10	0.013541667	0.063541667	4.692307692
DNA ligase 4	LIG4	Lig4	Background	P49917	104	1	0.1	0.1	0.1	2	0.1	3	1	2	0.1	0.009615385	0.000961538	0.000961538	0.000961538	0.019230769	0.000961538	0.028846154	0.009615385	0.019230769	0.000961538	0.005288462	0.000961538	0.010096154	0.019230769	1.909090909	20	0.003125	0.014663462	4.692307692
Cytochrome c oxidase subunit 5B, mitochondrial	COX5B	Cox5b	Background	P10606	14	1	0.1	0.1	0.1	3	0.1	2	1	1	2	0.071428571	0.007142857	0.007142857	0.007142857	0.214285714	0.007142857	0.142857143	0.071428571	0.071428571	0.142857143	0.039285714	0.007142857	0.110714286	0.107142857	2.818181818	15	0.023214286	0.108928571	4.692307692
NFATC2-interacting protein	NFATC2IP	Nfatc2ip	Background	Q8NCF5	46	1	0.1	0.1	0.1	3	0.1	2	1	3	3	0.02173913	0.002173913	0.002173913	0.002173913	0.065217391	0.002173913	0.043478261	0.02173913	0.065217391	0.065217391	0.011956522	0.002173913	0.033695652	0.032608696	2.818181818	15	0.007065217	0.033152174	4.692307692
Transmembrane protein 102	TMEM102	Tmem102	Background	Q8N9M5	54	0.1	0.1	0.1	1	4	0.1	1	1	3	1	0.001851852	0.001851852	0.001851852	0.018518519	0.074074074	0.001851852	0.018518519	0.018518519	0.055555556	0.018518519	0.001851852	0.010185185	0.037962963	0.018518519	20.5	1.818181818	0.006018519	0.028240741	4.692307692
Mitoferrin-2	SLC25A28	Slc25a28	Background	Q96A46	39	0.1	1	0.1	0.1	2	2	0.1	2	0.1	0.1	0.002564103	0.025641026	0.002564103	0.002564103	0.051282051	0.051282051	0.002564103	0.051282051	0.002564103	0.002564103	0.014102564	0.002564103	0.051282051	0.026923077	3.636363636	10.5	0.008333333	0.039102564	4.692307692
Trafficking protein particle complex subunit 14	TRAPPC14	Trappc14	Background	Q8WVR3	63	0.1	0.1	1	0.1	1	0.1	3	2	2	6	0.001587302	0.001587302	0.015873016	0.001587302	0.015873016	0.001587302	0.047619048	0.031746032	0.031746032	0.095238095	0.001587302	0.008730159	0.008730159	0.03968254	5.5	4.545454545	0.00515873	0.024206349	4.692307692
Nuclear receptor subfamily 2 group C member 1	NR2C1	Nr2c1	Background	P13056	67	0.1	1	0.1	0.1	0.1	2	1	3	2	2	0.001492537	0.014925373	0.001492537	0.001492537	0.001492537	0.029850746	0.014925373	0.044776119	0.029850746	0.029850746	0.008208955	0.001492537	0.015671642	0.029850746	1.909090909	20	0.004850746	0.022761194	4.692307692
Protein-associating with the carboxyl-terminal domain of ezrin	SCYL3	Scyl3	Background	Q8IZE3	83	1	0.1	0.1	0.1	2	0.1	3	1	2	1	0.012048193	0.001204819	0.001204819	0.001204819	0.024096386	0.001204819	0.036144578	0.012048193	0.024096386	0.012048193	0.006626506	0.001204819	0.012650602	0.024096386	1.909090909	20	0.003915663	0.018373494	4.692307692
Zinc finger protein ZXDC	ZXDC	Zxdc	Background	Q2QGD7	90	1	0.1	0.1	0.1	1	1	4	0.1	2	1	0.011111111	0.001111111	0.001111111	0.001111111	0.011111111	0.011111111	0.044444444	0.001111111	0.022222222	0.011111111	0.006111111	0.001111111	0.011111111	0.022777778	1.818181818	20.5	0.003611111	0.016944444	4.692307692
Thiamine transporter 1	SLC19A2	Slc19a2	Background	O60779	55	1	0.1	0.1	0.1	2	1	3	0.1	0.1	0.1	0.018181818	0.001818182	0.001818182	0.001818182	0.036363636	0.018181818	0.054545455	0.001818182	0.001818182	0.001818182	0.01	0.001818182	0.027272727	0.028181818	2.727272727	15.5	0.005909091	0.027727273	4.692307692
Prolyl 3-hydroxylase	OGFOD1	Ogfod1	Background	Q8N543	63	1	0.1	0.1	0.1	4	0.1	1	1	2	0.1	0.015873016	0.001587302	0.001587302	0.001587302	0.063492063	0.001587302	0.015873016	0.015873016	0.031746032	0.001587302	0.008730159	0.001587302	0.032539683	0.015873016	3.727272727	10	0.00515873	0.024206349	4.692307692
COMM domain-containing protein 7	COMMD7	Commd7	Background	Q86VX2	23	1	0.1	0.1	0.1	3	1	2	0.1	3	2	0.043478261	0.004347826	0.004347826	0.004347826	0.130434783	0.043478261	0.086956522	0.004347826	0.130434783	0.086956522	0.023913043	0.004347826	0.086956522	0.045652174	3.636363636	10.5	0.014130435	0.066304348	4.692307692
Macrophage immunometabolism regulator	MACIR	Macir	Background	Q96GV9	23	1	0.1	0.1	0.1	2	2	2	0.1	1	2	0.043478261	0.004347826	0.004347826	0.004347826	0.086956522	0.086956522	0.086956522	0.004347826	0.043478261	0.086956522	0.023913043	0.004347826	0.086956522	0.045652174	3.636363636	10.5	0.014130435	0.066304348	4.692307692
Serum response factor-binding protein 1	SRFBP1	Srfbp1	Background	Q8NEF9	49	2	0.1	1	0.1	3	4	5	3	6	6	0.040816327	0.002040816	0.020408163	0.002040816	0.06122449	0.081632653	0.102040816	0.06122449	0.12244898	0.12244898	0.021428571	0.01122449	0.071428571	0.081632653	3.333333333	7.272727273	0.016326531	0.076530612	4.6875
Mitogen-activated protein kinase kinase kinase 5	MAP3K5	Map3k5	Background	Q99683	155	2	0.1	1	0.1	8	1	4	2	3	4	0.012903226	0.000645161	0.006451613	0.000645161	0.051612903	0.006451613	0.025806452	0.012903226	0.019354839	0.025806452	0.006774194	0.003548387	0.029032258	0.019354839	4.285714286	5.454545455	0.00516129	0.024193548	4.6875
E3 SUMO-protein ligase PIAS2	PIAS2	Pias2	Background	O75928	68	2	1	0.1	0.1	5	3	4	3	6	6	0.029411765	0.014705882	0.001470588	0.001470588	0.073529412	0.044117647	0.058823529	0.044117647	0.088235294	0.088235294	0.022058824	0.001470588	0.058823529	0.051470588	2.666666667	35	0.011764706	0.055147059	4.6875
Wolframin	WFS1	Wfs1	Background	O76024	100	2	0.1	1	0.1	7	2	4	2	0.1	0.1	0.02	0.001	0.01	0.001	0.07	0.02	0.04	0.02	0.001	0.001	0.0105	0.0055	0.045	0.03	4.285714286	5.454545455	0.008	0.0375	4.6875
Bifunctional 3'-phosphoadenosine 5'-phosphosulfate synthase 2	PAPSS2	Papss2	Background	O95340	70	2	0.1	1	0.1	4	4	4	3	1	1	0.028571429	0.001428571	0.014285714	0.001428571	0.057142857	0.057142857	0.057142857	0.042857143	0.014285714	0.014285714	0.015	0.007857143	0.057142857	0.05	3.80952381	6.363636364	0.011428571	0.053571429	4.6875
Thiol S-methyltransferase METTL7B	METTL7B	Mettl7b	Background	Q6UX53	28	1	2	0.1	0.1	4	5	4	2	4	2	0.035714286	0.071428571	0.003571429	0.003571429	0.142857143	0.178571429	0.142857143	0.071428571	0.142857143	0.071428571	0.053571429	0.003571429	0.160714286	0.107142857	3	30	0.028571429	0.133928571	4.6875
Ribonuclease H1	RNASEH1	Rnaseh1	Background	O60930	32	0.1	0.1	2	1	6	3	5	1	2	3	0.003125	0.003125	0.0625	0.03125	0.1875	0.09375	0.15625	0.03125	0.0625	0.09375	0.003125	0.046875	0.140625	0.09375	45	2	0.025	0.1171875	4.6875
Sorting nexin-13	SNX13	Snx13	Background	Q9Y5W8	112	3	2	0.1	0.1	6	6	4	8	0.1	0.1	0.026785714	0.017857143	0.000892857	0.000892857	0.053571429	0.053571429	0.035714286	0.071428571	0.000892857	0.000892857	0.022321429	0.000892857	0.053571429	0.053571429	2.4	60	0.011607143	0.053571429	4.615384615
Heat shock factor-binding protein 1	HSBP1	Hsbp1	Background	O75506	9	1	0.1	0.1	0.1	1	1	3	1	3	1	0.111111111	0.011111111	0.011111111	0.011111111	0.111111111	0.111111111	0.333333333	0.111111111	0.333333333	0.111111111	0.061111111	0.011111111	0.111111111	0.222222222	1.818181818	20	0.036111111	0.166666667	4.615384615
Dehydrogenase/reductase SDR family member on chromosome X	DHRSX	Dhrsx	Background	Q8N5I4	36	1	0.1	0.1	0.1	2	1	2	1	0.1	1	0.027777778	0.002777778	0.002777778	0.002777778	0.055555556	0.027777778	0.055555556	0.027777778	0.002777778	0.027777778	0.015277778	0.002777778	0.041666667	0.041666667	2.727272727	15	0.009027778	0.041666667	4.615384615
Serine/threonine-protein phosphatase 2A 56 kDa regulatory subunit gamma isoform	PPP2R5C	Ppp2r5c	Background	Q13362	61	4	1	0.1	0.1	7	6	7	4	5	1	0.06557377	0.016393443	0.001639344	0.001639344	0.114754098	0.098360656	0.114754098	0.06557377	0.081967213	0.016393443	0.040983607	0.001639344	0.106557377	0.090163934	2.6	55	0.021311475	0.098360656	4.615384615
Zinc finger FYVE domain-containing protein 9	ZFYVE9	Zfyve9	Background	O95405	156	0.1	0.1	1	0.1	2	1	1	2	8	6	0.000641026	0.000641026	0.006410256	0.000641026	0.012820513	0.006410256	0.006410256	0.012820513	0.051282051	0.038461538	0.000641026	0.003525641	0.009615385	0.009615385	15	2.727272727	0.002083333	0.009615385	4.615384615
DNA-directed RNA polymerase III subunit RPC10	POLR3K	Polr3k	Background	Q9Y2Y1	12	0.1	0.1	1	0.1	1	1	2	2	3	2	0.008333333	0.008333333	0.083333333	0.008333333	0.083333333	0.083333333	0.166666667	0.166666667	0.25	0.166666667	0.008333333	0.045833333	0.083333333	0.166666667	10	3.636363636	0.027083333	0.125	4.615384615
Prenylcysteine oxidase 1	PCYOX1	Pcyox1	Background	Q9UHG3	57	1	0.1	0.1	0.1	1	1	2	2	1	0.1	0.01754386	0.001754386	0.001754386	0.001754386	0.01754386	0.01754386	0.035087719	0.035087719	0.01754386	0.001754386	0.009649123	0.001754386	0.01754386	0.035087719	1.818181818	20	0.005701754	0.026315789	4.615384615
NF-kappa-B inhibitor-interacting Ras-like protein 2	NKIRAS2	Nkiras2	Background	Q9NYR9	22	0.1	0.1	0.1	1	1	2	1	2	4	3	0.004545455	0.004545455	0.004545455	0.045454545	0.045454545	0.090909091	0.045454545	0.090909091	0.181818182	0.136363636	0.004545455	0.025	0.068181818	0.068181818	15	2.727272727	0.014772727	0.068181818	4.615384615
Protein aurora borealis	BORA	Bora	Background	Q6PGQ7	61	0.1	0.1	1	0.1	1	2	1	2	1	3	0.001639344	0.001639344	0.016393443	0.001639344	0.016393443	0.032786885	0.016393443	0.032786885	0.016393443	0.049180328	0.001639344	0.009016393	0.024590164	0.024590164	15	2.727272727	0.005327869	0.024590164	4.615384615
Zinc finger protein 22	ZNF22	Znf22	Background	P17026	26	0.1	0.1	1	0.1	2	1	1	2	2	3	0.003846154	0.003846154	0.038461538	0.003846154	0.076923077	0.038461538	0.038461538	0.076923077	0.076923077	0.115384615	0.003846154	0.021153846	0.057692308	0.057692308	15	2.727272727	0.0125	0.057692308	4.615384615
Protein SERAC1	SERAC1	Serac1	Background	Q96JX3	74	1	0.1	0.1	0.1	1	1	3	1	0.1	0.1	0.013513514	0.001351351	0.001351351	0.001351351	0.013513514	0.013513514	0.040540541	0.013513514	0.001351351	0.001351351	0.007432432	0.001351351	0.013513514	0.027027027	1.818181818	20	0.004391892	0.02027027	4.615384615
Eukaryotic elongation factor 2 kinase	EEF2K	Eef2k	Background	O00418	82	1	0.1	0.1	0.1	3	1	1	1	3	1	0.012195122	0.001219512	0.001219512	0.001219512	0.036585366	0.012195122	0.012195122	0.012195122	0.036585366	0.012195122	0.006707317	0.001219512	0.024390244	0.012195122	3.636363636	10	0.003963415	0.018292683	4.615384615
Pyridoxal kinase	PDXK	Pdxk	Background	O00764	35	0.1	0.1	1	0.1	3	1	1	1	2	1	0.002857143	0.002857143	0.028571429	0.002857143	0.085714286	0.028571429	0.028571429	0.028571429	0.057142857	0.028571429	0.002857143	0.015714286	0.057142857	0.028571429	20	1.818181818	0.009285714	0.042857143	4.615384615
Sialidase-1	NEU1	Neu1	Background	Q99519	45	1	0.1	0.1	0.1	1	1	2	2	2	2	0.022222222	0.002222222	0.002222222	0.002222222	0.022222222	0.022222222	0.044444444	0.044444444	0.044444444	0.044444444	0.012222222	0.002222222	0.022222222	0.044444444	1.818181818	20	0.007222222	0.033333333	4.615384615
CDKN2AIP N-terminal-like protein	CDKN2AIPNL	Cdkn2aipnl	Background	Q96HQ2	13	0.1	0.1	1	0.1	2	1	1	2	2	2	0.007692308	0.007692308	0.076923077	0.007692308	0.153846154	0.076923077	0.076923077	0.153846154	0.153846154	0.153846154	0.007692308	0.042307692	0.115384615	0.115384615	15	2.727272727	0.025	0.115384615	4.615384615
Methylmalonic aciduria type A protein, mitochondrial	MMAA	Mmaa	Background	Q8IVH4	47	0.1	0.1	0.1	1	3	1	1	1	2	0.1	0.00212766	0.00212766	0.00212766	0.021276596	0.063829787	0.021276596	0.021276596	0.021276596	0.042553191	0.00212766	0.00212766	0.011702128	0.042553191	0.021276596	20	1.818181818	0.006914894	0.031914894	4.615384615
Vesicle-trafficking protein SEC22a	SEC22A	Sec22a	Background	Q96IW7	35	1	0.1	0.1	0.1	2	1	2	1	0.1	0.1	0.028571429	0.002857143	0.002857143	0.002857143	0.057142857	0.028571429	0.057142857	0.028571429	0.002857143	0.002857143	0.015714286	0.002857143	0.042857143	0.042857143	2.727272727	15	0.009285714	0.042857143	4.615384615
Centriolin	CNTRL	Cntrl	Background	Q7Z7A1	269	0.1	0.1	1	0.1	1	1	3	1	4	6	0.000371747	0.000371747	0.003717472	0.000371747	0.003717472	0.003717472	0.011152416	0.003717472	0.014869888	0.022304833	0.000371747	0.00204461	0.003717472	0.007434944	10	3.636363636	0.001208178	0.005576208	4.615384615
Probable RNA-binding protein 19	RBM19	Rbm19	Background	Q9Y4C8	107	1	0.1	0.1	0.1	2	1	1	2	2	1	0.009345794	0.000934579	0.000934579	0.000934579	0.018691589	0.009345794	0.009345794	0.018691589	0.018691589	0.009345794	0.005140187	0.000934579	0.014018692	0.014018692	2.727272727	15	0.003037383	0.014018692	4.615384615
Ferritin heavy chain	FTH1	Fth1	Background	P02794	21	0.1	1	0.1	1	0.1	4	1	5	6	7	0.004761905	0.047619048	0.004761905	0.047619048	0.004761905	0.19047619	0.047619048	0.238095238	0.285714286	0.333333333	0.026190476	0.026190476	0.097619048	0.142857143	3.727272727	5.454545455	0.026190476	0.120238095	4.590909091
tRNA (cytosine(72)-C(5))-methyltransferase NSUN6	NSUN6	Nsun6	Background	Q8TEA1	52	4	1	1	0.1	12	2	8	6	8	3	0.076923077	0.019230769	0.019230769	0.001923077	0.230769231	0.038461538	0.153846154	0.115384615	0.153846154	0.057692308	0.048076923	0.010576923	0.134615385	0.134615385	2.8	12.72727273	0.029326923	0.134615385	4.590163934
Succinate dehydrogenase [ubiquinone] iron-sulfur subunit, mitochondrial	SDHB	Sdhb	Background	P21912	32	3	2	1	0.1	8	6	8	6	7	2	0.09375	0.0625	0.03125	0.003125	0.25	0.1875	0.25	0.1875	0.21875	0.0625	0.078125	0.0171875	0.21875	0.21875	2.8	12.72727273	0.04765625	0.21875	4.590163934
Nucleolar protein 14	NOP14	Nop14	Background	P78316	98	8	5	5	2	27	24	21	19	14	10	0.081632653	0.051020408	0.051020408	0.020408163	0.275510204	0.244897959	0.214285714	0.193877551	0.142857143	0.102040816	0.066326531	0.035714286	0.260204082	0.204081633	3.923076923	5.714285714	0.051020408	0.232142857	4.55
Diacylglycerol	DGAT1	Dgat1	Background	O75907	55	3	0.1	0.1	0.1	5	6	2	2	1	2	0.054545455	0.001818182	0.001818182	0.001818182	0.090909091	0.109090909	0.036363636	0.036363636	0.018181818	0.036363636	0.028181818	0.001818182	0.1	0.036363636	3.548387097	20	0.015	0.068181818	4.545454545
DNA-directed RNA polymerase III subunit RPC9	CRCP	Crcp	Background	O75575	17	1	0.1	1	0.1	4	1	3	2	2	5	0.058823529	0.005882353	0.058823529	0.005882353	0.235294118	0.058823529	0.176470588	0.117647059	0.117647059	0.294117647	0.032352941	0.032352941	0.147058824	0.147058824	4.545454545	4.545454545	0.032352941	0.147058824	4.545454545
Kelch-like protein 26	KLHL26	Klhl26	Background	Q53HC5	68	1	0.1	1	0.1	4	2	2	2	4	5	0.014705882	0.001470588	0.014705882	0.001470588	0.058823529	0.029411765	0.029411765	0.029411765	0.058823529	0.073529412	0.008088235	0.008088235	0.044117647	0.029411765	5.454545455	3.636363636	0.008088235	0.036764706	4.545454545
DNA repair and recombination protein RAD54B	RAD54B	Rad54b	Background	Q9Y620	103	1	1	0.1	0.1	1	3	3	3	6	3	0.009708738	0.009708738	0.000970874	0.000970874	0.009708738	0.029126214	0.029126214	0.029126214	0.058252427	0.029126214	0.009708738	0.000970874	0.019417476	0.029126214	2	30	0.005339806	0.024271845	4.545454545
Protein arginine N-methyltransferase 7	PRMT7	Prmt7	Background	Q9NVM4	78	1	1	0.1	0.1	1	3	4	2	4	2	0.012820513	0.012820513	0.001282051	0.001282051	0.012820513	0.038461538	0.051282051	0.025641026	0.051282051	0.025641026	0.012820513	0.001282051	0.025641026	0.038461538	2	30	0.007051282	0.032051282	4.545454545
Cytosol aminopeptidase	LAP3	Lap3	Background	P28838	56	1	0.1	1	0.1	1	1	5	3	1	1	0.017857143	0.001785714	0.017857143	0.001785714	0.017857143	0.017857143	0.089285714	0.053571429	0.017857143	0.017857143	0.009821429	0.009821429	0.017857143	0.071428571	1.818181818	7.272727273	0.009821429	0.044642857	4.545454545
Inhibitor of growth protein 2	ING2	Ing2	Background	Q9H160	33	1	0.1	1	0.1	4	2	2	2	4	2	0.03030303	0.003030303	0.03030303	0.003030303	0.121212121	0.060606061	0.060606061	0.060606061	0.121212121	0.060606061	0.016666667	0.016666667	0.090909091	0.060606061	5.454545455	3.636363636	0.016666667	0.075757576	4.545454545
ATP synthase subunit delta, mitochondrial	ATP5F1D	Atp5f1d	Background	P30049	17	1	0.1	0.1	1	3	2	3	2	2	1	0.058823529	0.005882353	0.005882353	0.058823529	0.176470588	0.117647059	0.176470588	0.117647059	0.117647059	0.058823529	0.032352941	0.032352941	0.147058824	0.147058824	4.545454545	4.545454545	0.032352941	0.147058824	4.545454545
Peptide deformylase, mitochondrial	PDF	Pdf	Background	Q9HBH1	27	0.1	1	1	0.1	2	1	4	3	3	2	0.003703704	0.037037037	0.037037037	0.003703704	0.074074074	0.037037037	0.148148148	0.111111111	0.111111111	0.074074074	0.02037037	0.02037037	0.055555556	0.12962963	2.727272727	6.363636364	0.02037037	0.092592593	4.545454545
Homeobox protein Hox-A5	HOXA5	Hoxa5	Background	P20719	29	1	1	0.1	0.1	2	3	2	3	3	4	0.034482759	0.034482759	0.003448276	0.003448276	0.068965517	0.103448276	0.068965517	0.103448276	0.103448276	0.137931034	0.034482759	0.003448276	0.086206897	0.086206897	2.5	25	0.018965517	0.086206897	4.545454545
DnaJ homolog subfamily C member 1	DNAJC1	Dnajc1	Background	Q96KC8	64	1	0.1	1	0.1	3	1	3	3	0.1	0.1	0.015625	0.0015625	0.015625	0.0015625	0.046875	0.015625	0.046875	0.046875	0.0015625	0.0015625	0.00859375	0.00859375	0.03125	0.046875	3.636363636	5.454545455	0.00859375	0.0390625	4.545454545
Protein unc-13 homolog B	UNC13B	Unc13b	Background	O14795	181	1	1	0.1	1	6	2	3	3	4	2	0.005524862	0.005524862	0.000552486	0.005524862	0.033149171	0.011049724	0.016574586	0.016574586	0.022099448	0.011049724	0.005524862	0.003038674	0.022099448	0.016574586	4	5.454545455	0.004281768	0.019337017	4.516129032
Dymeclin	DYM	Dym	Background	Q7RTS9	76	5	1	0.1	0.1	11	6	6	5	5	2	0.065789474	0.013157895	0.001315789	0.001315789	0.144736842	0.078947368	0.078947368	0.065789474	0.065789474	0.026315789	0.039473684	0.001315789	0.111842105	0.072368421	2.833333333	55	0.020394737	0.092105263	4.516129032
NOP protein chaperone 1	NOPCHAP1	Nopchap1	Background	Q8N5I9	20	1	0.1	1	1	5	3	4	2	6	4	0.05	0.005	0.05	0.05	0.25	0.15	0.2	0.1	0.3	0.2	0.0275	0.05	0.2	0.15	7.272727273	3	0.03875	0.175	4.516129032
Sodium bicarbonate cotransporter 3	SLC4A7	Slc4a7	Background	Q9Y6M7	136	3	1	1	0.1	9	2	7	5	6	5	0.022058824	0.007352941	0.007352941	0.000735294	0.066176471	0.014705882	0.051470588	0.036764706	0.044117647	0.036764706	0.014705882	0.004044118	0.040441176	0.044117647	2.75	10.90909091	0.009375	0.042279412	4.509803922
Folylpolyglutamate synthase, mitochondrial	FPGS	Fpgs	Background	Q05932	65	3	1	1	0.1	8	7	5	3	3	3	0.046153846	0.015384615	0.015384615	0.001538462	0.123076923	0.107692308	0.076923077	0.046153846	0.046153846	0.046153846	0.030769231	0.008461538	0.115384615	0.061538462	3.75	7.272727273	0.019615385	0.088461538	4.509803922
Methylglutaconyl-CoA hydratase, mitochondrial	AUH	Auh	Background	Q13825	36	2	2	1	0.1	4	6	7	6	8	3	0.055555556	0.055555556	0.027777778	0.002777778	0.111111111	0.166666667	0.194444444	0.166666667	0.222222222	0.083333333	0.055555556	0.015277778	0.138888889	0.180555556	2.5	11.81818182	0.035416667	0.159722222	4.509803922
Serine/threonine-protein kinase 19	STK19	Stk19	Background	P49842	41	2	1	2	0.1	7	5	5	6	3	5	0.048780488	0.024390244	0.048780488	0.002439024	0.170731707	0.12195122	0.12195122	0.146341463	0.073170732	0.12195122	0.036585366	0.025609756	0.146341463	0.134146341	4	5.238095238	0.031097561	0.140243902	4.509803922
Intron Large complex component GCFC2	GCFC2	Gcfc2	Background	P16383	89	5	1	1	0.1	9	9	6	8	9	5	0.056179775	0.011235955	0.011235955	0.001123596	0.101123596	0.101123596	0.06741573	0.08988764	0.101123596	0.056179775	0.033707865	0.006179775	0.101123596	0.078651685	3	12.72727273	0.01994382	0.08988764	4.507042254
Mitochondrial potassium channel ATP-binding subunit	ABCB8	Abcb8	Background	Q9NUT2	80	6	2	1	0.1	14	9	9	9	2	3	0.075	0.025	0.0125	0.00125	0.175	0.1125	0.1125	0.1125	0.025	0.0375	0.05	0.006875	0.14375	0.1125	2.875	16.36363636	0.0284375	0.128125	4.505494505
Exonuclease 3'-5' domain-containing protein 2	EXD2	Exd2	Background	Q9NVH0	70	4	2	1	1	11	8	12	5	9	5	0.057142857	0.028571429	0.014285714	0.014285714	0.157142857	0.114285714	0.171428571	0.071428571	0.128571429	0.071428571	0.042857143	0.014285714	0.135714286	0.121428571	3.166666667	8.5	0.028571429	0.128571429	4.5
Homeobox protein Hox-D13	HOXD13	Hoxd13	Background	P35453	36	1	2	2	2	8	9	8	6	3	3	0.027777778	0.055555556	0.055555556	0.055555556	0.222222222	0.25	0.222222222	0.166666667	0.083333333	0.083333333	0.041666667	0.055555556	0.236111111	0.194444444	5.666666667	3.5	0.048611111	0.215277778	4.428571429
TELO2-interacting protein 2	TTI2	Tti2	Background	Q6NXR4	57	4	1	1	0.1	9	8	5	5	4	2	0.070175439	0.01754386	0.01754386	0.001754386	0.157894737	0.140350877	0.087719298	0.087719298	0.070175439	0.035087719	0.043859649	0.009649123	0.149122807	0.087719298	3.4	9.090909091	0.026754386	0.118421053	4.426229508
Protein dopey-1	DOP1A	Dop1a	Background	Q5JWR5	277	3	0.1	2	0.1	6	4	8	5	6	4	0.010830325	0.000361011	0.007220217	0.000361011	0.02166065	0.014440433	0.028880866	0.018050542	0.02166065	0.014440433	0.005595668	0.003790614	0.018050542	0.023465704	3.225806452	6.19047619	0.004693141	0.020758123	4.423076923
60S acidic ribosomal protein P1	RPLP1	Rplp1	Background	P05386	12	3	2	0.1	0.1	5	5	8	5	7	6	0.25	0.166666667	0.008333333	0.008333333	0.416666667	0.416666667	0.666666667	0.416666667	0.583333333	0.5	0.208333333	0.008333333	0.416666667	0.541666667	2	65	0.108333333	0.479166667	4.423076923
Probable glutathione peroxidase 8	GPX8	Gpx8	Background	Q8TED1	24	3	2	0.1	0.1	5	5	7	6	2	2	0.125	0.083333333	0.004166667	0.004166667	0.208333333	0.208333333	0.291666667	0.25	0.083333333	0.083333333	0.104166667	0.004166667	0.208333333	0.270833333	2	65	0.054166667	0.239583333	4.423076923
Zinc finger CCCH-type with G patch domain-containing protein	ZGPAT	Zgpat	Background	Q8N5A5	57	4	0.1	1	0.1	8	5	6	4	5	4	0.070175439	0.001754386	0.01754386	0.001754386	0.140350877	0.087719298	0.105263158	0.070175439	0.087719298	0.070175439	0.035964912	0.009649123	0.114035088	0.087719298	3.170731707	9.090909091	0.022807018	0.100877193	4.423076923
RRP12-like protein	RRP12	Rrp12	Background	Q5JTH9	144	30	7	13	10	75	56	66	67	55	37	0.208333333	0.048611111	0.090277778	0.069444444	0.520833333	0.388888889	0.458333333	0.465277778	0.381944444	0.256944444	0.128472222	0.079861111	0.454861111	0.461805556	3.540540541	5.782608696	0.104166667	0.458333333	4.4
Dihydropyrimidinase-related protein 4	DPYSL4	Dpysl4	Background	O14531	62	0.1	0.1	2	0.1	6	0.1	2	2	1	2	0.001612903	0.001612903	0.032258065	0.001612903	0.096774194	0.001612903	0.032258065	0.032258065	0.016129032	0.032258065	0.001612903	0.016935484	0.049193548	0.032258065	30.5	1.904761905	0.009274194	0.040725806	4.391304348
Transcription elongation factor A protein 1	TCEA1	Tcea1	Background	P23193	34	2	0.1	0.1	0.1	3	1	6	0.1	4	4	0.058823529	0.002941176	0.002941176	0.002941176	0.088235294	0.029411765	0.176470588	0.002941176	0.117647059	0.117647059	0.030882353	0.002941176	0.058823529	0.089705882	1.904761905	30.5	0.016911765	0.074264706	4.391304348
FLYWCH-type zinc finger-containing protein 1	FLYWCH1	Flywch1	Background	Q4VC44	80	1	0.1	2	1	7	4	4	3	4	7	0.0125	0.00125	0.025	0.0125	0.0875	0.05	0.05	0.0375	0.05	0.0875	0.006875	0.01875	0.06875	0.04375	10	2.333333333	0.0128125	0.05625	4.390243902
Paraplegin	SPG7	Spg7	Background	Q9UQ90	88	6	5	0.1	0.1	19	10	9	11	4	2	0.068181818	0.056818182	0.001136364	0.001136364	0.215909091	0.113636364	0.102272727	0.125	0.045454545	0.022727273	0.0625	0.001136364	0.164772727	0.113636364	2.636363636	100	0.031818182	0.139204545	4.375
Myotubularin-related protein 1	MTMR1	Mtmr1	Background	Q13613	75	2	0.1	0.1	1	3	2	7	2	12	8	0.026666667	0.001333333	0.001333333	0.013333333	0.04	0.026666667	0.093333333	0.026666667	0.16	0.106666667	0.014	0.007333333	0.033333333	0.06	2.380952381	8.181818182	0.010666667	0.046666667	4.375
Putative deoxyribonuclease TATDN2	TATDN2	Tatdn2	Background	Q93075	85	2	0.1	1	0.1	4	4	3	3	9	4	0.023529412	0.001176471	0.011764706	0.001176471	0.047058824	0.047058824	0.035294118	0.035294118	0.105882353	0.047058824	0.012352941	0.006470588	0.047058824	0.035294118	3.80952381	5.454545455	0.009411765	0.041176471	4.375
Sestrin-3	SESN3	Sesn3	Background	P58005	57	2	0.1	1	0.1	4	4	2	4	4	2	0.035087719	0.001754386	0.01754386	0.001754386	0.070175439	0.070175439	0.035087719	0.070175439	0.070175439	0.035087719	0.018421053	0.009649123	0.070175439	0.052631579	3.80952381	5.454545455	0.014035088	0.061403509	4.375
Replication stress response regulator SDE2	SDE2	Sde2	Background	Q6IQ49	50	2	0.1	1	0.1	4	4	2	4	5	3	0.04	0.002	0.02	0.002	0.08	0.08	0.04	0.08	0.1	0.06	0.021	0.011	0.08	0.06	3.80952381	5.454545455	0.016	0.07	4.375
Lysosomal Pro-X carboxypeptidase	PRCP	Prcp	Background	P42785	56	2	1	0.1	0.1	6	1	3	4	4	1	0.035714286	0.017857143	0.001785714	0.001785714	0.107142857	0.017857143	0.053571429	0.071428571	0.071428571	0.017857143	0.026785714	0.001785714	0.0625	0.0625	2.333333333	35	0.014285714	0.0625	4.375
Dolichyldiphosphatase 1	DOLPP1	Dolpp1	Background	Q86YN1	27	0.1	2	1	0.1	4	4	3	3	2	1	0.003703704	0.074074074	0.037037037	0.003703704	0.148148148	0.148148148	0.111111111	0.111111111	0.074074074	0.037037037	0.038888889	0.02037037	0.148148148	0.111111111	3.80952381	5.454545455	0.02962963	0.12962963	4.375
Serine hydrolase RBBP9	RBBP9	Rbbp9	Background	O75884	21	2	0.1	0.1	0.1	2	2	2	4	2	2	0.095238095	0.004761905	0.004761905	0.004761905	0.095238095	0.095238095	0.095238095	0.19047619	0.095238095	0.095238095	0.05	0.004761905	0.095238095	0.142857143	1.904761905	30	0.027380952	0.119047619	4.347826087
Maternal embryonic leucine zipper kinase	MELK	Melk	Background	Q14680	75	0.1	0.1	2	0.1	3	3	3	1	6	5	0.001333333	0.001333333	0.026666667	0.001333333	0.04	0.04	0.04	0.013333333	0.08	0.066666667	0.001333333	0.014	0.04	0.026666667	30	1.904761905	0.007666667	0.033333333	4.347826087
Protein angel homolog 1	ANGEL1	Angel1	Background	Q9UNK9	75	0.1	0.1	2	0.1	3	4	2	1	2	4	0.001333333	0.001333333	0.026666667	0.001333333	0.04	0.053333333	0.026666667	0.013333333	0.026666667	0.053333333	0.001333333	0.014	0.046666667	0.02	35	1.428571429	0.007666667	0.033333333	4.347826087
DNA oxidative demethylase ALKBH2	ALKBH2	Alkbh2	Background	Q6NS38	29	2	0.1	0.1	0.1	3	1	4	2	3	2	0.068965517	0.003448276	0.003448276	0.003448276	0.103448276	0.034482759	0.137931034	0.068965517	0.103448276	0.068965517	0.036206897	0.003448276	0.068965517	0.103448276	1.904761905	30	0.019827586	0.086206897	4.347826087
Serine/threonine-protein kinase 33	STK33	Stk33	Background	Q9BYT3	58	2	0.1	0.1	0.1	2	2	4	2	3	2	0.034482759	0.001724138	0.001724138	0.001724138	0.034482759	0.034482759	0.068965517	0.034482759	0.051724138	0.034482759	0.018103448	0.001724138	0.034482759	0.051724138	1.904761905	30	0.009913793	0.043103448	4.347826087
Alpha-N-acetylglucosaminidase	NAGLU	Naglu	Background	P54802	82	2	0.1	0.1	0.1	3	3	2	2	0.1	0.1	0.024390244	0.001219512	0.001219512	0.001219512	0.036585366	0.036585366	0.024390244	0.024390244	0.001219512	0.001219512	0.012804878	0.001219512	0.036585366	0.024390244	2.857142857	20	0.007012195	0.030487805	4.347826087
Vacuolar protein sorting-associated protein 13D	VPS13D	Vps13d	Background	Q5THJ4	492	2	2	3	2	5	5	18	11	28	20	0.004065041	0.004065041	0.006097561	0.004065041	0.010162602	0.010162602	0.036585366	0.022357724	0.056910569	0.040650407	0.004065041	0.005081301	0.010162602	0.029471545	2.5	5.8	0.004573171	0.019817073	4.333333333
Protein YIF1B	YIF1B	Yif1b	Background	Q5BJH7	34	2	1	2	1	5	7	7	7	5	2	0.058823529	0.029411765	0.058823529	0.029411765	0.147058824	0.205882353	0.205882353	0.205882353	0.147058824	0.058823529	0.044117647	0.044117647	0.176470588	0.205882353	4	4.666666667	0.044117647	0.191176471	4.333333333
DNA polymerase subunit gamma-1	POLG	Polg	Background	P54098	140	3	2	6	0.1	16	5	17	10	13	9	0.021428571	0.014285714	0.042857143	0.000714286	0.114285714	0.035714286	0.121428571	0.071428571	0.092857143	0.064285714	0.017857143	0.021785714	0.075	0.096428571	4.2	4.426229508	0.019821429	0.085714286	4.324324324
TLC domain-containing protein 1	TLCD1	Tlcd1	Background	Q96CP7	29	3	1	1	0.1	8	7	4	3	3	4	0.103448276	0.034482759	0.034482759	0.003448276	0.275862069	0.24137931	0.137931034	0.103448276	0.103448276	0.137931034	0.068965517	0.018965517	0.25862069	0.120689655	3.75	6.363636364	0.043965517	0.189655172	4.31372549
12S rRNA N4-methylcytidine (m4C) methyltransferase	METTL15	Mettl15	Background	A6NJ78	46	6	3	3	0.1	13	15	11	13	11	4	0.130434783	0.065217391	0.065217391	0.002173913	0.282608696	0.326086957	0.239130435	0.282608696	0.239130435	0.086956522	0.097826087	0.033695652	0.304347826	0.260869565	3.111111111	7.741935484	0.06576087	0.282608696	4.297520661
RNA-binding protein 10	RBM10	Rbm10	Background	P98175	104	2	0.1	2	0.1	9	1	4	4	6	11	0.019230769	0.000961538	0.019230769	0.000961538	0.086538462	0.009615385	0.038461538	0.038461538	0.057692308	0.105769231	0.010096154	0.010096154	0.048076923	0.038461538	4.761904762	3.80952381	0.010096154	0.043269231	4.285714286
Mitogen-activated protein kinase 14	MAPK14	Mapk14	Background	Q16539	41	3	0.1	0.1	1	6	4	6	2	7	3	0.073170732	0.002439024	0.002439024	0.024390244	0.146341463	0.097560976	0.146341463	0.048780488	0.170731707	0.073170732	0.037804878	0.013414634	0.12195122	0.097560976	3.225806452	7.272727273	0.025609756	0.109756098	4.285714286
Zinc finger FYVE domain-containing protein 26	ZFYVE26	Zfyve26	Background	Q68DK2	285	6	2	1	0.1	9	7	14	9	13	10	0.021052632	0.007017544	0.003508772	0.000350877	0.031578947	0.024561404	0.049122807	0.031578947	0.045614035	0.035087719	0.014035088	0.001929825	0.028070175	0.040350877	2	20.90909091	0.007982456	0.034210526	4.285714286
HMG domain-containing protein 4	HMGXB4	Hmgxb4	Background	Q9UGU5	66	3	0.1	1	0.1	7	2	6	3	11	10	0.045454545	0.001515152	0.015151515	0.001515152	0.106060606	0.03030303	0.090909091	0.045454545	0.166666667	0.151515152	0.023484848	0.008333333	0.068181818	0.068181818	2.903225806	8.181818182	0.015909091	0.068181818	4.285714286
Sterol	SOAT1	Soat1	Background	P35610	65	3	1	0.1	0.1	8	2	5	3	4	2	0.046153846	0.015384615	0.001538462	0.001538462	0.123076923	0.030769231	0.076923077	0.046153846	0.061538462	0.030769231	0.030769231	0.001538462	0.076923077	0.061538462	2.5	40	0.016153846	0.069230769	4.285714286
Signal peptidase complex catalytic subunit SEC11C	SEC11C	Sec11c	Background	Q9BY50	22	3	2	1	0.1	6	6	9	5	2	2	0.136363636	0.090909091	0.045454545	0.004545455	0.272727273	0.272727273	0.409090909	0.227272727	0.090909091	0.090909091	0.113636364	0.025	0.272727273	0.318181818	2.4	12.72727273	0.069318182	0.295454545	4.262295082
Syntaxin-18	STX18	Stx18	Background	Q9P2W9	39	3	2	1	0.1	6	5	10	5	5	8	0.076923077	0.051282051	0.025641026	0.002564103	0.153846154	0.128205128	0.256410256	0.128205128	0.128205128	0.205128205	0.064102564	0.014102564	0.141025641	0.192307692	2.2	13.63636364	0.039102564	0.166666667	4.262295082
40S ribosomal protein S27	RPS27	Rps27	Background	P42677	9	8	6	8	5	33	27	27	28	21	16	0.888888889	0.666666667	0.888888889	0.555555556	3.666666667	3	3	3.111111111	2.333333333	1.777777778	0.777777778	0.722222222	3.333333333	3.055555556	4.285714286	4.230769231	0.75	3.194444444	4.259259259
Deoxycytidylate deaminase	DCTD	Dctd	Background	P32321	20	3	0.1	0.1	0.1	4	2	5	3	4	2	0.15	0.005	0.005	0.005	0.2	0.1	0.25	0.15	0.2	0.1	0.0775	0.005	0.15	0.2	1.935483871	40	0.04125	0.175	4.242424242
Translin-associated protein X	TSNAX	Tsnax	Background	Q99598	33	3	2	3	1	15	7	12	4	12	7	0.090909091	0.060606061	0.090909091	0.03030303	0.454545455	0.212121212	0.363636364	0.121212121	0.363636364	0.212121212	0.075757576	0.060606061	0.333333333	0.242424242	4.4	4	0.068181818	0.287878788	4.222222222
Calreticulin	CALR	Calr	Background	P27797	48	1	0.1	1	1	1	2	5	5	1	2	0.020833333	0.002083333	0.020833333	0.020833333	0.020833333	0.041666667	0.104166667	0.104166667	0.020833333	0.041666667	0.011458333	0.020833333	0.03125	0.104166667	2.727272727	5	0.016145833	0.067708333	4.193548387
E3 ubiquitin-protein ligase TRIM41	TRIM41	Trim41	Background	Q8WV44	72	1	0.1	1	1	4	2	5	2	3	3	0.013888889	0.001388889	0.013888889	0.013888889	0.055555556	0.027777778	0.069444444	0.027777778	0.041666667	0.041666667	0.007638889	0.013888889	0.041666667	0.048611111	5.454545455	3.5	0.010763889	0.045138889	4.193548387
tRNA (guanine(10)-N2)-methyltransferase homolog	TRMT11	Trmt11	Background	Q7Z4G4	53	1	1	0.1	1	5	3	2	3	6	6	0.018867925	0.018867925	0.001886792	0.018867925	0.094339623	0.056603774	0.037735849	0.056603774	0.113207547	0.113207547	0.018867925	0.010377358	0.075471698	0.047169811	4	4.545454545	0.014622642	0.061320755	4.193548387
Sentrin-specific protease 2	SENP2	Senp2	Background	Q9HC62	68	1	1	0.1	1	4	1	5	3	2	2	0.014705882	0.014705882	0.001470588	0.014705882	0.058823529	0.014705882	0.073529412	0.044117647	0.029411765	0.029411765	0.014705882	0.008088235	0.036764706	0.058823529	2.5	7.272727273	0.011397059	0.047794118	4.193548387
Mth938 domain-containing protein	AAMDC	Aamdc	Background	Q9H7C9	13	1	1	1	0.1	3	3	4	3	4	4	0.076923077	0.076923077	0.076923077	0.007692308	0.230769231	0.230769231	0.307692308	0.230769231	0.307692308	0.307692308	0.076923077	0.042307692	0.230769231	0.269230769	3	6.363636364	0.059615385	0.25	4.193548387
45 kDa calcium-binding protein	SDF4	Sdf4	Background	Q9BRK5	42	1	1	1	0.1	5	3	3	2	4	1	0.023809524	0.023809524	0.023809524	0.002380952	0.119047619	0.071428571	0.071428571	0.047619048	0.095238095	0.023809524	0.023809524	0.013095238	0.095238095	0.05952381	4	4.545454545	0.018452381	0.077380952	4.193548387
Methyltransferase-like protein 17, mitochondrial	METTL17	Mettl17	Background	Q9H7H0	51	4	0.1	0.1	0.1	8	4	4	2	4	1	0.078431373	0.001960784	0.001960784	0.001960784	0.156862745	0.078431373	0.078431373	0.039215686	0.078431373	0.019607843	0.040196078	0.001960784	0.117647059	0.058823529	2.926829268	30	0.021078431	0.088235294	4.186046512
Fanconi anemia group J protein	BRIP1	Brip1	Background	Q9BX63	141	2	1	2	1	10	2	8	5	6	7	0.014184397	0.007092199	0.014184397	0.007092199	0.070921986	0.014184397	0.056737589	0.035460993	0.042553191	0.04964539	0.010638298	0.010638298	0.042553191	0.046099291	4	4.333333333	0.010638298	0.044326241	4.166666667
Enoyl-CoA delta isomerase 2	ECI2	Eci2	Background	O75521	44	4	3	0.1	0.1	9	9	6	6	5	4	0.090909091	0.068181818	0.002272727	0.002272727	0.204545455	0.204545455	0.136363636	0.136363636	0.113636364	0.090909091	0.079545455	0.002272727	0.204545455	0.136363636	2.571428571	60	0.040909091	0.170454545	4.166666667
Formin-like protein 2	FMNL2	Fmnl2	Background	Q96PY5	123	1	0.1	6	0.1	11	5	9	5	9	9	0.008130081	0.000813008	0.048780488	0.000813008	0.089430894	0.040650407	0.073170732	0.040650407	0.073170732	0.073170732	0.004471545	0.024796748	0.06504065	0.056910569	14.54545455	2.295081967	0.014634146	0.06097561	4.166666667
Adenosine 5'-monophosphoramidase HINT1	HINT1	Hint1	Background	P49773	14	2	1	1	0.1	3	1	7	6	6	3	0.142857143	0.071428571	0.071428571	0.007142857	0.214285714	0.071428571	0.5	0.428571429	0.428571429	0.214285714	0.107142857	0.039285714	0.142857143	0.464285714	1.333333333	11.81818182	0.073214286	0.303571429	4.146341463
Zinc finger matrin-type protein 2	ZMAT2	Zmat2	Background	Q96NC0	24	0.1	1	0.1	1	0.1	2	5	2	1	0.1	0.004166667	0.041666667	0.004166667	0.041666667	0.004166667	0.083333333	0.208333333	0.083333333	0.041666667	0.004166667	0.022916667	0.022916667	0.04375	0.145833333	1.909090909	6.363636364	0.022916667	0.094791667	4.136363636
Translocon-associated protein subunit alpha	SSR1	Ssr1	Background	P43307	32	1	0.1	1	0.1	4	2	0.1	3	0.1	0.1	0.03125	0.003125	0.03125	0.003125	0.125	0.0625	0.003125	0.09375	0.003125	0.003125	0.0171875	0.0171875	0.09375	0.0484375	5.454545455	2.818181818	0.0171875	0.07109375	4.136363636
Mannosyl-oligosaccharide glucosidase	MOGS	Mogs	Background	Q13724	92	2	2	5	1	11	5	11	14	5	2	0.02173913	0.02173913	0.054347826	0.010869565	0.119565217	0.054347826	0.119565217	0.152173913	0.054347826	0.02173913	0.02173913	0.032608696	0.086956522	0.135869565	4	4.166666667	0.027173913	0.111413043	4.1
Ligand-dependent nuclear receptor-interacting factor 1	LRIF1	Lrif1	Background	Q5T3J3	85	0.1	1	1	0.1	2	5	1	1	0.1	1	0.001176471	0.011764706	0.011764706	0.001176471	0.023529412	0.058823529	0.011764706	0.011764706	0.001176471	0.011764706	0.006470588	0.006470588	0.041176471	0.011764706	6.363636364	1.818181818	0.006470588	0.026470588	4.090909091
Septin-10	SEPTIN10	Septin10	Background	Q9P0V9	53	0.1	0.1	1	1	2	1	3	3	4	3	0.001886792	0.001886792	0.018867925	0.018867925	0.037735849	0.018867925	0.056603774	0.056603774	0.075471698	0.056603774	0.001886792	0.018867925	0.028301887	0.056603774	15	3	0.010377358	0.04245283	4.090909091
Transcriptional adapter 2-alpha	TADA2A	Tada2a	Background	O75478	52	0.1	1	1	0.1	1	1	6	1	9	7	0.001923077	0.019230769	0.019230769	0.001923077	0.019230769	0.019230769	0.115384615	0.019230769	0.173076923	0.134615385	0.010576923	0.010576923	0.019230769	0.067307692	1.818181818	6.363636364	0.010576923	0.043269231	4.090909091
Uncharacterized protein C1orf198	C1orf198	C1orf198	Background	Q9H425	36	1	0.1	1	0.1	1	1	4	3	11	7	0.027777778	0.002777778	0.027777778	0.002777778	0.027777778	0.027777778	0.111111111	0.083333333	0.305555556	0.194444444	0.015277778	0.015277778	0.027777778	0.097222222	1.818181818	6.363636364	0.015277778	0.0625	4.090909091
Breast cancer metastasis-suppressor 1	BRMS1	Brms1	Background	Q9HCU9	28	1	0.1	0.1	1	4	1	3	1	6	8	0.035714286	0.003571429	0.003571429	0.035714286	0.142857143	0.035714286	0.107142857	0.035714286	0.214285714	0.285714286	0.019642857	0.019642857	0.089285714	0.071428571	4.545454545	3.636363636	0.019642857	0.080357143	4.090909091
TLE family member 5	TLE5	Tle5	Background	Q08117	22	0.1	0.1	1	1	4	1	3	1	7	4	0.004545455	0.004545455	0.045454545	0.045454545	0.181818182	0.045454545	0.136363636	0.045454545	0.318181818	0.181818182	0.004545455	0.045454545	0.113636364	0.090909091	25	2	0.025	0.102272727	4.090909091
Lysosomal acid lipase/cholesteryl ester hydrolase	LIPA	Lipa	Background	P38571	45	1	0.1	1	0.1	3	2	2	2	3	1	0.022222222	0.002222222	0.022222222	0.002222222	0.066666667	0.044444444	0.044444444	0.044444444	0.066666667	0.022222222	0.012222222	0.012222222	0.055555556	0.044444444	4.545454545	3.636363636	0.012222222	0.05	4.090909091
ATP synthase membrane subunit K, mitochondrial	ATP5MK	Atp5mk	Background	Q96IX5	6	1	1	0.1	0.1	3	2	3	1	1	1	0.166666667	0.166666667	0.016666667	0.016666667	0.5	0.333333333	0.5	0.166666667	0.166666667	0.166666667	0.166666667	0.016666667	0.416666667	0.333333333	2.5	20	0.091666667	0.375	4.090909091
Endoplasmic reticulum-Golgi intermediate compartment protein 3	ERGIC3	Ergic3	Background	Q9Y282	43	1	1	0.1	0.1	2	2	2	3	1	0.1	0.023255814	0.023255814	0.002325581	0.002325581	0.046511628	0.046511628	0.046511628	0.069767442	0.023255814	0.002325581	0.023255814	0.002325581	0.046511628	0.058139535	2	25	0.012790698	0.052325581	4.090909091
NADH-ubiquinone oxidoreductase chain 2	MT	Mt	Background	P03891	39	1	1	0.1	0.1	5	1	1	2	1	0.1	0.025641026	0.025641026	0.002564103	0.002564103	0.128205128	0.025641026	0.025641026	0.051282051	0.025641026	0.002564103	0.025641026	0.002564103	0.076923077	0.038461538	3	15	0.014102564	0.057692308	4.090909091
Beta-hexosaminidase subunit beta	HEXB	Hexb	Background	P07686	63	0.1	1	1	0.1	3	2	2	2	0.1	0.1	0.001587302	0.015873016	0.015873016	0.001587302	0.047619048	0.031746032	0.031746032	0.031746032	0.001587302	0.001587302	0.008730159	0.008730159	0.03968254	0.031746032	4.545454545	3.636363636	0.008730159	0.035714286	4.090909091
Coiled-coil domain-containing protein 127	CCDC127	Ccdc127	Background	Q96BQ5	31	1	0.1	1	0.1	4	2	2	1	2	2	0.032258065	0.003225806	0.032258065	0.003225806	0.129032258	0.064516129	0.064516129	0.032258065	0.064516129	0.064516129	0.017741935	0.017741935	0.096774194	0.048387097	5.454545455	2.727272727	0.017741935	0.072580645	4.090909091
GTP-binding protein Di-Ras1	DIRAS1	Diras1	Background	O95057	22	1	1	0.1	0.1	4	2	1	2	1	1	0.045454545	0.045454545	0.004545455	0.004545455	0.181818182	0.090909091	0.045454545	0.090909091	0.045454545	0.045454545	0.045454545	0.004545455	0.136363636	0.068181818	3	15	0.025	0.102272727	4.090909091
60S ribosomal protein L7-like 1	RPL7L1	Rpl7l1	Background	Q6DKI1	30	7	3	2	1	12	14	17	10	14	8	0.233333333	0.1	0.066666667	0.033333333	0.4	0.466666667	0.566666667	0.333333333	0.466666667	0.266666667	0.166666667	0.05	0.433333333	0.45	2.6	9	0.108333333	0.441666667	4.076923077
Calcium-binding mitochondrial carrier protein SCaMC-1	SLC25A24	Slc25a24	Background	Q6NUK1	53	16	16	7	4	41	51	41	42	19	13	0.301886792	0.301886792	0.132075472	0.075471698	0.773584906	0.962264151	0.773584906	0.79245283	0.358490566	0.245283019	0.301886792	0.103773585	0.867924528	0.783018868	2.875	7.545454545	0.202830189	0.825471698	4.069767442
Protein Hook homolog 2	HOOK2	Hook2	Background	Q96ED9	83	2	0.1	0.1	1	4	3	4	2	5	8	0.024096386	0.001204819	0.001204819	0.012048193	0.048192771	0.036144578	0.048192771	0.024096386	0.060240964	0.096385542	0.012650602	0.006626506	0.042168675	0.036144578	3.333333333	5.454545455	0.009638554	0.039156627	4.0625
Histone-lysine N-methyltransferase SETD5	SETD5	Setd5	Background	Q9C0A6	158	2	0.1	0.1	1	4	3	4	2	4	5	0.012658228	0.000632911	0.000632911	0.006329114	0.025316456	0.018987342	0.025316456	0.012658228	0.025316456	0.03164557	0.00664557	0.003481013	0.022151899	0.018987342	3.333333333	5.454545455	0.005063291	0.02056962	4.0625
UBX domain-containing protein 4	UBXN4	Ubxn4	Background	Q92575	57	2	0.1	0.1	1	4	2	4	3	5	4	0.035087719	0.001754386	0.001754386	0.01754386	0.070175439	0.035087719	0.070175439	0.052631579	0.087719298	0.070175439	0.018421053	0.009649123	0.052631579	0.061403509	2.857142857	6.363636364	0.014035088	0.057017544	4.0625
5-aminolevulinate synthase, nonspecific, mitochondrial	ALAS1	Alas1	Background	P13196	71	2	0.1	0.1	1	3	4	2	4	5	2	0.028169014	0.001408451	0.001408451	0.014084507	0.042253521	0.056338028	0.028169014	0.056338028	0.070422535	0.028169014	0.014788732	0.007746479	0.049295775	0.042253521	3.333333333	5.454545455	0.011267606	0.045774648	4.0625
mRNA decay activator protein ZFP36L2	ZFP36L2	Zfp36l2	Background	P47974	51	2	0.1	1	0.1	3	3	5	2	7	4	0.039215686	0.001960784	0.019607843	0.001960784	0.058823529	0.058823529	0.098039216	0.039215686	0.137254902	0.078431373	0.020588235	0.010784314	0.058823529	0.068627451	2.857142857	6.363636364	0.015686275	0.06372549	4.0625
Calcium uniporter regulatory subunit MCUb, mitochondrial	MCUB	Mcub	Background	Q9NWR8	39	1	0.1	2	0.1	5	2	5	1	3	1	0.025641026	0.002564103	0.051282051	0.002564103	0.128205128	0.051282051	0.128205128	0.025641026	0.076923077	0.025641026	0.014102564	0.026923077	0.08974359	0.076923077	6.363636364	2.857142857	0.020512821	0.083333333	4.0625
Mannose-P-dolichol utilization defect 1 protein	MPDU1	Mpdu1	Background	O75352	27	2	0.1	1	0.1	4	3	3	3	2	2	0.074074074	0.003703704	0.037037037	0.003703704	0.148148148	0.111111111	0.111111111	0.111111111	0.074074074	0.074074074	0.038888889	0.02037037	0.12962963	0.111111111	3.333333333	5.454545455	0.02962963	0.12037037	4.0625
Serine/threonine-protein phosphatase 2A 56 kDa regulatory subunit epsilon isoform	PPP2R5E	Ppp2r5e	Background	Q16537	55	2	1	0.1	0.1	5	2	3	3	2	2	0.036363636	0.018181818	0.001818182	0.001818182	0.090909091	0.036363636	0.054545455	0.054545455	0.036363636	0.036363636	0.027272727	0.001818182	0.063636364	0.054545455	2.333333333	30	0.014545455	0.059090909	4.0625
Motile sperm domain-containing protein 2	MOSPD2	Mospd2	Background	Q8NHP6	60	2	1	0.1	0.1	4	3	4	2	1	0.1	0.033333333	0.016666667	0.001666667	0.001666667	0.066666667	0.05	0.066666667	0.033333333	0.016666667	0.001666667	0.025	0.001666667	0.058333333	0.05	2.333333333	30	0.013333333	0.054166667	4.0625
UBX domain-containing protein 8	UBXN8	Ubxn8	Background	O00124	31	2	1	0.1	0.1	3	3	4	3	1	3	0.064516129	0.032258065	0.003225806	0.003225806	0.096774194	0.096774194	0.129032258	0.096774194	0.032258065	0.096774194	0.048387097	0.003225806	0.096774194	0.112903226	2	35	0.025806452	0.10483871	4.0625
Mitochondrial glycine transporter	SLC25A38	Slc25a38	Background	Q96DW6	34	2	1	0.1	0.1	4	3	3	3	2	1	0.058823529	0.029411765	0.002941176	0.002941176	0.117647059	0.088235294	0.088235294	0.088235294	0.058823529	0.029411765	0.044117647	0.002941176	0.102941176	0.088235294	2.333333333	30	0.023529412	0.095588235	4.0625
Uncharacterized protein C7orf26	C7orf26	C7orf26	Background	Q96N11	50	3	0.1	1	0.1	5	3	6	3	6	3	0.06	0.002	0.02	0.002	0.1	0.06	0.12	0.06	0.12	0.06	0.031	0.011	0.08	0.09	2.580645161	8.181818182	0.021	0.085	4.047619048
Hyccin	FAM126A	Fam126a	Background	Q9BYI3	58	3	1	0.1	0.1	4	3	6	4	3	3	0.051724138	0.017241379	0.001724138	0.001724138	0.068965517	0.051724138	0.103448276	0.068965517	0.051724138	0.051724138	0.034482759	0.001724138	0.060344828	0.086206897	1.75	50	0.018103448	0.073275862	4.047619048
Receptor-interacting serine/threonine-protein kinase 2	RIPK2	Ripk2	Background	O43353	61	3	1	0.1	0.1	3	4	5	5	3	2	0.049180328	0.016393443	0.001639344	0.001639344	0.049180328	0.06557377	0.081967213	0.081967213	0.049180328	0.032786885	0.032786885	0.001639344	0.057377049	0.081967213	1.75	50	0.017213115	0.069672131	4.047619048
Y+L amino acid transporter 2	SLC7A6	Slc7a6	Background	Q92536	57	2	3	0.1	0.1	6	4	5	6	2	1	0.035087719	0.052631579	0.001754386	0.001754386	0.105263158	0.070175439	0.087719298	0.105263158	0.035087719	0.01754386	0.043859649	0.001754386	0.087719298	0.096491228	2	55	0.022807018	0.092105263	4.038461538
ATP-dependent RNA helicase DDX42	DDX42	Ddx42	Background	Q86XP3	103	2	0.1	3	0.1	8	4	4	5	3	5	0.019417476	0.000970874	0.029126214	0.000970874	0.077669903	0.038834951	0.038834951	0.048543689	0.029126214	0.048543689	0.010194175	0.015048544	0.058252427	0.04368932	5.714285714	2.903225806	0.012621359	0.050970874	4.038461538
Centromere protein U	CENPU	Cenpu	Background	Q71F23	48	1	0.1	0.1	0.1	2	0.1	3	0.1	4	5	0.020833333	0.002083333	0.002083333	0.002083333	0.041666667	0.002083333	0.0625	0.002083333	0.083333333	0.104166667	0.011458333	0.002083333	0.021875	0.032291667	1.909090909	15.5	0.006770833	0.027083333	4
Regulator of microtubule dynamics protein 1	RMDN1	Rmdn1	Background	Q96DB5	36	1	0.1	0.1	0.1	1	0.1	4	0.1	1	0.1	0.027777778	0.002777778	0.002777778	0.002777778	0.027777778	0.002777778	0.111111111	0.002777778	0.027777778	0.002777778	0.015277778	0.002777778	0.015277778	0.056944444	1	20.5	0.009027778	0.036111111	4
Copper-transporting ATPase 1	ATP7A	Atp7a	Background	Q04656	163	0.1	0.1	1	0.1	4	0.1	1	0.1	0.1	0.1	0.000613497	0.000613497	0.006134969	0.000613497	0.024539877	0.000613497	0.006134969	0.000613497	0.000613497	0.000613497	0.000613497	0.003374233	0.012576687	0.003374233	20.5	1	0.001993865	0.00797546	4
Septin-5	SEPTIN5	Septin5	Background	Q99719	43	1	0.1	0.1	0.1	4	1	0.1	0.1	3	2	0.023255814	0.002325581	0.002325581	0.002325581	0.093023256	0.023255814	0.002325581	0.002325581	0.069767442	0.046511628	0.012790698	0.002325581	0.058139535	0.002325581	4.545454545	1	0.00755814	0.030232558	4
Guanine nucleotide-binding protein G(z) subunit alpha	GNAZ	Gnaz	Background	P19086	41	1	0.1	0.1	0.1	3	2	0.1	0.1	0.1	1	0.024390244	0.002439024	0.002439024	0.002439024	0.073170732	0.048780488	0.002439024	0.002439024	0.002439024	0.024390244	0.013414634	0.002439024	0.06097561	0.002439024	4.545454545	1	0.007926829	0.031707317	4
Histone-lysine N-methyltransferase ASH1L	ASH1L	Ash1l	Background	Q9NR48	333	0.1	0.1	1	0.1	0.1	0.1	3	2	2	2	0.0003003	0.0003003	0.003003003	0.0003003	0.0003003	0.0003003	0.009009009	0.006006006	0.006006006	0.006006006	0.0003003	0.001651652	0.0003003	0.007507508	1	4.545454545	0.000975976	0.003903904	4
Intraflagellar transport protein 80 homolog	IFT80	Ift80	Background	Q9P2H3	88	1	0.1	0.1	0.1	4	0.1	1	0.1	2	2	0.011363636	0.001136364	0.001136364	0.001136364	0.045454545	0.001136364	0.011363636	0.001136364	0.022727273	0.022727273	0.00625	0.001136364	0.023295455	0.00625	3.727272727	5.5	0.003693182	0.014772727	4
Protein ZBED8	ZBED8	Zbed8	Background	Q8IZ13	68	0.1	1	0.1	0.1	4	1	0.1	0.1	1	0.1	0.001470588	0.014705882	0.001470588	0.001470588	0.058823529	0.014705882	0.001470588	0.001470588	0.014705882	0.001470588	0.008088235	0.001470588	0.036764706	0.001470588	4.545454545	1	0.004779412	0.019117647	4
Very-long-chain enoyl-CoA reductase	TECR	Tecr	Background	Q9NZ01	36	20	13	9	7	49	51	48	47	18	19	0.555555556	0.361111111	0.25	0.194444444	1.361111111	1.416666667	1.333333333	1.305555556	0.5	0.527777778	0.458333333	0.222222222	1.388888889	1.319444444	3.03030303	5.9375	0.340277778	1.354166667	3.979591837
Zinc finger CCCH domain-containing protein 4	ZC3H4	Zc3h4	Background	Q9UPT8	140	7	0.1	5	3	17	8	23	12	39	35	0.05	0.000714286	0.035714286	0.021428571	0.121428571	0.057142857	0.164285714	0.085714286	0.278571429	0.25	0.025357143	0.028571429	0.089285714	0.125	3.521126761	4.375	0.026964286	0.107142857	3.973509934
Tetratricopeptide repeat protein 7A	TTC7A	Ttc7a	Background	Q9ULT0	96	0.1	0.1	2	0.1	4	0.1	4	1	3	1	0.001041667	0.001041667	0.020833333	0.001041667	0.041666667	0.001041667	0.041666667	0.010416667	0.03125	0.010416667	0.001041667	0.0109375	0.021354167	0.026041667	20.5	2.380952381	0.005989583	0.023697917	3.956521739
DnaJ homolog subfamily C member 17	DNAJC17	Dnajc17	Background	Q9NVM6	35	2	0.1	0.1	0.1	5	2	2	0.1	3	2	0.057142857	0.002857143	0.002857143	0.002857143	0.142857143	0.057142857	0.057142857	0.002857143	0.085714286	0.057142857	0.03	0.002857143	0.1	0.03	3.333333333	10.5	0.016428571	0.065	3.956521739
Nuclear receptor subfamily 2 group F member 6	NR2F6	Nr2f6	Background	P10588	43	4	0.1	0.1	0.1	6	4	5	2	2	2	0.093023256	0.002325581	0.002325581	0.002325581	0.139534884	0.093023256	0.11627907	0.046511628	0.046511628	0.046511628	0.047674419	0.002325581	0.11627907	0.081395349	2.43902439	35	0.025	0.098837209	3.953488372
Bifunctional 3'-phosphoadenosine 5'-phosphosulfate synthase 1	PAPSS1	Papss1	Background	O43252	71	4	0.1	0.1	0.1	5	2	9	1	8	4	0.056338028	0.001408451	0.001408451	0.001408451	0.070422535	0.028169014	0.126760563	0.014084507	0.112676056	0.056338028	0.028873239	0.001408451	0.049295775	0.070422535	1.707317073	50	0.015140845	0.059859155	3.953488372
Complex I intermediate-associated protein 30, mitochondrial	NDUFAF1	Ndufaf1	Background	Q9Y375	38	2	3	2	0.1	9	5	6	8	2	2	0.052631579	0.078947368	0.052631579	0.002631579	0.236842105	0.131578947	0.157894737	0.210526316	0.052631579	0.052631579	0.065789474	0.027631579	0.184210526	0.184210526	2.8	6.666666667	0.046710526	0.184210526	3.943661972
OTU domain-containing protein 7B	OTUD7B	Otud7b	Background	Q6GQQ9	93	0.1	0.1	3	0.1	3	2	6	2	6	5	0.001075269	0.001075269	0.032258065	0.001075269	0.032258065	0.021505376	0.064516129	0.021505376	0.064516129	0.053763441	0.001075269	0.016666667	0.02688172	0.043010753	25	2.580645161	0.008870968	0.034946237	3.939393939
Uncharacterized protein C9orf40	C9orf40	C9orf40	Background	Q8IXQ3	21	3	0.1	0.1	0.1	5	3	2	3	2	1	0.142857143	0.004761905	0.004761905	0.004761905	0.238095238	0.142857143	0.095238095	0.142857143	0.095238095	0.047619048	0.073809524	0.004761905	0.19047619	0.119047619	2.580645161	25	0.039285714	0.154761905	3.939393939
Helicase with zinc finger domain 2	HELZ2	Helz2	Background	Q9BYK8	295	3	0.1	2	1	3	2	12	7	12	11	0.010169492	0.000338983	0.006779661	0.003389831	0.010169492	0.006779661	0.040677966	0.023728814	0.040677966	0.037288136	0.005254237	0.005084746	0.008474576	0.03220339	1.612903226	6.333333333	0.005169492	0.020338983	3.93442623
Pre-mRNA-splicing factor RBM22	RBM22	Rbm22	Background	Q9NW64	47	1	0.1	2	3	9	4	7	4	14	13	0.021276596	0.00212766	0.042553191	0.063829787	0.191489362	0.085106383	0.14893617	0.085106383	0.29787234	0.276595745	0.011702128	0.053191489	0.138297872	0.117021277	11.81818182	2.2	0.032446809	0.127659574	3.93442623
H(+)/Cl(-) exchange transporter 5	CLCN5	Clcn5	Background	P51795	91	1	0.1	0.1	0.1	3	0.1	1	1	1	2	0.010989011	0.001098901	0.001098901	0.001098901	0.032967033	0.001098901	0.010989011	0.010989011	0.010989011	0.021978022	0.006043956	0.001098901	0.017032967	0.010989011	2.818181818	10	0.003571429	0.014010989	3.923076923
E3 SUMO-protein ligase PIAS4	PIAS4	Pias4	Background	Q8N2W9	57	0.1	0.1	1	0.1	2	0.1	2	1	4	3	0.001754386	0.001754386	0.01754386	0.001754386	0.035087719	0.001754386	0.035087719	0.01754386	0.070175439	0.052631579	0.001754386	0.009649123	0.018421053	0.026315789	10.5	2.727272727	0.005701754	0.022368421	3.923076923
Katanin p60 ATPase-containing subunit A-like 1	KATNAL1	Katnal1	Background	Q9BW62	55	0.1	0.1	0.1	1	2	1	2	0.1	3	1	0.001818182	0.001818182	0.001818182	0.018181818	0.036363636	0.018181818	0.036363636	0.001818182	0.054545455	0.018181818	0.001818182	0.01	0.027272727	0.019090909	15	1.909090909	0.005909091	0.023181818	3.923076923
Oligosaccharyltransferase complex subunit	OSTC	Ostc	Background	Q9NRP0	17	1	0.1	0.1	0.1	3	0.1	1	1	0.1	2	0.058823529	0.005882353	0.005882353	0.005882353	0.176470588	0.005882353	0.058823529	0.058823529	0.005882353	0.117647059	0.032352941	0.005882353	0.091176471	0.058823529	2.818181818	10	0.019117647	0.075	3.923076923
ATP synthase subunit epsilon-like protein, mitochondrial	ATP5F1EP2	Atp5f1ep2	Background	Q5VTU8	6	1	0.1	0.1	0.1	2	0.1	2	1	2	1	0.166666667	0.016666667	0.016666667	0.016666667	0.333333333	0.016666667	0.333333333	0.166666667	0.333333333	0.166666667	0.091666667	0.016666667	0.175	0.25	1.909090909	15	0.054166667	0.2125	3.923076923
BTB/POZ domain-containing protein KCTD5	KCTD5	Kctd5	Background	Q9NXV2	26	0.1	0.1	1	0.1	3	1	1	0.1	4	2	0.003846154	0.003846154	0.038461538	0.003846154	0.115384615	0.038461538	0.038461538	0.003846154	0.153846154	0.076923077	0.003846154	0.021153846	0.076923077	0.021153846	20	1	0.0125	0.049038462	3.923076923
Zinc finger and BTB domain-containing protein 9	ZBTB9	Zbtb9	Background	Q96C00	51	0.1	0.1	1	0.1	2	1	2	0.1	1	2	0.001960784	0.001960784	0.019607843	0.001960784	0.039215686	0.019607843	0.039215686	0.001960784	0.019607843	0.039215686	0.001960784	0.010784314	0.029411765	0.020588235	15	1.909090909	0.006372549	0.025	3.923076923
Beta-1-syntrophin	SNTB1	Sntb1	Background	Q13884	58	1	0.1	0.1	0.1	1	0.1	2	2	5	5	0.017241379	0.001724138	0.001724138	0.001724138	0.017241379	0.001724138	0.034482759	0.034482759	0.086206897	0.086206897	0.009482759	0.001724138	0.009482759	0.034482759	1	20	0.005603448	0.021982759	3.923076923
snRNA-activating protein complex subunit 3	SNAPC3	Snapc3	Background	Q92966	47	0.1	0.1	0.1	1	1	0.1	1	3	5	3	0.00212766	0.00212766	0.00212766	0.021276596	0.021276596	0.00212766	0.021276596	0.063829787	0.106382979	0.063829787	0.00212766	0.011702128	0.011702128	0.042553191	5.5	3.636363636	0.006914894	0.02712766	3.923076923
Cytosolic iron-sulfur assembly component 3	CIAO3	Ciao3	Background	Q9H6Q4	53	0.1	1	0.1	0.1	3	0.1	1	1	5	1	0.001886792	0.018867925	0.001886792	0.001886792	0.056603774	0.001886792	0.018867925	0.018867925	0.094339623	0.018867925	0.010377358	0.001886792	0.029245283	0.018867925	2.818181818	10	0.006132075	0.024056604	3.923076923
Mitochondrial fission regulator 1	MTFR1	Mtfr1	Background	Q15390	37	1	0.1	0.1	0.1	1	0.1	2	2	2	2	0.027027027	0.002702703	0.002702703	0.002702703	0.027027027	0.002702703	0.054054054	0.054054054	0.054054054	0.054054054	0.014864865	0.002702703	0.014864865	0.054054054	1	20	0.008783784	0.034459459	3.923076923
5-demethoxyubiquinone hydroxylase, mitochondrial	COQ7	Coq7	Background	Q99807	24	1	0.1	0.1	0.1	2	0.1	1	2	1	0.1	0.041666667	0.004166667	0.004166667	0.004166667	0.083333333	0.004166667	0.041666667	0.083333333	0.041666667	0.004166667	0.022916667	0.004166667	0.04375	0.0625	1.909090909	15	0.013541667	0.053125	3.923076923
Protein FAM171A2	FAM171A2	Fam171a2	Background	A8MVW0	87	0.1	0.1	1	0.1	0.1	1	3	1	3	0.1	0.001149425	0.001149425	0.011494253	0.001149425	0.001149425	0.011494253	0.034482759	0.011494253	0.034482759	0.001149425	0.001149425	0.006321839	0.006321839	0.022988506	5.5	3.636363636	0.003735632	0.014655172	3.923076923
S100P-binding protein	S100PBP	S100pbp	Background	Q96BU1	46	0.1	0.1	1	0.1	1	0.1	2	2	2	3	0.002173913	0.002173913	0.02173913	0.002173913	0.02173913	0.002173913	0.043478261	0.043478261	0.043478261	0.065217391	0.002173913	0.011956522	0.011956522	0.043478261	5.5	3.636363636	0.007065217	0.027717391	3.923076923
Quinone oxidoreductase	CRYZ	Cryz	Background	Q08257	35	0.1	1	0.1	0.1	3	1	1	0.1	1	1	0.002857143	0.028571429	0.002857143	0.002857143	0.085714286	0.028571429	0.028571429	0.002857143	0.028571429	0.028571429	0.015714286	0.002857143	0.057142857	0.015714286	3.636363636	5.5	0.009285714	0.036428571	3.923076923
Ribosome production factor 1	RPF1	Rpf1	Background	Q9H9Y2	40	0.1	1	0.1	0.1	0.1	2	2	1	1	3	0.0025	0.025	0.0025	0.0025	0.0025	0.05	0.05	0.025	0.025	0.075	0.01375	0.0025	0.02625	0.0375	1.909090909	15	0.008125	0.031875	3.923076923
Rho guanine nucleotide exchange factor 16	ARHGEF16	Arhgef16	Background	Q5VV41	80	1	0.1	0.1	0.1	2	2	0.1	1	1	0.1	0.0125	0.00125	0.00125	0.00125	0.025	0.025	0.00125	0.0125	0.0125	0.00125	0.006875	0.00125	0.025	0.006875	3.636363636	5.5	0.0040625	0.0159375	3.923076923
PPP2R1A-PPP2R2A-interacting phosphatase regulator 1	PABIR1	Pabir1	Background	Q96E09	31	1	0.1	0.1	0.1	2	1	2	0.1	1	2	0.032258065	0.003225806	0.003225806	0.003225806	0.064516129	0.032258065	0.064516129	0.003225806	0.032258065	0.064516129	0.017741935	0.003225806	0.048387097	0.033870968	2.727272727	10.5	0.010483871	0.041129032	3.923076923
Serine/threonine-protein phosphatase 2A 56 kDa regulatory subunit alpha isoform	PPP2R5A	Ppp2r5a	Background	Q15172	56	0.1	0.1	0.1	1	2	0.1	1	2	1	0.1	0.001785714	0.001785714	0.001785714	0.017857143	0.035714286	0.001785714	0.017857143	0.035714286	0.017857143	0.001785714	0.001785714	0.009821429	0.01875	0.026785714	10.5	2.727272727	0.005803571	0.022767857	3.923076923
Charged multivesicular body protein 1a	CHMP1A	Chmp1a	Background	Q9HD42	22	1	0.1	0.1	0.1	0.1	2	2	1	3	2	0.045454545	0.004545455	0.004545455	0.004545455	0.004545455	0.090909091	0.090909091	0.045454545	0.136363636	0.090909091	0.025	0.004545455	0.047727273	0.068181818	1.909090909	15	0.014772727	0.057954545	3.923076923
Cytohesin-1	CYTH1	Cyth1	Background	Q15438	46	0.1	1	0.1	0.1	3	1	0.1	1	0.1	1	0.002173913	0.02173913	0.002173913	0.002173913	0.065217391	0.02173913	0.002173913	0.02173913	0.002173913	0.02173913	0.011956522	0.002173913	0.043478261	0.011956522	3.636363636	5.5	0.007065217	0.027717391	3.923076923
Probable 18S rRNA (guanine-N(7))-methyltransferase	BUD23	Bud23	Background	O43709	32	0.1	0.1	1	0.1	2	0.1	2	1	2	5	0.003125	0.003125	0.03125	0.003125	0.0625	0.003125	0.0625	0.03125	0.0625	0.15625	0.003125	0.0171875	0.0328125	0.046875	10.5	2.727272727	0.01015625	0.03984375	3.923076923
Protein FAM126B	FAM126B	Fam126b	Background	Q8IXS8	59	1	0.1	0.1	0.1	1	1	3	0.1	2	4	0.016949153	0.001694915	0.001694915	0.001694915	0.016949153	0.016949153	0.050847458	0.001694915	0.033898305	0.06779661	0.009322034	0.001694915	0.016949153	0.026271186	1.818181818	15.5	0.005508475	0.021610169	3.923076923
Arfaptin-1	ARFIP1	Arfip1	Background	P53367	42	0.1	0.1	1	0.1	1	0.1	2	2	0.1	1	0.002380952	0.002380952	0.023809524	0.002380952	0.023809524	0.002380952	0.047619048	0.047619048	0.002380952	0.023809524	0.002380952	0.013095238	0.013095238	0.047619048	5.5	3.636363636	0.007738095	0.030357143	3.923076923
Secernin-3	SCRN3	Scrn3	Background	Q0VDG4	49	1	0.1	0.1	0.1	3	1	1	0.1	3	0.1	0.020408163	0.002040816	0.002040816	0.002040816	0.06122449	0.020408163	0.020408163	0.002040816	0.06122449	0.002040816	0.01122449	0.002040816	0.040816327	0.01122449	3.636363636	5.5	0.006632653	0.026020408	3.923076923
BTB/POZ domain-containing protein KCTD6	KCTD6	Kctd6	Background	Q8NC69	28	0.1	0.1	1	0.1	0.1	1	3	1	3	3	0.003571429	0.003571429	0.035714286	0.003571429	0.003571429	0.035714286	0.107142857	0.035714286	0.107142857	0.107142857	0.003571429	0.019642857	0.019642857	0.071428571	5.5	3.636363636	0.011607143	0.045535714	3.923076923
E3 ubiquitin-protein ligase RNF220	RNF220	Rnf220	Background	Q5VTB9	63	1	0.1	0.1	0.1	2	1	2	0.1	4	3	0.015873016	0.001587302	0.001587302	0.001587302	0.031746032	0.015873016	0.031746032	0.001587302	0.063492063	0.047619048	0.008730159	0.001587302	0.023809524	0.016666667	2.727272727	10.5	0.00515873	0.020238095	3.923076923
Protein AMN1 homolog	AMN1	Amn1	Background	Q8IY45	28	0.1	0.1	1	0.1	3	1	0.1	1	0.1	2	0.003571429	0.003571429	0.035714286	0.003571429	0.107142857	0.035714286	0.003571429	0.035714286	0.003571429	0.071428571	0.003571429	0.019642857	0.071428571	0.019642857	20	1	0.011607143	0.045535714	3.923076923
Cytosolic iron-sulfur assembly component 2B	CIAO2B	Ciao2b	Background	Q9Y3D0	18	2	1	2	0.1	7	2	7	4	12	8	0.111111111	0.055555556	0.111111111	0.005555556	0.388888889	0.111111111	0.388888889	0.222222222	0.666666667	0.444444444	0.083333333	0.058333333	0.25	0.305555556	3	5.238095238	0.070833333	0.277777778	3.921568627
RNA-binding protein with multiple splicing	RBPMS	Rbpms	Background	Q93062	22	3	1	1	0.1	7	4	5	4	9	5	0.136363636	0.045454545	0.045454545	0.004545455	0.318181818	0.181818182	0.227272727	0.181818182	0.409090909	0.227272727	0.090909091	0.025	0.25	0.204545455	2.75	8.181818182	0.057954545	0.227272727	3.921568627
N-alpha-acetyltransferase 20	NAA20	Naa20	Background	P61599	20	3	1	1	0.1	2	6	8	4	6	3	0.15	0.05	0.05	0.005	0.1	0.3	0.4	0.2	0.3	0.15	0.1	0.0275	0.2	0.3	2	10.90909091	0.06375	0.25	3.921568627
E3 ubiquitin-protein ligase TRIM32	TRIM32	Trim32	Background	Q13049	72	2	0.1	0.1	0.1	2	2	2	3	6	4	0.027777778	0.001388889	0.001388889	0.001388889	0.027777778	0.027777778	0.027777778	0.041666667	0.083333333	0.055555556	0.014583333	0.001388889	0.027777778	0.034722222	1.904761905	25	0.007986111	0.03125	3.913043478
Uncharacterized protein C17orf80	C17orf80	C17orf80	Background	Q9BSJ5	67	2	0.1	0.1	0.1	2	1	3	3	4	2	0.029850746	0.001492537	0.001492537	0.001492537	0.029850746	0.014925373	0.044776119	0.044776119	0.059701493	0.029850746	0.015671642	0.001492537	0.02238806	0.044776119	1.428571429	30	0.00858209	0.03358209	3.913043478
Rho GTPase-activating protein 18	ARHGAP18	Arhgap18	Background	Q8N392	75	2	0.1	0.1	0.1	4	1	3	1	1	0.1	0.026666667	0.001333333	0.001333333	0.001333333	0.053333333	0.013333333	0.04	0.013333333	0.013333333	0.001333333	0.014	0.001333333	0.033333333	0.026666667	2.380952381	20	0.007666667	0.03	3.913043478
Insulin receptor substrate 2	IRS2	Irs2	Background	Q9Y4H2	137	2	0.1	0.1	0.1	2	2	2	3	1	3	0.01459854	0.000729927	0.000729927	0.000729927	0.01459854	0.01459854	0.01459854	0.02189781	0.00729927	0.02189781	0.007664234	0.000729927	0.01459854	0.018248175	1.904761905	25	0.00419708	0.016423358	3.913043478
Forkhead box protein F2	FOXF2	Foxf2	Background	Q12947	46	2	0.1	0.1	0.1	2	3	2	2	2	4	0.043478261	0.002173913	0.002173913	0.002173913	0.043478261	0.065217391	0.043478261	0.043478261	0.043478261	0.086956522	0.022826087	0.002173913	0.054347826	0.043478261	2.380952381	20	0.0125	0.048913043	3.913043478
Phenazine biosynthesis-like domain-containing protein	PBLD	Pbld	Background	P30039	32	2	0.1	0.1	0.1	2	2	3	2	3	1	0.0625	0.003125	0.003125	0.003125	0.0625	0.0625	0.09375	0.0625	0.09375	0.03125	0.0328125	0.003125	0.0625	0.078125	1.904761905	25	0.01796875	0.0703125	3.913043478
tRNA (adenine(58)-N(1))-methyltransferase catalytic subunit TRMT61A	TRMT61A	Trmt61a	Background	Q96FX7	31	0.1	0.1	2	0.1	4	1	2	2	5	5	0.003225806	0.003225806	0.064516129	0.003225806	0.129032258	0.032258065	0.064516129	0.064516129	0.161290323	0.161290323	0.003225806	0.033870968	0.080645161	0.064516129	25	1.904761905	0.018548387	0.072580645	3.913043478
Ras association domain-containing protein 8	RASSF8	Rassf8	Background	Q8NHQ8	48	0.1	0.1	2	0.1	1	3	3	2	4	3	0.002083333	0.002083333	0.041666667	0.002083333	0.020833333	0.0625	0.0625	0.041666667	0.083333333	0.0625	0.002083333	0.021875	0.041666667	0.052083333	20	2.380952381	0.011979167	0.046875	3.913043478
Inactive C-alpha-formylglycine-generating enzyme 2	SUMF2	Sumf2	Background	Q8NBJ7	34	2	0.1	0.1	0.1	2	2	4	1	4	3	0.058823529	0.002941176	0.002941176	0.002941176	0.058823529	0.058823529	0.117647059	0.029411765	0.117647059	0.088235294	0.030882353	0.002941176	0.058823529	0.073529412	1.904761905	25	0.016911765	0.066176471	3.913043478
Angio-associated migratory cell protein	AAMP	Aamp	Background	Q13685	47	1	1	2	0.1	3	3	5	5	5	5	0.021276596	0.021276596	0.042553191	0.00212766	0.063829787	0.063829787	0.106382979	0.106382979	0.106382979	0.106382979	0.021276596	0.022340426	0.063829787	0.106382979	3	4.761904762	0.021808511	0.085106383	3.902439024
Mitochondrial glutamate carrier 1	SLC25A22	Slc25a22	Background	Q9H936	34	10	12	9	8	34	44	31	43	19	16	0.294117647	0.352941176	0.264705882	0.235294118	1	1.294117647	0.911764706	1.264705882	0.558823529	0.470588235	0.323529412	0.25	1.147058824	1.088235294	3.545454545	4.352941176	0.286764706	1.117647059	3.897435897
Acyl-CoA dehydrogenase family member 10	ACAD10	Acad10	Background	Q6JQN1	119	5	0.1	2	0.1	10	6	7	5	1	0.1	0.042016807	0.000840336	0.016806723	0.000840336	0.084033613	0.050420168	0.058823529	0.042016807	0.008403361	0.000840336	0.021428571	0.008823529	0.067226891	0.050420168	3.137254902	5.714285714	0.01512605	0.058823529	3.888888889
Tubulin epsilon chain	TUBE1	Tube1	Background	Q9UJT0	53	4	3	0.1	0.1	8	6	10	4	2	4	0.075471698	0.056603774	0.001886792	0.001886792	0.150943396	0.113207547	0.188679245	0.075471698	0.037735849	0.075471698	0.066037736	0.001886792	0.132075472	0.132075472	2	70	0.033962264	0.132075472	3.888888889
Thiosulfate sulfurtransferase	TST	Tst	Background	Q16762	33	3	3	1	1	7	10	6	8	7	10	0.090909091	0.090909091	0.03030303	0.03030303	0.212121212	0.303030303	0.181818182	0.242424242	0.212121212	0.303030303	0.090909091	0.03030303	0.257575758	0.212121212	2.833333333	7	0.060606061	0.234848485	3.875
Transcription elongation factor, mitochondrial	TEFM	Tefm	Background	Q96QE5	42	3	0.1	3	0.1	5	4	6	9	8	5	0.071428571	0.002380952	0.071428571	0.002380952	0.119047619	0.095238095	0.142857143	0.214285714	0.19047619	0.119047619	0.036904762	0.036904762	0.107142857	0.178571429	2.903225806	4.838709677	0.036904762	0.142857143	3.870967742
Transcription termination factor 1	TTF1	Ttf1	Background	Q15361	103	1	1	0.1	1	4	1	2	5	4	4	0.009708738	0.009708738	0.000970874	0.009708738	0.038834951	0.009708738	0.019417476	0.048543689	0.038834951	0.038834951	0.009708738	0.005339806	0.024271845	0.033980583	2.5	6.363636364	0.007524272	0.029126214	3.870967742
DDB1- and CUL4-associated factor 16	DCAF16	Dcaf16	Background	Q9NXF7	24	1	0.1	1	1	3	2	3	4	2	3	0.041666667	0.004166667	0.041666667	0.041666667	0.125	0.083333333	0.125	0.166666667	0.083333333	0.125	0.022916667	0.041666667	0.104166667	0.145833333	4.545454545	3.5	0.032291667	0.125	3.870967742
tRNA-dihydrouridine(20) synthase [NAD(P)+]-like	DUS2	Dus2	Background	Q9NX74	55	1	0.1	1	1	3	1	5	3	6	3	0.018181818	0.001818182	0.018181818	0.018181818	0.054545455	0.018181818	0.090909091	0.054545455	0.109090909	0.054545455	0.01	0.018181818	0.036363636	0.072727273	3.636363636	4	0.014090909	0.054545455	3.870967742
Small integral membrane protein 7	SMIM7	Smim7	Background	Q9BQ49	9	1	0.1	0.1	0.1	1	1	2	1	1	1	0.111111111	0.011111111	0.011111111	0.011111111	0.111111111	0.111111111	0.222222222	0.111111111	0.111111111	0.111111111	0.061111111	0.011111111	0.111111111	0.166666667	1.818181818	15	0.036111111	0.138888889	3.846153846
Ribosomal protein 63, mitochondrial	MRPL57	Mrpl57	Background	Q9BQC6	12	1	0.1	0.1	0.1	2	1	1	1	2	3	0.083333333	0.008333333	0.008333333	0.008333333	0.166666667	0.083333333	0.083333333	0.083333333	0.166666667	0.25	0.045833333	0.008333333	0.125	0.083333333	2.727272727	10	0.027083333	0.104166667	3.846153846
Phosphatidylinositol 3,4,5-trisphosphate-dependent Rac exchanger 1 protein	PREX1	Prex1	Background	Q8TCU6	186	1	0.1	0.1	0.1	2	1	1	1	1	1	0.005376344	0.000537634	0.000537634	0.000537634	0.010752688	0.005376344	0.005376344	0.005376344	0.005376344	0.005376344	0.002956989	0.000537634	0.008064516	0.005376344	2.727272727	10	0.001747312	0.00672043	3.846153846
Complex III assembly factor LYRM7	LYRM7	Lyrm7	Background	Q5U5X0	12	0.1	0.1	1	0.1	2	1	1	1	0.1	1	0.008333333	0.008333333	0.083333333	0.008333333	0.166666667	0.083333333	0.083333333	0.083333333	0.008333333	0.083333333	0.008333333	0.045833333	0.125	0.083333333	15	1.818181818	0.027083333	0.104166667	3.846153846
Melanoma antigen preferentially expressed in tumors	PRAME	Prame	Background	P78395	58	1	0.1	0.1	0.1	2	1	1	1	1	1	0.017241379	0.001724138	0.001724138	0.001724138	0.034482759	0.017241379	0.017241379	0.017241379	0.017241379	0.017241379	0.009482759	0.001724138	0.025862069	0.017241379	2.727272727	10	0.005603448	0.021551724	3.846153846
Zinc finger and BTB domain-containing protein 43	ZBTB43	Zbtb43	Background	O43298	53	0.1	0.1	1	0.1	2	1	1	1	1	1	0.001886792	0.001886792	0.018867925	0.001886792	0.037735849	0.018867925	0.018867925	0.018867925	0.018867925	0.018867925	0.001886792	0.010377358	0.028301887	0.018867925	15	1.818181818	0.006132075	0.023584906	3.846153846
KxDL motif-containing protein 1	KXD1	Kxd1	Background	Q9BQD3	20	0.1	0.1	1	0.1	1	2	1	1	4	3	0.005	0.005	0.05	0.005	0.05	0.1	0.05	0.05	0.2	0.15	0.005	0.0275	0.075	0.05	15	1.818181818	0.01625	0.0625	3.846153846
Zinc finger protein 740	ZNF740	Znf740	Background	Q8NDX6	22	0.1	1	0.1	0.1	1	1	1	2	3	2	0.004545455	0.045454545	0.004545455	0.004545455	0.045454545	0.045454545	0.045454545	0.090909091	0.136363636	0.090909091	0.025	0.004545455	0.045454545	0.068181818	1.818181818	15	0.014772727	0.056818182	3.846153846
Probable RNA-binding protein EIF1AD	EIF1AD	Eif1ad	Background	Q8N9N8	19	1	0.1	0.1	0.1	2	1	1	1	2	1	0.052631579	0.005263158	0.005263158	0.005263158	0.105263158	0.052631579	0.052631579	0.052631579	0.105263158	0.052631579	0.028947368	0.005263158	0.078947368	0.052631579	2.727272727	10	0.017105263	0.065789474	3.846153846
Ewing's tumor-associated antigen 1	ETAA1	Etaa1	Background	Q9NY74	103	1	0.1	0.1	0.1	1	1	2	1	2	2	0.009708738	0.000970874	0.000970874	0.000970874	0.009708738	0.009708738	0.019417476	0.009708738	0.019417476	0.019417476	0.005339806	0.000970874	0.009708738	0.014563107	1.818181818	15	0.00315534	0.012135922	3.846153846
Protein phosphatase 1D	PPM1D	Ppm1d	Background	O15297	67	1	0.1	0.1	0.1	2	1	1	1	1	2	0.014925373	0.001492537	0.001492537	0.001492537	0.029850746	0.014925373	0.014925373	0.014925373	0.014925373	0.029850746	0.008208955	0.001492537	0.02238806	0.014925373	2.727272727	10	0.004850746	0.018656716	3.846153846
Zinc finger protein 646	ZNF646	Znf646	Background	O15015	201	1	0.1	0.1	0.1	2	1	1	1	2	2	0.004975124	0.000497512	0.000497512	0.000497512	0.009950249	0.004975124	0.004975124	0.004975124	0.009950249	0.009950249	0.002736318	0.000497512	0.007462687	0.004975124	2.727272727	10	0.001616915	0.006218905	3.846153846
Metalloreductase STEAP3	STEAP3	Steap3	Background	Q658P3	55	3	1	1	1	5	11	3	4	2	2	0.054545455	0.018181818	0.018181818	0.018181818	0.090909091	0.2	0.054545455	0.072727273	0.036363636	0.036363636	0.036363636	0.018181818	0.145454545	0.063636364	4	3.5	0.027272727	0.104545455	3.833333333
Acylpyruvase FAHD1, mitochondrial	FAHD1	Fahd1	Background	Q6P587	25	3	1	1	1	7	6	4	6	7	2	0.12	0.04	0.04	0.04	0.28	0.24	0.16	0.24	0.28	0.08	0.08	0.04	0.26	0.2	3.25	5	0.06	0.23	3.833333333
Acidic leucine-rich nuclear phosphoprotein 32 family member A	ANP32A	Anp32a	Background	P39687	29	2	2	1	1	11	5	6	1	0.1	0.1	0.068965517	0.068965517	0.034482759	0.034482759	0.379310345	0.172413793	0.206896552	0.034482759	0.003448276	0.003448276	0.068965517	0.034482759	0.275862069	0.120689655	4	3.5	0.051724138	0.198275862	3.833333333
Rhotekin	RTKN	Rtkn	Background	Q9BST9	63	4	0.1	3	1	8	5	9	9	9	6	0.063492063	0.001587302	0.047619048	0.015873016	0.126984127	0.079365079	0.142857143	0.142857143	0.142857143	0.095238095	0.032539683	0.031746032	0.103174603	0.142857143	3.170731707	4.5	0.032142857	0.123015873	3.827160494
Mitochondrial ribonuclease P catalytic subunit	PRORP	Prorp	Background	O15091	67	15	8	1	3	27	22	28	26	23	14	0.223880597	0.119402985	0.014925373	0.044776119	0.402985075	0.328358209	0.417910448	0.388059701	0.343283582	0.208955224	0.171641791	0.029850746	0.365671642	0.402985075	2.130434783	13.5	0.100746269	0.384328358	3.814814815
Charged multivesicular body protein 7	CHMP7	Chmp7	Background	Q8WUX9	51	3	0.1	1	0.1	7	2	3	4	5	4	0.058823529	0.001960784	0.019607843	0.001960784	0.137254902	0.039215686	0.058823529	0.078431373	0.098039216	0.078431373	0.030392157	0.010784314	0.088235294	0.068627451	2.903225806	6.363636364	0.020588235	0.078431373	3.80952381
Cyclin-T2	CCNT2	Ccnt2	Background	O60583	81	2	2	0.1	0.1	5	5	2	4	3	3	0.024691358	0.024691358	0.001234568	0.001234568	0.061728395	0.061728395	0.024691358	0.049382716	0.037037037	0.037037037	0.024691358	0.001234568	0.061728395	0.037037037	2.5	30	0.012962963	0.049382716	3.80952381
Mediator of RNA polymerase II transcription subunit 9	MED9	Med9	Background	Q9NWA0	16	2	0.1	0.1	2	2	4	6	4	10	15	0.125	0.00625	0.00625	0.125	0.125	0.25	0.375	0.25	0.625	0.9375	0.065625	0.065625	0.1875	0.3125	2.857142857	4.761904762	0.065625	0.25	3.80952381
Transmembrane protein 41B	TMEM41B	Tmem41b	Background	Q5BJD5	33	3	1	0.1	0.1	5	4	3	4	1	2	0.090909091	0.03030303	0.003030303	0.003030303	0.151515152	0.121212121	0.090909091	0.121212121	0.03030303	0.060606061	0.060606061	0.003030303	0.136363636	0.106060606	2.25	35	0.031818182	0.121212121	3.80952381
Histone acetyltransferase KAT2A	KAT2A	Kat2a	Background	Q92830	94	2	1	4	0.1	9	4	6	8	5	10	0.021276596	0.010638298	0.042553191	0.00106383	0.095744681	0.042553191	0.063829787	0.085106383	0.053191489	0.106382979	0.015957447	0.021808511	0.069148936	0.074468085	4.333333333	3.414634146	0.018882979	0.071808511	3.802816901
Polyisoprenoid diphosphate/phosphate phosphohydrolase PLPP6	PLPP6	Plpp6	Background	Q8IY26	32	3	3	1	0.1	6	7	5	9	3	1	0.09375	0.09375	0.03125	0.003125	0.1875	0.21875	0.15625	0.28125	0.09375	0.03125	0.09375	0.0171875	0.203125	0.21875	2.166666667	12.72727273	0.05546875	0.2109375	3.802816901
Nucleolar protein 8	NOL8	Nol8	Background	Q76FK4	132	10	3	4	2	22	12	21	17	12	14	0.075757576	0.022727273	0.03030303	0.015151515	0.166666667	0.090909091	0.159090909	0.128787879	0.090909091	0.106060606	0.049242424	0.022727273	0.128787879	0.143939394	2.615384615	6.333333333	0.035984848	0.136363636	3.789473684
mRNA-decapping enzyme 1B	DCP1B	Dcp1b	Background	Q8IZD4	68	4	0.1	6	1	7	10	15	10	28	23	0.058823529	0.001470588	0.088235294	0.014705882	0.102941176	0.147058824	0.220588235	0.147058824	0.411764706	0.338235294	0.030147059	0.051470588	0.125	0.183823529	4.146341463	3.571428571	0.040808824	0.154411765	3.783783784
Immunoglobulin superfamily member 3	IGSF3	Igsf3	Background	O75054	135	2	0.1	1	0.1	3	0.1	5	4	10	9	0.014814815	0.000740741	0.007407407	0.000740741	0.022222222	0.000740741	0.037037037	0.02962963	0.074074074	0.066666667	0.007777778	0.004074074	0.011481481	0.033333333	1.476190476	8.181818182	0.005925926	0.022407407	3.78125
Translocator protein	TSPO	Tspo	Background	P30536	19	3	3	1	2	10	8	8	8	4	4	0.157894737	0.157894737	0.052631579	0.105263158	0.526315789	0.421052632	0.421052632	0.421052632	0.210526316	0.210526316	0.157894737	0.078947368	0.473684211	0.421052632	3	5.333333333	0.118421053	0.447368421	3.777777778
Prolyl 4-hydroxylase subunit alpha-2	P4HA2	P4ha2	Background	O15460	61	3	1	2	0.1	7	4	10	2	4	2	0.049180328	0.016393443	0.032786885	0.001639344	0.114754098	0.06557377	0.163934426	0.032786885	0.06557377	0.032786885	0.032786885	0.017213115	0.090163934	0.098360656	2.75	5.714285714	0.025	0.094262295	3.770491803
Beta-catenin-like protein 1	CTNNBL1	Ctnnbl1	Background	Q8WYA6	65	4	1	0.1	1	8	4	7	4	8	4	0.061538462	0.015384615	0.001538462	0.015384615	0.123076923	0.061538462	0.107692308	0.061538462	0.123076923	0.061538462	0.038461538	0.008461538	0.092307692	0.084615385	2.4	10	0.023461538	0.088461538	3.770491803
Coiled-coil domain-containing protein 85C	CCDC85C	Ccdc85c	Background	A6NKD9	45	3	0.1	2	5	10	9	9	10	15	14	0.066666667	0.002222222	0.044444444	0.111111111	0.222222222	0.2	0.2	0.222222222	0.333333333	0.311111111	0.034444444	0.077777778	0.211111111	0.211111111	6.129032258	2.714285714	0.056111111	0.211111111	3.762376238
WD repeat-containing protein 7	WDR7	Wdr7	Background	Q9Y4E6	164	4	3	0.1	0.1	8	6	8	5	10	7	0.024390244	0.018292683	0.000609756	0.000609756	0.048780488	0.036585366	0.048780488	0.030487805	0.06097561	0.042682927	0.021341463	0.000609756	0.042682927	0.039634146	2	65	0.01097561	0.041158537	3.75
Dystonin	DST	Dst	Background	Q03001	861	6	0.1	5	0.1	7	3	23	9	24	10	0.006968641	0.000116144	0.005807201	0.000116144	0.008130081	0.003484321	0.026713124	0.010452962	0.027874564	0.011614402	0.003542393	0.002961672	0.005807201	0.018583043	1.639344262	6.274509804	0.003252033	0.012195122	3.75
NFX1-type zinc finger-containing protein 1	ZNFX1	Znfx1	Background	Q9P2E3	220	1	0.1	2	0.1	4	1	4	3	8	5	0.004545455	0.000454545	0.009090909	0.000454545	0.018181818	0.004545455	0.018181818	0.013636364	0.036363636	0.022727273	0.0025	0.004772727	0.011363636	0.015909091	4.545454545	3.333333333	0.003636364	0.013636364	3.75
RNA-binding region-containing protein 3	RNPC3	Rnpc3	Background	Q96LT9	59	2	0.1	1	0.1	2	3	6	1	6	7	0.033898305	0.001694915	0.016949153	0.001694915	0.033898305	0.050847458	0.101694915	0.016949153	0.101694915	0.118644068	0.01779661	0.009322034	0.042372881	0.059322034	2.380952381	6.363636364	0.013559322	0.050847458	3.75
Disheveled-associated activator of morphogenesis 1	DAAM1	Daam1	Background	Q9Y4D1	123	0.1	0.1	2	1	2	4	3	3	4	3	0.000813008	0.000813008	0.016260163	0.008130081	0.016260163	0.032520325	0.024390244	0.024390244	0.032520325	0.024390244	0.000813008	0.012195122	0.024390244	0.024390244	30	2	0.006504065	0.024390244	3.75
DNA-directed RNA polymerase III subunit RPC7	POLR3G	Polr3g	Background	O15318	26	1	0.1	2	0.1	5	3	3	1	5	3	0.038461538	0.003846154	0.076923077	0.003846154	0.192307692	0.115384615	0.115384615	0.038461538	0.192307692	0.115384615	0.021153846	0.040384615	0.153846154	0.076923077	7.272727273	1.904761905	0.030769231	0.115384615	3.75
Eukaryotic translation initiation factor 5	EIF5	Eif5	Background	P55010	49	1	1	1	1	6	3	4	2	4	3	0.020408163	0.020408163	0.020408163	0.020408163	0.12244898	0.06122449	0.081632653	0.040816327	0.081632653	0.06122449	0.020408163	0.020408163	0.091836735	0.06122449	4.5	3	0.020408163	0.076530612	3.75
Enoyl-CoA delta isomerase 1, mitochondrial	ECI1	Eci1	Background	P42126	33	2	1	0.1	0.1	3	3	4	2	1	2	0.060606061	0.03030303	0.003030303	0.003030303	0.090909091	0.090909091	0.121212121	0.060606061	0.03030303	0.060606061	0.045454545	0.003030303	0.090909091	0.090909091	2	30	0.024242424	0.090909091	3.75
Transmembrane protein 161A	TMEM161A	Tmem161a	Background	Q9NX61	54	2	1	0.1	0.1	5	3	2	2	0.1	0.1	0.037037037	0.018518519	0.001851852	0.001851852	0.092592593	0.055555556	0.037037037	0.037037037	0.001851852	0.001851852	0.027777778	0.001851852	0.074074074	0.037037037	2.666666667	20	0.014814815	0.055555556	3.75
Acyl-CoA 6-desaturase	FADS2	Fads2	Background	O95864	52	4	3	0.1	0.1	7	7	6	7	3	2	0.076923077	0.057692308	0.001923077	0.001923077	0.134615385	0.134615385	0.115384615	0.134615385	0.057692308	0.038461538	0.067307692	0.001923077	0.134615385	0.125	2	65	0.034615385	0.129807692	3.75
Ankyrin repeat domain-containing protein 50	ANKRD50	Ankrd50	Background	Q9ULJ7	156	0.1	3	1	1	8	0.1	7	4	10	8	0.000641026	0.019230769	0.006410256	0.006410256	0.051282051	0.000641026	0.044871795	0.025641026	0.064102564	0.051282051	0.009935897	0.006410256	0.025961538	0.03525641	2.612903226	5.5	0.008173077	0.030608974	3.745098039
WD repeat and FYVE domain-containing protein 3	WDFY3	Wdfy3	Background	Q8IZQ1	395	6	2	1	0.1	9	5	13	7	6	3	0.015189873	0.005063291	0.002531646	0.000253165	0.02278481	0.012658228	0.032911392	0.017721519	0.015189873	0.007594937	0.010126582	0.001392405	0.017721519	0.025316456	1.75	18.18181818	0.005759494	0.021518987	3.736263736
Fumarylacetoacetate hydrolase domain-containing protein 2A	FAHD2A	Fahd2a	Background	Q96GK7	35	4	3	2	0.1	11	9	10	4	8	6	0.114285714	0.085714286	0.057142857	0.002857143	0.314285714	0.257142857	0.285714286	0.114285714	0.228571429	0.171428571	0.1	0.03	0.285714286	0.2	2.857142857	6.666666667	0.065	0.242857143	3.736263736
RNA-binding protein 20	RBM20	Rbm20	Background	Q5T481	134	3	0.1	4	2	10	6	11	7	26	21	0.02238806	0.000746269	0.029850746	0.014925373	0.074626866	0.044776119	0.082089552	0.052238806	0.194029851	0.156716418	0.011567164	0.02238806	0.059701493	0.067164179	5.161290323	3	0.016977612	0.063432836	3.736263736
Claspin	CLSPN	Clspn	Background	Q9HAW4	151	2	0.1	1	2	4	4	7	4	11	12	0.013245033	0.000662252	0.006622517	0.013245033	0.026490066	0.026490066	0.046357616	0.026490066	0.072847682	0.079470199	0.006953642	0.009933775	0.026490066	0.036423841	3.80952381	3.666666667	0.008443709	0.031456954	3.725490196
Ras-related protein Rab-30	RAB30	Rab30	Background	Q15771	23	3	0.1	3	0.1	7	5	6	5	5	5	0.130434783	0.004347826	0.130434783	0.004347826	0.304347826	0.217391304	0.260869565	0.217391304	0.217391304	0.217391304	0.067391304	0.067391304	0.260869565	0.239130435	3.870967742	3.548387097	0.067391304	0.25	3.709677419
CDK5 regulatory subunit-associated protein 3	CDK5RAP3	Cdk5rap3	Background	Q96JB5	57	5	1	2	0.1	7	7	8	8	5	7	0.087719298	0.01754386	0.035087719	0.001754386	0.122807018	0.122807018	0.140350877	0.140350877	0.087719298	0.122807018	0.052631579	0.018421053	0.122807018	0.140350877	2.333333333	7.619047619	0.035526316	0.131578947	3.703703704
DDB1- and CUL4-associated factor 10	DCAF10	Dcaf10	Background	Q5QP82	61	1	0.1	1	0.1	4	2	2	0.1	1	1	0.016393443	0.001639344	0.016393443	0.001639344	0.06557377	0.032786885	0.032786885	0.001639344	0.016393443	0.016393443	0.009016393	0.009016393	0.049180328	0.017213115	5.454545455	1.909090909	0.009016393	0.033196721	3.681818182
Mediator of RNA polymerase II transcription subunit 11	MED11	Med11	Background	Q9P086	13	0.1	0.1	1	1	4	0.1	3	1	6	2	0.007692308	0.007692308	0.076923077	0.076923077	0.307692308	0.007692308	0.230769231	0.076923077	0.461538462	0.153846154	0.007692308	0.076923077	0.157692308	0.153846154	20.5	2	0.042307692	0.155769231	3.681818182
Tricarboxylate transport protein, mitochondrial	SLC25A1	Slc25a1	Background	P53007	34	10	10	3	4	21	30	25	23	15	13	0.294117647	0.294117647	0.088235294	0.117647059	0.617647059	0.882352941	0.735294118	0.676470588	0.441176471	0.382352941	0.294117647	0.102941176	0.75	0.705882353	2.55	6.857142857	0.198529412	0.727941176	3.666666667
Peroxiredoxin-like 2A	PRXL2A	Prxl2a	Background	Q9BRX8	26	5	1	1	0.1	9	3	10	4	2	4	0.192307692	0.038461538	0.038461538	0.003846154	0.346153846	0.115384615	0.384615385	0.153846154	0.076923077	0.153846154	0.115384615	0.021153846	0.230769231	0.269230769	2	12.72727273	0.068269231	0.25	3.661971831
Glycerol-3-phosphate dehydrogenase 1-like protein	GPD1L	Gpd1l	Background	Q8N335	38	5	0.1	3	0.1	11	8	7	4	2	1	0.131578947	0.002631579	0.078947368	0.002631579	0.289473684	0.210526316	0.184210526	0.105263158	0.052631579	0.026315789	0.067105263	0.040789474	0.25	0.144736842	3.725490196	3.548387097	0.053947368	0.197368421	3.658536585
TBC1 domain family member 23	TBC1D23	Tbc1d23	Background	Q9NUY8	78	5	3	0.1	0.1	6	8	7	9	5	6	0.064102564	0.038461538	0.001282051	0.001282051	0.076923077	0.102564103	0.08974359	0.115384615	0.064102564	0.076923077	0.051282051	0.001282051	0.08974359	0.102564103	1.75	80	0.026282051	0.096153846	3.658536585
Steroid hormone receptor ERR1	ESRRA	Esrra	Background	P11474	46	2	0.1	1	1	5	2	5	3	8	6	0.043478261	0.002173913	0.02173913	0.02173913	0.108695652	0.043478261	0.108695652	0.065217391	0.173913043	0.130434783	0.022826087	0.02173913	0.076086957	0.086956522	3.333333333	4	0.022282609	0.081521739	3.658536585
Dual specificity protein kinase CLK3	CLK3	Clk3	Background	P49761	74	4	1	0.1	0.1	7	3	5	4	5	3	0.054054054	0.013513514	0.001351351	0.001351351	0.094594595	0.040540541	0.067567568	0.054054054	0.067567568	0.040540541	0.033783784	0.001351351	0.067567568	0.060810811	2	45	0.017567568	0.064189189	3.653846154
Reticulon-3	RTN3	Rtn3	Background	O95197	113	3	0.1	2	0.1	4	5	5	5	4	3	0.026548673	0.000884956	0.017699115	0.000884956	0.03539823	0.044247788	0.044247788	0.044247788	0.03539823	0.026548673	0.013716814	0.009292035	0.039823009	0.044247788	2.903225806	4.761904762	0.011504425	0.042035398	3.653846154
Zinc transporter 5	SLC30A5	Slc30a5	Background	Q8TAD4	84	2	3	0.1	0.1	5	3	5	6	3	0.1	0.023809524	0.035714286	0.001190476	0.001190476	0.05952381	0.035714286	0.05952381	0.071428571	0.035714286	0.001190476	0.029761905	0.001190476	0.047619048	0.06547619	1.6	55	0.01547619	0.056547619	3.653846154
YrdC domain-containing protein, mitochondrial	YRDC	Yrdc	Background	Q86U90	29	4	0.1	0.1	1	5	4	6	4	3	4	0.137931034	0.003448276	0.003448276	0.034482759	0.172413793	0.137931034	0.206896552	0.137931034	0.103448276	0.137931034	0.070689655	0.018965517	0.155172414	0.172413793	2.195121951	9.090909091	0.044827586	0.163793103	3.653846154
E2F-associated phosphoprotein	EAPP	Eapp	Background	Q56P03	33	0.1	0.1	1	1	3	1	1	3	7	4	0.003030303	0.003030303	0.03030303	0.03030303	0.090909091	0.03030303	0.03030303	0.090909091	0.212121212	0.121212121	0.003030303	0.03030303	0.060606061	0.060606061	20	2	0.016666667	0.060606061	3.636363636
Biogenesis of lysosome-related organelles complex 1 subunit 3	BLOC1S3	Bloc1s3	Background	Q6QNY0	21	0.1	1	1	0.1	1	2	3	2	5	4	0.004761905	0.047619048	0.047619048	0.004761905	0.047619048	0.095238095	0.142857143	0.095238095	0.238095238	0.19047619	0.026190476	0.026190476	0.071428571	0.119047619	2.727272727	4.545454545	0.026190476	0.095238095	3.636363636
Elongation of very long chain fatty acids protein 1	ELOVL1	Elovl1	Background	Q9BW60	33	1	0.1	1	0.1	1	2	2	3	0.1	1	0.03030303	0.003030303	0.03030303	0.003030303	0.03030303	0.060606061	0.060606061	0.090909091	0.003030303	0.03030303	0.016666667	0.016666667	0.045454545	0.075757576	2.727272727	4.545454545	0.016666667	0.060606061	3.636363636
Protein SCO1 homolog, mitochondrial	SCO1	Sco1	Background	O75880	34	0.1	1	0.1	1	2	2	2	2	2	1	0.002941176	0.029411765	0.002941176	0.029411765	0.058823529	0.058823529	0.058823529	0.058823529	0.058823529	0.029411765	0.016176471	0.016176471	0.058823529	0.058823529	3.636363636	3.636363636	0.016176471	0.058823529	3.636363636
Lysine-specific demethylase 4B	KDM4B	Kdm4b	Background	O94953	122	1	0.1	1	0.1	3	1	2	2	6	6	0.008196721	0.000819672	0.008196721	0.000819672	0.024590164	0.008196721	0.016393443	0.016393443	0.049180328	0.049180328	0.004508197	0.004508197	0.016393443	0.016393443	3.636363636	3.636363636	0.004508197	0.016393443	3.636363636
Intraflagellar transport protein 88 homolog	IFT88	Ift88	Background	Q13099	93	1	0.1	1	0.1	3	2	2	1	6	3	0.010752688	0.001075269	0.010752688	0.001075269	0.032258065	0.021505376	0.021505376	0.010752688	0.064516129	0.032258065	0.005913978	0.005913978	0.02688172	0.016129032	4.545454545	2.727272727	0.005913978	0.021505376	3.636363636
High mobility group protein B3	HMGB3	Hmgb3	Background	O15347	23	1	0.1	1	0.1	3	1	2	2	2	2	0.043478261	0.004347826	0.043478261	0.004347826	0.130434783	0.043478261	0.086956522	0.086956522	0.086956522	0.086956522	0.023913043	0.023913043	0.086956522	0.086956522	3.636363636	3.636363636	0.023913043	0.086956522	3.636363636
Protein downstream neighbor of Son	DONSON	Donson	Background	Q9NYP3	63	3	0.1	0.1	0.1	3	3	5	1	3	1	0.047619048	0.001587302	0.001587302	0.001587302	0.047619048	0.047619048	0.079365079	0.015873016	0.047619048	0.015873016	0.024603175	0.001587302	0.047619048	0.047619048	1.935483871	30	0.013095238	0.047619048	3.636363636
Ubiquitin-conjugating enzyme E2 G2	UBE2G2	Ube2g2	Background	P60604	19	0.1	1	1	0.1	3	1	2	2	3	2	0.005263158	0.052631579	0.052631579	0.005263158	0.157894737	0.052631579	0.105263158	0.105263158	0.157894737	0.105263158	0.028947368	0.028947368	0.105263158	0.105263158	3.636363636	3.636363636	0.028947368	0.105263158	3.636363636
Proline/serine-rich coiled-coil protein 1	PSRC1	Psrc1	Background	Q6PGN9	39	1	0.1	1	0.1	1	3	2	2	5	2	0.025641026	0.002564103	0.025641026	0.002564103	0.025641026	0.076923077	0.051282051	0.051282051	0.128205128	0.051282051	0.014102564	0.014102564	0.051282051	0.051282051	3.636363636	3.636363636	0.014102564	0.051282051	3.636363636
Putative MORF4 family-associated protein 1-like protein UPP	NA	NANA	Background	B2RBV5	13	1	0.1	1	0.1	5	1	1	1	3	1	0.076923077	0.007692308	0.076923077	0.007692308	0.384615385	0.076923077	0.076923077	0.076923077	0.230769231	0.076923077	0.042307692	0.042307692	0.230769231	0.076923077	5.454545455	1.818181818	0.042307692	0.153846154	3.636363636
U7 snRNA-associated Sm-like protein LSm11	LSM11	Lsm11	Background	P83369	40	1	0.1	1	0.1	1	1	3	3	5	4	0.025	0.0025	0.025	0.0025	0.025	0.025	0.075	0.075	0.125	0.1	0.01375	0.01375	0.025	0.075	1.818181818	5.454545455	0.01375	0.05	3.636363636
FAD-linked sulfhydryl oxidase ALR	GFER	Gfer	Background	P55789	23	1	0.1	1	0.1	5	1	1	1	2	3	0.043478261	0.004347826	0.043478261	0.004347826	0.217391304	0.043478261	0.043478261	0.043478261	0.086956522	0.130434783	0.023913043	0.023913043	0.130434783	0.043478261	5.454545455	1.818181818	0.023913043	0.086956522	3.636363636
Motile sperm domain-containing protein 1	MOSPD1	Mospd1	Background	Q9UJG1	24	1	0.1	1	0.1	2	2	2	2	2	2	0.041666667	0.004166667	0.041666667	0.004166667	0.083333333	0.083333333	0.083333333	0.083333333	0.083333333	0.083333333	0.022916667	0.022916667	0.083333333	0.083333333	3.636363636	3.636363636	0.022916667	0.083333333	3.636363636
Transcription factor Sp9	SP9	Sp9	Background	P0CG40	49	1	1	0.1	0.1	1	2	3	2	1	1	0.020408163	0.020408163	0.002040816	0.002040816	0.020408163	0.040816327	0.06122449	0.040816327	0.020408163	0.020408163	0.020408163	0.002040816	0.030612245	0.051020408	1.5	25	0.01122449	0.040816327	3.636363636
Protein spire homolog 1	SPIRE1	Spire1	Background	Q08AE8	86	1	0.1	1	0.1	4	1	1	2	1	0.1	0.011627907	0.001162791	0.011627907	0.001162791	0.046511628	0.011627907	0.011627907	0.023255814	0.011627907	0.001162791	0.006395349	0.006395349	0.029069767	0.01744186	4.545454545	2.727272727	0.006395349	0.023255814	3.636363636
Disco-interacting protein 2 homolog C	DIP2C	Dip2c	Background	Q9Y2E4	171	1	0.1	1	0.1	1	2	2	3	4	1	0.005847953	0.000584795	0.005847953	0.000584795	0.005847953	0.011695906	0.011695906	0.01754386	0.023391813	0.005847953	0.003216374	0.003216374	0.00877193	0.014619883	2.727272727	4.545454545	0.003216374	0.011695906	3.636363636
Syntaxin-8	STX8	Stx8	Background	Q9UNK0	27	1	0.1	1	0.1	2	1	3	2	2	1	0.037037037	0.003703704	0.037037037	0.003703704	0.074074074	0.037037037	0.111111111	0.074074074	0.074074074	0.037037037	0.02037037	0.02037037	0.055555556	0.092592593	2.727272727	4.545454545	0.02037037	0.074074074	3.636363636
Kelch-like protein 13	KLHL13	Klhl13	Background	Q9P2N7	74	3	0.1	0.1	4	6	6	8	6	8	11	0.040540541	0.001351351	0.001351351	0.054054054	0.081081081	0.081081081	0.108108108	0.081081081	0.108108108	0.148648649	0.020945946	0.027702703	0.081081081	0.094594595	3.870967742	3.414634146	0.024324324	0.087837838	3.611111111
Inositol 1,4,5-trisphosphate receptor type 1	ITPR1	Itpr1	Background	Q14643	314	4	0.1	1	1	6	1	11	4	11	6	0.012738854	0.000318471	0.003184713	0.003184713	0.01910828	0.003184713	0.035031847	0.012738854	0.035031847	0.01910828	0.006528662	0.003184713	0.011146497	0.02388535	1.707317073	7.5	0.004856688	0.017515924	3.606557377
Small nuclear ribonucleoprotein F	SNRPF	Snrpf	Background	P62306	10	2	3	1	0.1	7	3	9	3	10	4	0.2	0.3	0.1	0.01	0.7	0.3	0.9	0.3	1	0.4	0.25	0.055	0.5	0.6	2	10.90909091	0.1525	0.55	3.606557377
Acidic leucine-rich nuclear phosphoprotein 32 family member B	ANP32B	Anp32b	Background	Q92688	29	4	2	2	2	15	7	10	4	2	3	0.137931034	0.068965517	0.068965517	0.068965517	0.517241379	0.24137931	0.344827586	0.137931034	0.068965517	0.103448276	0.103448276	0.068965517	0.379310345	0.24137931	3.666666667	3.5	0.086206897	0.310344828	3.6
DENN domain-containing protein 1A	DENND1A	Dennd1a	Background	Q8TEH3	111	0.1	2	2	0.1	7	4	4	0.1	4	4	0.000900901	0.018018018	0.018018018	0.000900901	0.063063063	0.036036036	0.036036036	0.000900901	0.036036036	0.036036036	0.009459459	0.009459459	0.04954955	0.018468468	5.238095238	1.952380952	0.009459459	0.034009009	3.595238095
ATP-binding cassette sub-family D member 3	ABCD3	Abcd3	Background	P28288	75	39	35	10	9	83	76	89	86	43	30	0.52	0.466666667	0.133333333	0.12	1.106666667	1.013333333	1.186666667	1.146666667	0.573333333	0.4	0.493333333	0.126666667	1.06	1.166666667	2.148648649	9.210526316	0.31	1.113333333	3.591397849
Alpha/beta hydrolase domain-containing protein 17B	ABHD17B	Abhd17b	Background	Q5VST6	32	2	2	0.1	0.1	5	5	3	2	3	3	0.0625	0.0625	0.003125	0.003125	0.15625	0.15625	0.09375	0.0625	0.09375	0.09375	0.0625	0.003125	0.15625	0.078125	2.5	25	0.0328125	0.1171875	3.571428571
Cytosolic 5'-nucleotidase 3A	NT5C3A	Nt5c3a	Background	Q9H0P0	38	3	0.1	1	0.1	2	5	5	3	2	2	0.078947368	0.002631579	0.026315789	0.002631579	0.052631579	0.131578947	0.131578947	0.078947368	0.052631579	0.052631579	0.040789474	0.014473684	0.092105263	0.105263158	2.258064516	7.272727273	0.027631579	0.098684211	3.571428571
1-acyl-sn-glycerol-3-phosphate acyltransferase gamma	AGPAT3	Agpat3	Background	Q9NRZ7	43	3	1	0.1	0.1	4	4	6	1	0.1	0.1	0.069767442	0.023255814	0.002325581	0.002325581	0.093023256	0.093023256	0.139534884	0.023255814	0.002325581	0.002325581	0.046511628	0.002325581	0.093023256	0.081395349	2	35	0.024418605	0.087209302	3.571428571
Myotubularin-related protein 13	SBF2	Sbf2	Background	Q86WG5	208	2	1	3	1	6	1	9	9	11	8	0.009615385	0.004807692	0.014423077	0.004807692	0.028846154	0.004807692	0.043269231	0.043269231	0.052884615	0.038461538	0.007211538	0.009615385	0.016826923	0.043269231	2.333333333	4.5	0.008413462	0.030048077	3.571428571
Calcium-transporting ATPase type 2C member 1	ATP2C1	Atp2c1	Background	P98194	101	2	0.1	2	0.1	6	1	3	5	4	4	0.01980198	0.000990099	0.01980198	0.000990099	0.059405941	0.00990099	0.02970297	0.04950495	0.03960396	0.03960396	0.01039604	0.01039604	0.034653465	0.03960396	3.333333333	3.80952381	0.01039604	0.037128713	3.571428571
Maspardin	SPG21	Spg21	Background	Q9NZD8	35	3	1	0.1	0.1	5	1	5	4	3	4	0.085714286	0.028571429	0.002857143	0.002857143	0.142857143	0.028571429	0.142857143	0.114285714	0.085714286	0.114285714	0.057142857	0.002857143	0.085714286	0.128571429	1.5	45	0.03	0.107142857	3.571428571
Cell division control protein 6 homolog	CDC6	Cdc6	Background	Q99741	63	3	2	3	1	9	6	10	7	7	3	0.047619048	0.031746032	0.047619048	0.015873016	0.142857143	0.095238095	0.158730159	0.111111111	0.111111111	0.047619048	0.03968254	0.031746032	0.119047619	0.134920635	3	4.25	0.035714286	0.126984127	3.555555556
Protein CMSS1	CMSS1	Cmss1	Background	Q9BQ75	32	2	2	2	3	7	6	10	9	9	7	0.0625	0.0625	0.0625	0.09375	0.21875	0.1875	0.3125	0.28125	0.28125	0.21875	0.0625	0.078125	0.203125	0.296875	3.25	3.8	0.0703125	0.25	3.555555556
Brefeldin A-inhibited guanine nucleotide-exchange protein 1	ARFGEF1	Arfgef1	Background	Q9Y6D6	209	10	5	0.1	0.1	21	8	14	11	13	10	0.04784689	0.023923445	0.000478469	0.000478469	0.100478469	0.038277512	0.066985646	0.052631579	0.062200957	0.04784689	0.035885167	0.000478469	0.06937799	0.059808612	1.933333333	125	0.018181818	0.064593301	3.552631579
Ubiquitin carboxyl-terminal hydrolase 20	USP20	Usp20	Background	Q9Y2K6	102	0.1	1	1	1	4	1	4	2	8	6	0.000980392	0.009803922	0.009803922	0.009803922	0.039215686	0.009803922	0.039215686	0.019607843	0.078431373	0.058823529	0.005392157	0.009803922	0.024509804	0.029411765	4.545454545	3	0.007598039	0.026960784	3.548387097
Holliday junction recognition protein	HJURP	Hjurp	Background	Q8NCD3	84	1	0.1	1	1	3	2	3	3	2	5	0.011904762	0.001190476	0.011904762	0.011904762	0.035714286	0.023809524	0.035714286	0.035714286	0.023809524	0.05952381	0.006547619	0.011904762	0.029761905	0.035714286	4.545454545	3	0.00922619	0.032738095	3.548387097
Protein rogdi homolog	ROGDI	Rogdi	Background	Q9GZN7	32	1	0.1	1	1	2	3	4	2	7	5	0.03125	0.003125	0.03125	0.03125	0.0625	0.09375	0.125	0.0625	0.21875	0.15625	0.0171875	0.03125	0.078125	0.09375	4.545454545	3	0.02421875	0.0859375	3.548387097
Lysine-specific demethylase 2A	KDM2A	Kdm2a	Background	Q9Y2K7	133	1	1	1	0.1	3	3	3	2	2	1	0.007518797	0.007518797	0.007518797	0.00075188	0.022556391	0.022556391	0.022556391	0.015037594	0.015037594	0.007518797	0.007518797	0.004135338	0.022556391	0.018796992	3	4.545454545	0.005827068	0.020676692	3.548387097
Vacuolar-sorting protein SNF8	SNF8	Snf8	Background	Q96H20	29	4	0.1	2	0.1	8	5	6	3	3	1	0.137931034	0.003448276	0.068965517	0.003448276	0.275862069	0.172413793	0.206896552	0.103448276	0.103448276	0.034482759	0.070689655	0.036206897	0.224137931	0.155172414	3.170731707	4.285714286	0.053448276	0.189655172	3.548387097
IST1 homolog	IST1	Ist1	Background	P53990	40	1	0.1	1	1	3	3	4	1	6	2	0.025	0.0025	0.025	0.025	0.075	0.075	0.1	0.025	0.15	0.05	0.01375	0.025	0.075	0.0625	5.454545455	2.5	0.019375	0.06875	3.548387097
Mitochondrial ribosome-associated GTPase 1	MTG1	Mtg1	Background	Q9BT17	37	6	4	4	0.1	12	15	12	11	11	9	0.162162162	0.108108108	0.108108108	0.002702703	0.324324324	0.405405405	0.324324324	0.297297297	0.297297297	0.243243243	0.135135135	0.055405405	0.364864865	0.310810811	2.7	5.609756098	0.09527027	0.337837838	3.546099291
Mitochondrial chaperone BCS1	BCS1L	Bcs1l	Background	Q9Y276	48	4	4	0.1	0.1	5	8	8	8	6	8	0.083333333	0.083333333	0.002083333	0.002083333	0.104166667	0.166666667	0.166666667	0.166666667	0.125	0.166666667	0.083333333	0.002083333	0.135416667	0.166666667	1.625	80	0.042708333	0.151041667	3.536585366
Cyclin-dependent kinase 18	CDK18	Cdk18	Background	Q07002	54	4	0.1	0.1	0.1	8	0.1	7	0.1	9	7	0.074074074	0.001851852	0.001851852	0.001851852	0.148148148	0.001851852	0.12962963	0.001851852	0.166666667	0.12962963	0.037962963	0.001851852	0.075	0.065740741	1.975609756	35.5	0.019907407	0.07037037	3.534883721
Signal transducing adapter molecule 2	STAM2	Stam2	Background	O75886	58	2	1	2	0.1	5	1	7	5	13	9	0.034482759	0.017241379	0.034482759	0.001724138	0.086206897	0.017241379	0.120689655	0.086206897	0.224137931	0.155172414	0.025862069	0.018103448	0.051724138	0.103448276	2	5.714285714	0.021982759	0.077586207	3.529411765
Myotubularin-related protein 3	MTMR3	Mtmr3	Background	Q13615	134	0.1	0.1	2	0.1	2	0.1	3	3	5	4	0.000746269	0.000746269	0.014925373	0.000746269	0.014925373	0.000746269	0.02238806	0.02238806	0.037313433	0.029850746	0.000746269	0.007835821	0.007835821	0.02238806	10.5	2.857142857	0.004291045	0.01511194	3.52173913
Probable RNA-binding protein 23	RBM23	Rbm23	Background	Q86U06	49	2	0.1	0.1	0.1	4	2	0.1	2	3	1	0.040816327	0.002040816	0.002040816	0.002040816	0.081632653	0.040816327	0.002040816	0.040816327	0.06122449	0.020408163	0.021428571	0.002040816	0.06122449	0.021428571	2.857142857	10.5	0.011734694	0.041326531	3.52173913
Ski oncogene	SKI	Ski	Background	P12755	80	0.1	0.1	2	0.1	4	0.1	3	1	5	4	0.00125	0.00125	0.025	0.00125	0.05	0.00125	0.0375	0.0125	0.0625	0.05	0.00125	0.013125	0.025625	0.025	20.5	1.904761905	0.0071875	0.0253125	3.52173913
Caskin-2	CASKIN2	Caskin2	Background	Q8WXE0	127	4	0.1	2	1	6	2	11	6	12	7	0.031496063	0.000787402	0.015748031	0.007874016	0.047244094	0.015748031	0.086614173	0.047244094	0.094488189	0.05511811	0.016141732	0.011811024	0.031496063	0.066929134	1.951219512	5.666666667	0.013976378	0.049212598	3.521126761
Phosphatidylinositol 3-kinase regulatory subunit alpha	PIK3R1	Pik3r1	Background	P27986	84	2	1	4	0.1	6	8	6	5	8	9	0.023809524	0.011904762	0.047619048	0.001190476	0.071428571	0.095238095	0.071428571	0.05952381	0.095238095	0.107142857	0.017857143	0.024404762	0.083333333	0.06547619	4.666666667	2.682926829	0.021130952	0.074404762	3.521126761
Sodium/potassium-transporting ATPase subunit beta-3	ATP1B3	Atp1b3	Background	P54709	32	2	1	4	0.1	6	7	6	6	4	6	0.0625	0.03125	0.125	0.003125	0.1875	0.21875	0.1875	0.1875	0.125	0.1875	0.046875	0.0640625	0.203125	0.1875	4.333333333	2.926829268	0.05546875	0.1953125	3.521126761
DNA-binding protein RFX7	RFX7	Rfx7	Background	Q2KHR2	147	2	0.1	2	3	9	3	7	6	12	16	0.013605442	0.000680272	0.013605442	0.020408163	0.06122449	0.020408163	0.047619048	0.040816327	0.081632653	0.108843537	0.007142857	0.017006803	0.040816327	0.044217687	5.714285714	2.6	0.01207483	0.042517007	3.521126761
Syntaxin-5	STX5	Stx5	Background	Q13190	40	6	3	2	0.1	14	4	13	8	13	10	0.15	0.075	0.05	0.0025	0.35	0.1	0.325	0.2	0.325	0.25	0.1125	0.02625	0.225	0.2625	2	10	0.069375	0.24375	3.513513514
G2/mitotic-specific cyclin-B2	CCNB2	Ccnb2	Background	O95067	45	7	4	2	0.1	11	8	16	11	7	8	0.155555556	0.088888889	0.044444444	0.002222222	0.244444444	0.177777778	0.355555556	0.244444444	0.155555556	0.177777778	0.122222222	0.023333333	0.211111111	0.3	1.727272727	12.85714286	0.072777778	0.255555556	3.511450382
Histone-lysine N-methyltransferase, H3 lysine-79 specific	DOT1L	Dot1l	Background	Q8TEK3	165	1	2	4	3	8	6	8	13	15	22	0.006060606	0.012121212	0.024242424	0.018181818	0.048484848	0.036363636	0.048484848	0.078787879	0.090909091	0.133333333	0.009090909	0.021212121	0.042424242	0.063636364	4.666666667	3	0.015151515	0.053030303	3.5
Cytochrome P450 20A1	CYP20A1	Cyp20a1	Background	Q6UW02	52	8	0.1	0.1	0.1	10	7	5	7	5	3	0.153846154	0.001923077	0.001923077	0.001923077	0.192307692	0.134615385	0.096153846	0.134615385	0.096153846	0.057692308	0.077884615	0.001923077	0.163461538	0.115384615	2.098765432	60	0.039903846	0.139423077	3.493975904
Dual specificity protein kinase TTK	TTK	Ttk	Background	P33981	97	9	8	7	1	26	21	19	21	15	15	0.092783505	0.082474227	0.072164948	0.010309278	0.268041237	0.216494845	0.195876289	0.216494845	0.154639175	0.154639175	0.087628866	0.041237113	0.242268041	0.206185567	2.764705882	5	0.06443299	0.224226804	3.48
Cytoskeleton-associated protein 2-like	CKAP2L	Ckap2l	Background	Q8IYA6	84	0.1	0.1	2	0.1	2	2	2	2	3	6	0.001190476	0.001190476	0.023809524	0.001190476	0.023809524	0.023809524	0.023809524	0.023809524	0.035714286	0.071428571	0.001190476	0.0125	0.023809524	0.023809524	20	1.904761905	0.006845238	0.023809524	3.47826087
ELL-associated factor 1	EAF1	Eaf1	Background	Q96JC9	29	0.1	0.1	2	0.1	1	1	5	1	4	7	0.003448276	0.003448276	0.068965517	0.003448276	0.034482759	0.034482759	0.172413793	0.034482759	0.137931034	0.24137931	0.003448276	0.036206897	0.034482759	0.103448276	10	2.857142857	0.019827586	0.068965517	3.47826087
Tyrosine-protein phosphatase non-receptor type 14	PTPN14	Ptpn14	Background	Q15678	135	0.1	0.1	2	0.1	3	1	2	2	5	5	0.000740741	0.000740741	0.014814815	0.000740741	0.022222222	0.007407407	0.014814815	0.014814815	0.037037037	0.037037037	0.000740741	0.007777778	0.014814815	0.014814815	20	1.904761905	0.004259259	0.014814815	3.47826087
Tetratricopeptide repeat protein 30A	TTC30A	Ttc30a	Background	Q86WT1	76	0.1	0.1	2	0.1	3	2	1	2	5	13	0.001315789	0.001315789	0.026315789	0.001315789	0.039473684	0.026315789	0.013157895	0.026315789	0.065789474	0.171052632	0.001315789	0.013815789	0.032894737	0.019736842	25	1.428571429	0.007565789	0.026315789	3.47826087
CREB-regulated transcription coactivator 3	CRTC3	Crtc3	Background	Q6UUV7	67	2	0.1	0.1	0.1	1	1	4	2	5	5	0.029850746	0.001492537	0.001492537	0.001492537	0.014925373	0.014925373	0.059701493	0.029850746	0.074626866	0.074626866	0.015671642	0.001492537	0.014925373	0.044776119	0.952380952	30	0.00858209	0.029850746	3.47826087
SS18-like protein 2	SS18L2	Ss18l2	Background	Q9UHA2	9	0.1	0.1	2	0.1	2	1	2	3	5	4	0.011111111	0.011111111	0.222222222	0.011111111	0.222222222	0.111111111	0.222222222	0.333333333	0.555555556	0.444444444	0.011111111	0.116666667	0.166666667	0.277777778	15	2.380952381	0.063888889	0.222222222	3.47826087
Vacuole membrane protein 1	VMP1	Vmp1	Background	Q96GC9	46	6	1	0.1	0.1	6	4	8	7	7	4	0.130434783	0.02173913	0.002173913	0.002173913	0.130434783	0.086956522	0.173913043	0.152173913	0.152173913	0.086956522	0.076086957	0.002173913	0.108695652	0.163043478	1.428571429	75	0.039130435	0.135869565	3.472222222
GTP:AMP phosphotransferase AK3, mitochondrial	AK3	Ak3	Background	Q9UIJ7	26	2	1	0.1	0.1	4	0.1	6	1	0.1	0.1	0.076923077	0.038461538	0.003846154	0.003846154	0.153846154	0.003846154	0.230769231	0.038461538	0.003846154	0.003846154	0.057692308	0.003846154	0.078846154	0.134615385	1.366666667	35	0.030769231	0.106730769	3.46875
tRNA (guanine-N(7)-)-methyltransferase	METTL1	Mettl1	Background	Q9UBP6	31	1	0.1	2	0.1	5	0.1	3	3	4	6	0.032258065	0.003225806	0.064516129	0.003225806	0.161290323	0.003225806	0.096774194	0.096774194	0.129032258	0.193548387	0.017741935	0.033870968	0.082258065	0.096774194	4.636363636	2.857142857	0.025806452	0.089516129	3.46875
HMG box transcription factor BBX	BBX	Bbx	Background	Q8WY36	105	1	0.1	2	0.1	5	3	0.1	3	9	5	0.00952381	0.000952381	0.019047619	0.000952381	0.047619048	0.028571429	0.000952381	0.028571429	0.085714286	0.047619048	0.005238095	0.01	0.038095238	0.014761905	7.272727273	1.476190476	0.007619048	0.026428571	3.46875
Abnormal spindle-like microcephaly-associated protein	ASPM	Aspm	Background	Q8IZT6	410	4	5	1	0.1	8	4	16	7	7	9	0.009756098	0.012195122	0.002439024	0.000243902	0.019512195	0.009756098	0.03902439	0.017073171	0.017073171	0.02195122	0.01097561	0.001341463	0.014634146	0.02804878	1.333333333	20.90909091	0.006158537	0.021341463	3.465346535
Protein RFT1 homolog	RFT1	Rft1	Background	Q96AA3	60	6	3	1	0.1	11	9	6	9	2	1	0.1	0.05	0.016666667	0.001666667	0.183333333	0.15	0.1	0.15	0.033333333	0.016666667	0.075	0.009166667	0.166666667	0.125	2.222222222	13.63636364	0.042083333	0.145833333	3.465346535
Myelin expression factor 2	MYEF2	Myef2	Background	Q9P2K5	64	2	0.1	3	0.1	4	3	5	6	4	5	0.03125	0.0015625	0.046875	0.0015625	0.0625	0.046875	0.078125	0.09375	0.0625	0.078125	0.01640625	0.02421875	0.0546875	0.0859375	3.333333333	3.548387097	0.0203125	0.0703125	3.461538462
Methionine synthase	MTR	Mtr	Background	Q99707	141	8	3	6	0.1	15	12	21	11	13	10	0.056737589	0.021276596	0.042553191	0.00070922	0.106382979	0.085106383	0.14893617	0.078014184	0.092198582	0.070921986	0.039007092	0.021631206	0.095744681	0.113475177	2.454545455	5.245901639	0.030319149	0.104609929	3.450292398
Transcription factor AP-4	TFAP4	Tfap4	Background	Q01664	39	2	0.1	0.1	1	4	1	4	2	5	5	0.051282051	0.002564103	0.002564103	0.025641026	0.102564103	0.025641026	0.102564103	0.051282051	0.128205128	0.128205128	0.026923077	0.014102564	0.064102564	0.076923077	2.380952381	5.454545455	0.020512821	0.070512821	3.4375
G protein pathway suppressor 2	GPS2	Gps2	Background	Q13227	37	0.1	0.1	1	2	2	2	4	3	12	11	0.002702703	0.002702703	0.027027027	0.054054054	0.054054054	0.054054054	0.108108108	0.081081081	0.324324324	0.297297297	0.002702703	0.040540541	0.054054054	0.094594595	20	2.333333333	0.021621622	0.074324324	3.4375
Endoplasmic reticulum-Golgi intermediate compartment protein 2	ERGIC2	Ergic2	Background	Q96RQ1	43	1	2	0.1	0.1	4	2	4	1	6	2	0.023255814	0.046511628	0.002325581	0.002325581	0.093023256	0.046511628	0.093023256	0.023255814	0.139534884	0.046511628	0.034883721	0.002325581	0.069767442	0.058139535	2	25	0.018604651	0.063953488	3.4375
Phospholipid transfer protein C2CD2L	C2CD2L	C2cd2l	Background	O14523	76	2	0.1	1	0.1	2	3	3	3	1	1	0.026315789	0.001315789	0.013157895	0.001315789	0.026315789	0.039473684	0.039473684	0.039473684	0.013157895	0.013157895	0.013815789	0.007236842	0.032894737	0.039473684	2.380952381	5.454545455	0.010526316	0.036184211	3.4375
Casein kinase I isoform gamma-2	CSNK1G2	Csnk1g2	Background	P78368	47	2	1	0.1	0.1	4	2	3	2	3	1	0.042553191	0.021276596	0.00212766	0.00212766	0.085106383	0.042553191	0.063829787	0.042553191	0.063829787	0.021276596	0.031914894	0.00212766	0.063829787	0.053191489	2	25	0.017021277	0.058510638	3.4375
Leukocyte receptor cluster member 9	LENG9	Leng9	Background	Q96B70	53	1	0.1	2	0.1	2	2	4	3	3	2	0.018867925	0.001886792	0.037735849	0.001886792	0.037735849	0.037735849	0.075471698	0.056603774	0.056603774	0.037735849	0.010377358	0.019811321	0.037735849	0.066037736	3.636363636	3.333333333	0.01509434	0.051886792	3.4375
Proline-rich protein 36	PRR36	Prr36	Background	Q9H6K5	133	2	0.1	1	0.1	2	1	6	2	6	7	0.015037594	0.00075188	0.007518797	0.00075188	0.015037594	0.007518797	0.045112782	0.015037594	0.045112782	0.052631579	0.007894737	0.004135338	0.011278195	0.030075188	1.428571429	7.272727273	0.006015038	0.020676692	3.4375
Homer protein homolog 2	HOMER2	Homer2	Background	Q9NSB8	41	2	0.1	1	0.1	4	2	4	1	2	6	0.048780488	0.002439024	0.024390244	0.002439024	0.097560976	0.048780488	0.097560976	0.024390244	0.048780488	0.146341463	0.025609756	0.013414634	0.073170732	0.06097561	2.857142857	4.545454545	0.019512195	0.067073171	3.4375
6-phosphogluconolactonase	PGLS	Pgls	Background	O95336	28	0.1	1	2	0.1	3	2	5	1	3	0.1	0.003571429	0.035714286	0.071428571	0.003571429	0.107142857	0.071428571	0.178571429	0.035714286	0.107142857	0.003571429	0.019642857	0.0375	0.089285714	0.107142857	4.545454545	2.857142857	0.028571429	0.098214286	3.4375
ER membrane protein complex subunit 7	EMC7	Emc7	Background	Q9NPA0	26	2	0.1	1	0.1	3	1	5	2	1	2	0.076923077	0.003846154	0.038461538	0.003846154	0.115384615	0.038461538	0.192307692	0.076923077	0.038461538	0.076923077	0.040384615	0.021153846	0.076923077	0.134615385	1.904761905	6.363636364	0.030769231	0.105769231	3.4375
Tyrosyl-DNA phosphodiesterase 2	TDP2	Tdp2	Background	O95551	41	3	2	1	1	7	7	7	3	8	7	0.073170732	0.048780488	0.024390244	0.024390244	0.170731707	0.170731707	0.170731707	0.073170732	0.195121951	0.170731707	0.06097561	0.024390244	0.170731707	0.12195122	2.8	5	0.042682927	0.146341463	3.428571429
Proteasome subunit beta type-1	PSMB1	Psmb1	Background	P20618	26	4	3	5	2	16	10	11	11	9	8	0.153846154	0.115384615	0.192307692	0.076923077	0.615384615	0.384615385	0.423076923	0.423076923	0.346153846	0.307692308	0.134615385	0.134615385	0.5	0.423076923	3.714285714	3.142857143	0.134615385	0.461538462	3.428571429
Roundabout homolog 1	ROBO1	Robo1	Background	Q9Y6N7	181	4	0.1	3	4	8	10	10	10	17	18	0.022099448	0.000552486	0.016574586	0.022099448	0.044198895	0.055248619	0.055248619	0.055248619	0.093922652	0.099447514	0.011325967	0.019337017	0.049723757	0.055248619	4.390243902	2.857142857	0.015331492	0.052486188	3.423423423
Fanconi anemia group A protein	FANCA	Fanca	Background	O15360	163	7	2	2	0.1	10	8	11	9	9	2	0.042944785	0.012269939	0.012269939	0.000613497	0.061349693	0.049079755	0.067484663	0.055214724	0.055214724	0.012269939	0.027607362	0.006441718	0.055214724	0.061349693	2	9.523809524	0.01702454	0.058282209	3.423423423
Probable JmjC domain-containing histone demethylation protein 2C	JMJD1C	Jmjd1c	Background	Q15652	285	6	0.1	3	2	9	8	10	11	11	18	0.021052632	0.000350877	0.010526316	0.007017544	0.031578947	0.028070175	0.035087719	0.038596491	0.038596491	0.063157895	0.010701754	0.00877193	0.029824561	0.036842105	2.786885246	4.2	0.009736842	0.033333333	3.423423423
Box C/D snoRNA protein 1	ZNHIT6	Znhit6	Background	Q9NWK9	54	5	4	2	0.1	10	12	11	5	8	6	0.092592593	0.074074074	0.037037037	0.001851852	0.185185185	0.222222222	0.203703704	0.092592593	0.148148148	0.111111111	0.083333333	0.019444444	0.203703704	0.148148148	2.444444444	7.619047619	0.051388889	0.175925926	3.423423423
1-acyl-sn-glycerol-3-phosphate acyltransferase alpha	AGPAT1	Agpat1	Background	Q99943	32	6	2	0.1	0.1	8	8	6	6	2	2	0.1875	0.0625	0.003125	0.003125	0.25	0.25	0.1875	0.1875	0.0625	0.0625	0.125	0.003125	0.25	0.1875	2	60	0.0640625	0.21875	3.414634146
Metal-response element-binding transcription factor 2	MTF2	Mtf2	Background	Q9Y483	67	2	0.1	1	1	5	4	4	1	3	3	0.029850746	0.001492537	0.014925373	0.014925373	0.074626866	0.059701493	0.059701493	0.014925373	0.044776119	0.044776119	0.015671642	0.014925373	0.067164179	0.037313433	4.285714286	2.5	0.015298507	0.052238806	3.414634146
RAF proto-oncogene serine/threonine-protein kinase	RAF1	Raf1	Background	P04049	73	9	5	6	2	19	20	17	19	23	15	0.123287671	0.068493151	0.082191781	0.02739726	0.260273973	0.273972603	0.232876712	0.260273973	0.315068493	0.205479452	0.095890411	0.054794521	0.267123288	0.246575342	2.785714286	4.5	0.075342466	0.256849315	3.409090909
Exportin-4	XPO4	Xpo4	Background	Q9C0E2	130	12	8	6	1	28	28	20	16	15	6	0.092307692	0.061538462	0.046153846	0.007692308	0.215384615	0.215384615	0.153846154	0.123076923	0.115384615	0.046153846	0.076923077	0.026923077	0.215384615	0.138461538	2.8	5.142857143	0.051923077	0.176923077	3.407407407
2-hydroxyacyl-CoA lyase 2	ILVBL	Ilvbl	Background	A1L0T0	68	16	11	6	4	39	27	32	28	13	11	0.235294118	0.161764706	0.088235294	0.058823529	0.573529412	0.397058824	0.470588235	0.411764706	0.191176471	0.161764706	0.198529412	0.073529412	0.485294118	0.441176471	2.444444444	6	0.136029412	0.463235294	3.405405405
U1 small nuclear ribonucleoprotein 70 kDa	SNRNP70	Snrnp70	Background	P08621	52	7	0.1	4	3	10	10	20	8	23	19	0.134615385	0.001923077	0.076923077	0.057692308	0.192307692	0.192307692	0.384615385	0.153846154	0.442307692	0.365384615	0.068269231	0.067307692	0.192307692	0.269230769	2.816901408	4	0.067788462	0.230769231	3.404255319
Coiled-coil domain-containing protein 137	CCDC137	Ccdc137	Background	Q6PK04	33	2	1	4	3	10	6	10	8	12	10	0.060606061	0.03030303	0.121212121	0.090909091	0.303030303	0.181818182	0.303030303	0.242424242	0.363636364	0.303030303	0.045454545	0.106060606	0.242424242	0.272727273	5.333333333	2.571428571	0.075757576	0.257575758	3.4
Rho guanine nucleotide exchange factor 39	ARHGEF39	Arhgef39	Background	Q8N4T4	38	2	1	1	1	6	4	4	3	3	1	0.052631579	0.026315789	0.026315789	0.026315789	0.157894737	0.105263158	0.105263158	0.078947368	0.078947368	0.026315789	0.039473684	0.026315789	0.131578947	0.092105263	3.333333333	3.5	0.032894737	0.111842105	3.4
L-xylulose reductase	DCXR	Dcxr	Background	Q7Z4W1	26	3	2	3	2	11	7	9	7	8	7	0.115384615	0.076923077	0.115384615	0.076923077	0.423076923	0.269230769	0.346153846	0.269230769	0.307692308	0.269230769	0.096153846	0.096153846	0.346153846	0.307692308	3.6	3.2	0.096153846	0.326923077	3.4
Importin-5	IPO5	Ipo5	Background	O00410	124	48	24	29	12	118	92	96	77	60	40	0.387096774	0.193548387	0.233870968	0.096774194	0.951612903	0.741935484	0.774193548	0.620967742	0.483870968	0.322580645	0.290322581	0.165322581	0.846774194	0.697580645	2.916666667	4.219512195	0.227822581	0.772177419	3.389380531
E3 ubiquitin-protein ligase RNF138	RNF138	Rnf138	Background	Q8WVD3	28	5	0.1	1	0.1	7	5	5	4	4	5	0.178571429	0.003571429	0.035714286	0.003571429	0.25	0.178571429	0.178571429	0.142857143	0.142857143	0.178571429	0.091071429	0.019642857	0.214285714	0.160714286	2.352941176	8.181818182	0.055357143	0.1875	3.387096774
Glycerol-3-phosphate dehydrogenase, mitochondrial	GPD2	Gpd2	Background	P43304	81	5	0.1	1	0.1	7	5	6	3	1	2	0.061728395	0.001234568	0.012345679	0.001234568	0.086419753	0.061728395	0.074074074	0.037037037	0.012345679	0.024691358	0.031481481	0.006790123	0.074074074	0.055555556	2.352941176	8.181818182	0.019135802	0.064814815	3.387096774
Pyridoxal-dependent decarboxylase domain-containing protein 1	PDXDC1	Pdxdc1	Background	Q6P996	87	10	7	8	0.1	26	17	23	19	18	11	0.114942529	0.08045977	0.091954023	0.001149425	0.298850575	0.195402299	0.264367816	0.218390805	0.206896552	0.126436782	0.097701149	0.046551724	0.247126437	0.24137931	2.529411765	5.185185185	0.072126437	0.244252874	3.386454183
Fatty acid CoA ligase Acsl3	ACSL3	Acsl3	Background	O95573	80	28	13	11	4	56	42	49	42	22	17	0.35	0.1625	0.1375	0.05	0.7	0.525	0.6125	0.525	0.275	0.2125	0.25625	0.09375	0.6125	0.56875	2.390243902	6.066666667	0.175	0.590625	3.375
Splicing factor 3B subunit 4	SF3B4	Sf3b4	Background	Q15427	44	3	1	1	3	3	4	13	7	18	16	0.068181818	0.022727273	0.022727273	0.068181818	0.068181818	0.090909091	0.295454545	0.159090909	0.409090909	0.363636364	0.045454545	0.045454545	0.079545455	0.227272727	1.75	5	0.045454545	0.153409091	3.375
2-oxoisovalerate dehydrogenase subunit alpha, mitochondrial	BCKDHA	Bckdha	Background	P12694	50	8	1	0.1	1	10	8	6	10	7	8	0.16	0.02	0.002	0.02	0.2	0.16	0.12	0.2	0.14	0.16	0.09	0.011	0.18	0.16	2	14.54545455	0.0505	0.17	3.366336634
Complex I assembly factor TMEM126B, mitochondrial	TMEM126B	Tmem126b	Background	Q8IUX1	26	5	3	2	0.1	9	9	9	7	4	4	0.192307692	0.115384615	0.076923077	0.003846154	0.346153846	0.346153846	0.346153846	0.269230769	0.153846154	0.153846154	0.153846154	0.040384615	0.346153846	0.307692308	2.25	7.619047619	0.097115385	0.326923077	3.366336634
COP9 signalosome complex subunit 6	COPS6	Cops6	Background	Q7L5N1	36	4	3	5	2	10	10	17	10	16	13	0.111111111	0.083333333	0.138888889	0.055555556	0.277777778	0.277777778	0.472222222	0.277777778	0.444444444	0.361111111	0.097222222	0.097222222	0.277777778	0.375	2.857142857	3.857142857	0.097222222	0.326388889	3.357142857
Exonuclease 1	EXO1	Exo1	Background	Q9UQ84	94	5	4	4	1	13	14	15	5	13	7	0.053191489	0.042553191	0.042553191	0.010638298	0.138297872	0.14893617	0.159574468	0.053191489	0.138297872	0.074468085	0.04787234	0.026595745	0.143617021	0.106382979	3	4	0.037234043	0.125	3.357142857
Protein transport protein Sec61 subunit alpha isoform 2	SEC61A2	Sec61a2	Background	Q9H9S3	52	13	5	0.1	0.1	21	16	15	9	6	5	0.25	0.096153846	0.001923077	0.001923077	0.403846154	0.307692308	0.288461538	0.173076923	0.115384615	0.096153846	0.173076923	0.001923077	0.355769231	0.230769231	2.055555556	120	0.0875	0.293269231	3.351648352
Peroxisomal membrane protein PMP34	SLC25A17	Slc25a17	Background	O43808	35	12	9	5	3	24	19	25	29	15	11	0.342857143	0.257142857	0.142857143	0.085714286	0.685714286	0.542857143	0.714285714	0.828571429	0.428571429	0.314285714	0.3	0.114285714	0.614285714	0.771428571	2.047619048	6.75	0.207142857	0.692857143	3.344827586
Methylcytosine dioxygenase TET1	TET1	Tet1	Background	Q8NFU7	235	4	0.1	3	0.1	8	1	10	5	10	13	0.017021277	0.000425532	0.012765957	0.000425532	0.034042553	0.004255319	0.042553191	0.021276596	0.042553191	0.055319149	0.008723404	0.006595745	0.019148936	0.031914894	2.195121951	4.838709677	0.007659574	0.025531915	3.333333333
D-2-hydroxyglutarate dehydrogenase, mitochondrial	D2HGDH	D2hgdh	Background	Q8N465	56	1	2	2	0.1	4	3	6	4	6	2	0.017857143	0.035714286	0.035714286	0.001785714	0.071428571	0.053571429	0.107142857	0.071428571	0.107142857	0.035714286	0.026785714	0.01875	0.0625	0.089285714	2.333333333	4.761904762	0.022767857	0.075892857	3.333333333
Cytochrome c oxidase assembly protein COX15 homolog	COX15	Cox15	Background	Q7KZN9	46	6	1	0.1	0.1	6	7	6	5	2	2	0.130434783	0.02173913	0.002173913	0.002173913	0.130434783	0.152173913	0.130434783	0.108695652	0.043478261	0.043478261	0.076086957	0.002173913	0.141304348	0.119565217	1.857142857	55	0.039130435	0.130434783	3.333333333
RUS family member 1	RUSF1	Rusf1	Background	Q96GQ5	51	1	3	0.1	0.1	5	2	2	5	5	3	0.019607843	0.058823529	0.001960784	0.001960784	0.098039216	0.039215686	0.039215686	0.098039216	0.098039216	0.058823529	0.039215686	0.001960784	0.068627451	0.068627451	1.75	35	0.020588235	0.068627451	3.333333333
Neuroepithelial cell-transforming gene 1 protein	NET1	Net1	Background	Q7Z628	68	5	1	2	0.1	6	3	8	10	10	7	0.073529412	0.014705882	0.029411765	0.001470588	0.088235294	0.044117647	0.117647059	0.147058824	0.147058824	0.102941176	0.044117647	0.015441176	0.066176471	0.132352941	1.5	8.571428571	0.029779412	0.099264706	3.333333333
2-hydroxyacylsphingosine 1-beta-galactosyltransferase	UGT8	Ugt8	Background	Q16880	61	3	1	0.1	0.1	4	3	4	3	2	1	0.049180328	0.016393443	0.001639344	0.001639344	0.06557377	0.049180328	0.06557377	0.049180328	0.032786885	0.016393443	0.032786885	0.001639344	0.057377049	0.057377049	1.75	35	0.017213115	0.057377049	3.333333333
THO complex subunit 7 homolog	THOC7	Thoc7	Background	Q6I9Y2	24	0.1	0.1	3	1	5	4	3	2	4	4	0.004166667	0.004166667	0.125	0.041666667	0.208333333	0.166666667	0.125	0.083333333	0.166666667	0.166666667	0.004166667	0.083333333	0.1875	0.104166667	45	1.25	0.04375	0.145833333	3.333333333
Leukocyte elastase inhibitor	SERPINB1	Serpinb1	Background	P30740	43	3	1	0.1	0.1	3	3	5	3	3	1	0.069767442	0.023255814	0.002325581	0.002325581	0.069767442	0.069767442	0.11627907	0.069767442	0.069767442	0.023255814	0.046511628	0.002325581	0.069767442	0.093023256	1.5	40	0.024418605	0.081395349	3.333333333
RNA-binding protein 42	RBM42	Rbm42	Background	Q9BTD8	50	1	2	1	2	6	4	7	3	7	8	0.02	0.04	0.02	0.04	0.12	0.08	0.14	0.06	0.14	0.16	0.03	0.03	0.1	0.1	3.333333333	3.333333333	0.03	0.1	3.333333333
Epsin-1	EPN1	Epn1	Background	Q9Y6I3	60	3	0.1	4	0.1	7	4	5	8	7	6	0.05	0.001666667	0.066666667	0.001666667	0.116666667	0.066666667	0.083333333	0.133333333	0.116666667	0.1	0.025833333	0.034166667	0.091666667	0.108333333	3.548387097	3.170731707	0.03	0.1	3.333333333
AP-4 complex accessory subunit RUSC1	RUSC1	Rusc1	Background	Q9BVN2	96	2	2	1	0.1	6	4	5	2	3	1	0.020833333	0.020833333	0.010416667	0.001041667	0.0625	0.041666667	0.052083333	0.020833333	0.03125	0.010416667	0.020833333	0.005729167	0.052083333	0.036458333	2.5	6.363636364	0.01328125	0.044270833	3.333333333
Pseudouridylate synthase 7 homolog	PUS7	Pus7	Background	Q96PZ0	75	1	0.1	3	0.1	5	2	6	1	7	2	0.013333333	0.001333333	0.04	0.001333333	0.066666667	0.026666667	0.08	0.013333333	0.093333333	0.026666667	0.007333333	0.020666667	0.046666667	0.046666667	6.363636364	2.258064516	0.014	0.046666667	3.333333333
DNA repair and recombination protein RAD54-like	RAD54L	Rad54l	Background	Q92698	84	3	1	1	0.1	5	5	4	3	3	2	0.035714286	0.011904762	0.011904762	0.001190476	0.05952381	0.05952381	0.047619048	0.035714286	0.035714286	0.023809524	0.023809524	0.006547619	0.05952381	0.041666667	2.5	6.363636364	0.015178571	0.050595238	3.333333333
Glucosamine-6-phosphate isomerase 1	GNPDA1	Gnpda1	Background	P46926	33	2	0.1	2	0.1	5	2	4	3	5	2	0.060606061	0.003030303	0.060606061	0.003030303	0.151515152	0.060606061	0.121212121	0.090909091	0.151515152	0.060606061	0.031818182	0.031818182	0.106060606	0.106060606	3.333333333	3.333333333	0.031818182	0.106060606	3.333333333
E3 ubiquitin-protein ligase TTC3	TTC3	Ttc3	Background	P53804	230	2	0.1	2	0.1	3	3	4	4	12	6	0.008695652	0.000434783	0.008695652	0.000434783	0.013043478	0.013043478	0.017391304	0.017391304	0.052173913	0.026086957	0.004565217	0.004565217	0.013043478	0.017391304	2.857142857	3.80952381	0.004565217	0.015217391	3.333333333
Integrator complex subunit 14	INTS14	Ints14	Background	Q96SY0	57	3	1	0.1	1	3	2	6	6	6	11	0.052631579	0.01754386	0.001754386	0.01754386	0.052631579	0.035087719	0.105263158	0.105263158	0.105263158	0.192982456	0.035087719	0.009649123	0.043859649	0.105263158	1.25	10.90909091	0.022368421	0.074561404	3.333333333
Protein AATF	AATF	Aatf	Background	Q9NY61	63	2	0.1	0.1	2	6	2	4	2	1	2	0.031746032	0.001587302	0.001587302	0.031746032	0.095238095	0.031746032	0.063492063	0.031746032	0.015873016	0.031746032	0.016666667	0.016666667	0.063492063	0.047619048	3.80952381	2.857142857	0.016666667	0.055555556	3.333333333
Inositol hexakisphosphate kinase 1	IP6K1	Ip6k1	Background	Q92551	50	3	0.1	0.1	0.1	5	3	2	1	2	3	0.06	0.002	0.002	0.002	0.1	0.06	0.04	0.02	0.04	0.06	0.031	0.002	0.08	0.03	2.580645161	15	0.0165	0.055	3.333333333
Transcriptional adapter 3	TADA3	Tada3	Background	O75528	49	2	0.1	2	1	5	2	6	4	9	6	0.040816327	0.002040816	0.040816327	0.020408163	0.102040816	0.040816327	0.12244898	0.081632653	0.183673469	0.12244898	0.021428571	0.030612245	0.071428571	0.102040816	3.333333333	3.333333333	0.026020408	0.086734694	3.333333333
Metal transporter CNNM3	CNNM3	Cnnm3	Background	Q8NE01	76	2	1	5	0.1	7	10	5	5	7	6	0.026315789	0.013157895	0.065789474	0.001315789	0.092105263	0.131578947	0.065789474	0.065789474	0.092105263	0.078947368	0.019736842	0.033552632	0.111842105	0.065789474	5.666666667	1.960784314	0.026644737	0.088815789	3.333333333
Nurim	NRM	Nrm	Background	Q8IXM6	29	3	0.1	0.1	0.1	3	2	4	2	2	2	0.103448276	0.003448276	0.003448276	0.003448276	0.103448276	0.068965517	0.137931034	0.068965517	0.068965517	0.068965517	0.053448276	0.003448276	0.086206897	0.103448276	1.612903226	30	0.028448276	0.094827586	3.333333333
Thioredoxin domain-containing protein 5	TXNDC5	Txndc5	Background	Q8NBS9	48	3	0.1	0.1	0.1	4	4	2	1	1	1	0.0625	0.002083333	0.002083333	0.002083333	0.083333333	0.083333333	0.041666667	0.020833333	0.020833333	0.020833333	0.032291667	0.002083333	0.083333333	0.03125	2.580645161	15	0.0171875	0.057291667	3.333333333
Uncharacterized protein C1orf112	C1orf112	C1orf112	Background	Q9NSG2	97	3	0.1	0.1	0.1	5	2	2	2	2	3	0.030927835	0.001030928	0.001030928	0.001030928	0.051546392	0.020618557	0.020618557	0.020618557	0.020618557	0.030927835	0.015979381	0.001030928	0.036082474	0.020618557	2.258064516	20	0.008505155	0.028350515	3.333333333
Sphingomyelin phosphodiesterase 4	SMPD4	Smpd4	Background	Q9NXE4	98	21	12	5	4	39	40	31	29	16	10	0.214285714	0.12244898	0.051020408	0.040816327	0.397959184	0.408163265	0.316326531	0.295918367	0.163265306	0.102040816	0.168367347	0.045918367	0.403061224	0.306122449	2.393939394	6.666666667	0.107142857	0.354591837	3.30952381
Zinc finger homeobox protein 4	ZFHX4	Zfhx4	Background	Q86UP3	394	0.1	0.1	7	4	13	3	17	4	21	13	0.000253807	0.000253807	0.017766497	0.010152284	0.032994924	0.007614213	0.043147208	0.010152284	0.053299492	0.032994924	0.000253807	0.013959391	0.020304569	0.026649746	80	1.909090909	0.007106599	0.023477157	3.303571429
1-acyl-sn-glycerol-3-phosphate acyltransferase epsilon	AGPAT5	Agpat5	Background	Q9NUQ2	42	3	2	3	2	8	9	10	6	7	4	0.071428571	0.047619048	0.071428571	0.047619048	0.19047619	0.214285714	0.238095238	0.142857143	0.166666667	0.095238095	0.05952381	0.05952381	0.202380952	0.19047619	3.4	3.2	0.05952381	0.196428571	3.3
Origin recognition complex subunit 3	ORC3	Orc3	Background	Q9UBD5	82	5	6	4	2	18	14	16	8	12	9	0.06097561	0.073170732	0.048780488	0.024390244	0.219512195	0.170731707	0.195121951	0.097560976	0.146341463	0.109756098	0.067073171	0.036585366	0.195121951	0.146341463	2.909090909	4	0.051829268	0.170731707	3.294117647
CCA tRNA nucleotidyltransferase 1, mitochondrial	TRNT1	Trnt1	Background	Q96Q11	50	5	3	0.1	0.1	7	7	8	5	7	2	0.1	0.06	0.002	0.002	0.14	0.14	0.16	0.1	0.14	0.04	0.08	0.002	0.14	0.13	1.75	65	0.041	0.135	3.292682927
40S ribosomal protein S2	RPS2	Rps2	Background	P15880	31	55	44	37	35	167	139	141	115	118	92	1.774193548	1.419354839	1.193548387	1.129032258	5.387096774	4.483870968	4.548387097	3.709677419	3.806451613	2.967741935	1.596774194	1.161290323	4.935483871	4.129032258	3.090909091	3.555555556	1.379032258	4.532258065	3.286549708
Gamma-tubulin complex component 4	TUBGCP4	Tubgcp4	Background	Q9UGJ1	76	17	13	4	1	31	29	29	26	25	24	0.223684211	0.171052632	0.052631579	0.013157895	0.407894737	0.381578947	0.381578947	0.342105263	0.328947368	0.315789474	0.197368421	0.032894737	0.394736842	0.361842105	2	11	0.115131579	0.378289474	3.285714286
Protein disulfide-isomerase TMX3	TMX3	Tmx3	Background	Q96JJ7	52	4	1	1	0.1	6	6	2	6	2	1	0.076923077	0.019230769	0.019230769	0.001923077	0.115384615	0.115384615	0.038461538	0.115384615	0.038461538	0.019230769	0.048076923	0.010576923	0.115384615	0.076923077	2.4	7.272727273	0.029326923	0.096153846	3.278688525
Caspase activity and apoptosis inhibitor 1	CAAP1	Caap1	Background	Q9H8G2	38	2	0.1	3	1	4	1	8	7	9	10	0.052631579	0.002631579	0.078947368	0.026315789	0.105263158	0.026315789	0.210526316	0.184210526	0.236842105	0.263157895	0.027631579	0.052631579	0.065789474	0.197368421	2.380952381	3.75	0.040131579	0.131578947	3.278688525
PWWP domain-containing DNA repair factor 3A	PWWP3A	Pwwp3a	Background	Q2TAK8	79	4	1	0.1	1	5	5	6	4	10	5	0.050632911	0.012658228	0.001265823	0.012658228	0.063291139	0.063291139	0.075949367	0.050632911	0.126582278	0.063291139	0.03164557	0.006962025	0.063291139	0.063291139	2	9.090909091	0.019303797	0.063291139	3.278688525
Intraflagellar transport protein 74 homolog	IFT74	Ift74	Background	Q96LB3	69	3	1	4	3	11	5	11	9	22	19	0.043478261	0.014492754	0.057971014	0.043478261	0.15942029	0.072463768	0.15942029	0.130434783	0.31884058	0.275362319	0.028985507	0.050724638	0.115942029	0.144927536	4	2.857142857	0.039855072	0.130434783	3.272727273
Lysophosphatidylcholine acyltransferase 1	LPCAT1	Lpcat1	Background	Q8NF37	59	9	11	2	4	22	21	19	23	13	8	0.152542373	0.186440678	0.033898305	0.06779661	0.372881356	0.355932203	0.322033898	0.389830508	0.220338983	0.13559322	0.169491525	0.050847458	0.36440678	0.355932203	2.15	7	0.110169492	0.360169492	3.269230769
Peptidyl-prolyl cis-trans isomerase H	PPIH	Ppih	Background	O43447	19	4	0.1	1	0.1	5	1	8	3	9	5	0.210526316	0.005263158	0.052631579	0.005263158	0.263157895	0.052631579	0.421052632	0.157894737	0.473684211	0.263157895	0.107894737	0.028947368	0.157894737	0.289473684	1.463414634	10	0.068421053	0.223684211	3.269230769
Chondroitin sulfate glucuronyltransferase	CHPF2	Chpf2	Background	Q9P2E5	86	3	2	0.1	0.1	6	3	3	5	1	1	0.034883721	0.023255814	0.001162791	0.001162791	0.069767442	0.034883721	0.034883721	0.058139535	0.011627907	0.011627907	0.029069767	0.001162791	0.052325581	0.046511628	1.8	40	0.015116279	0.049418605	3.269230769
Squalene monooxygenase	SQLE	Sqle	Background	Q14534	64	10	5	2	2	19	14	15	14	12	7	0.15625	0.078125	0.03125	0.03125	0.296875	0.21875	0.234375	0.21875	0.1875	0.109375	0.1171875	0.03125	0.2578125	0.2265625	2.2	7.25	0.07421875	0.2421875	3.263157895
Ras-related protein Rab-28	RAB28	Rab28	Background	P51157	25	1	1	1	0.1	5	0.1	2	3	3	3	0.04	0.04	0.04	0.004	0.2	0.004	0.08	0.12	0.12	0.12	0.04	0.022	0.102	0.1	2.55	4.545454545	0.031	0.101	3.258064516
Mitochondrial dynamics protein MID51	MIEF1	Mief1	Background	Q9NQG6	51	4	0.1	0.1	0.1	3	4	4	3	4	3	0.078431373	0.001960784	0.001960784	0.001960784	0.058823529	0.078431373	0.078431373	0.058823529	0.078431373	0.058823529	0.040196078	0.001960784	0.068627451	0.068627451	1.707317073	35	0.021078431	0.068627451	3.255813953
Protein tyrosine phosphatase type IVA 1	PTP4A1	Ptp4a1	Background	Q93096	20	4	0.1	0.1	0.1	6	2	5	1	5	3	0.2	0.005	0.005	0.005	0.3	0.1	0.25	0.05	0.25	0.15	0.1025	0.005	0.2	0.15	1.951219512	30	0.05375	0.175	3.255813953
Tubulin polyglutamylase complex subunit 1	TPGS1	Tpgs1	Background	Q6ZTW0	31	4	0.1	0.1	0.1	5	3	3	3	5	4	0.129032258	0.003225806	0.003225806	0.003225806	0.161290323	0.096774194	0.096774194	0.096774194	0.161290323	0.129032258	0.066129032	0.003225806	0.129032258	0.096774194	1.951219512	30	0.034677419	0.112903226	3.255813953
Pre-mRNA-processing factor 40 homolog B	PRPF40B	Prpf40b	Background	Q6NWY9	99	0.1	0.1	0.1	0.1	0.1	0.1	1	0.1	4	2	0.001010101	0.001010101	0.001010101	0.001010101	0.001010101	0.001010101	0.01010101	0.001010101	0.04040404	0.02020202	0.001010101	0.001010101	0.001010101	0.005555556	1	5.5	0.001010101	0.003282828	3.25
ZW10 interactor	ZWINT	Zwint	Background	O95229	31	0.1	0.1	0.1	0.1	0.1	0.1	1	0.1	4	5	0.003225806	0.003225806	0.003225806	0.003225806	0.003225806	0.003225806	0.032258065	0.003225806	0.129032258	0.161290323	0.003225806	0.003225806	0.003225806	0.017741935	1	5.5	0.003225806	0.010483871	3.25
Centrosomal protein of 89 kDa	CEP89	Cep89	Background	Q96ST8	90	0.1	0.1	0.1	0.1	0.1	0.1	1	0.1	3	0.1	0.001111111	0.001111111	0.001111111	0.001111111	0.001111111	0.001111111	0.011111111	0.001111111	0.033333333	0.001111111	0.001111111	0.001111111	0.001111111	0.006111111	1	5.5	0.001111111	0.003611111	3.25
Atrophin-1	ATN1	Atn1	Background	P54259	125	0.1	0.1	0.1	0.1	0.1	0.1	1	0.1	3	2	0.0008	0.0008	0.0008	0.0008	0.0008	0.0008	0.008	0.0008	0.024	0.016	0.0008	0.0008	0.0008	0.0044	1	5.5	0.0008	0.0026	3.25
Immunity-related GTPase family Q protein	IRGQ	Irgq	Background	Q8WZA9	63	0.1	0.1	0.1	0.1	1	0.1	0.1	0.1	2	0.1	0.001587302	0.001587302	0.001587302	0.001587302	0.015873016	0.001587302	0.001587302	0.001587302	0.031746032	0.001587302	0.001587302	0.001587302	0.008730159	0.001587302	5.5	1	0.001587302	0.00515873	3.25
Fizzy-related protein homolog	FZR1	Fzr1	Background	Q9UM11	55	0.1	0.1	0.1	0.1	0.1	1	0.1	0.1	0.1	2	0.001818182	0.001818182	0.001818182	0.001818182	0.001818182	0.018181818	0.001818182	0.001818182	0.001818182	0.036363636	0.001818182	0.001818182	0.01	0.001818182	5.5	1	0.001818182	0.005909091	3.25
N-alpha-acetyltransferase 80	NAA80	Naa80	Background	Q93015	31	0.1	0.1	0.1	0.1	1	0.1	0.1	0.1	3	2	0.003225806	0.003225806	0.003225806	0.003225806	0.032258065	0.003225806	0.003225806	0.003225806	0.096774194	0.064516129	0.003225806	0.003225806	0.017741935	0.003225806	5.5	1	0.003225806	0.010483871	3.25
tRNA (cytosine(38)-C(5))-methyltransferase	TRDMT1	Trdmt1	Background	O14717	45	0.1	0.1	0.1	0.1	0.1	0.1	1	0.1	0.1	2	0.002222222	0.002222222	0.002222222	0.002222222	0.002222222	0.002222222	0.022222222	0.002222222	0.002222222	0.044444444	0.002222222	0.002222222	0.002222222	0.012222222	1	5.5	0.002222222	0.007222222	3.25
Insulin receptor substrate 1	IRS1	Irs1	Background	P35568	132	0.1	0.1	0.1	0.1	0.1	0.1	0.1	1	2	2	0.000757576	0.000757576	0.000757576	0.000757576	0.000757576	0.000757576	0.000757576	0.007575758	0.015151515	0.015151515	0.000757576	0.000757576	0.000757576	0.004166667	1	5.5	0.000757576	0.002462121	3.25
DNA repair protein XRCC4	XRCC4	Xrcc4	Background	Q13426	38	0.1	0.1	0.1	0.1	0.1	0.1	1	0.1	2	1	0.002631579	0.002631579	0.002631579	0.002631579	0.002631579	0.002631579	0.026315789	0.002631579	0.052631579	0.026315789	0.002631579	0.002631579	0.002631579	0.014473684	1	5.5	0.002631579	0.008552632	3.25
Golgin-45	BLZF1	Blzf1	Background	Q9H2G9	45	0.1	0.1	0.1	0.1	0.1	0.1	1	0.1	5	0.1	0.002222222	0.002222222	0.002222222	0.002222222	0.002222222	0.002222222	0.022222222	0.002222222	0.111111111	0.002222222	0.002222222	0.002222222	0.002222222	0.012222222	1	5.5	0.002222222	0.007222222	3.25
F-box/WD repeat-containing protein 8	FBXW8	Fbxw8	Background	Q8N3Y1	67	0.1	0.1	0.1	0.1	1	0.1	0.1	0.1	2	2	0.001492537	0.001492537	0.001492537	0.001492537	0.014925373	0.001492537	0.001492537	0.001492537	0.029850746	0.029850746	0.001492537	0.001492537	0.008208955	0.001492537	5.5	1	0.001492537	0.004850746	3.25
Polycomb protein EED	EED	Eed	Background	O75530	50	1	2	1	4	4	6	8	8	9	10	0.02	0.04	0.02	0.08	0.08	0.12	0.16	0.16	0.18	0.2	0.03	0.05	0.1	0.16	3.333333333	3.2	0.04	0.13	3.25
Angiomotin-like protein 2	AMOTL2	Amotl2	Background	Q9Y2J4	86	0.1	0.1	0.1	0.1	1	0.1	0.1	0.1	0.1	2	0.001162791	0.001162791	0.001162791	0.001162791	0.011627907	0.001162791	0.001162791	0.001162791	0.001162791	0.023255814	0.001162791	0.001162791	0.006395349	0.001162791	5.5	1	0.001162791	0.00377907	3.25
Transcription factor HIVEP2	HIVEP2	Hivep2	Background	P31629	269	0.1	0.1	0.1	0.1	0.1	0.1	0.1	1	3	6	0.000371747	0.000371747	0.000371747	0.000371747	0.000371747	0.000371747	0.000371747	0.003717472	0.011152416	0.022304833	0.000371747	0.000371747	0.000371747	0.00204461	1	5.5	0.000371747	0.001208178	3.25
Cytoplasmic protein NCK1	NCK1	Nck1	Background	P16333	43	0.1	0.1	0.1	0.1	1	0.1	0.1	0.1	2	2	0.002325581	0.002325581	0.002325581	0.002325581	0.023255814	0.002325581	0.002325581	0.002325581	0.046511628	0.046511628	0.002325581	0.002325581	0.012790698	0.002325581	5.5	1	0.002325581	0.00755814	3.25
Katanin-interacting protein	KATNIP	Katnip	Background	O60303	181	0.1	0.1	0.1	0.1	1	0.1	0.1	0.1	2	3	0.000552486	0.000552486	0.000552486	0.000552486	0.005524862	0.000552486	0.000552486	0.000552486	0.011049724	0.016574586	0.000552486	0.000552486	0.003038674	0.000552486	5.5	1	0.000552486	0.00179558	3.25
Protein phosphatase 1 regulatory subunit 12B	PPP1R12B	Ppp1r12b	Background	O60237	110	0.1	0.1	0.1	0.1	0.1	0.1	1	0.1	5	6	0.000909091	0.000909091	0.000909091	0.000909091	0.000909091	0.000909091	0.009090909	0.000909091	0.045454545	0.054545455	0.000909091	0.000909091	0.000909091	0.005	1	5.5	0.000909091	0.002954545	3.25
DNA-directed RNA polymerase II subunit GRINL1A	POLR2M	Polr2m	Background	P0CAP2	42	0.1	0.1	0.1	0.1	0.1	0.1	1	0.1	3	2	0.002380952	0.002380952	0.002380952	0.002380952	0.002380952	0.002380952	0.023809524	0.002380952	0.071428571	0.047619048	0.002380952	0.002380952	0.002380952	0.013095238	1	5.5	0.002380952	0.007738095	3.25
Arf-GAP with Rho-GAP domain, ANK repeat and PH domain-containing protein 2	ARAP2	Arap2	Background	Q8WZ64	193	0.1	0.1	0.1	0.1	1	0.1	0.1	0.1	1	2	0.000518135	0.000518135	0.000518135	0.000518135	0.005181347	0.000518135	0.000518135	0.000518135	0.005181347	0.010362694	0.000518135	0.000518135	0.002849741	0.000518135	5.5	1	0.000518135	0.001683938	3.25
Centrosomal protein 43	CEP43	Cep43	Background	O95684	43	0.1	0.1	0.1	0.1	0.1	1	0.1	0.1	5	6	0.002325581	0.002325581	0.002325581	0.002325581	0.002325581	0.023255814	0.002325581	0.002325581	0.11627907	0.139534884	0.002325581	0.002325581	0.012790698	0.002325581	5.5	1	0.002325581	0.00755814	3.25
Collagen alpha-1(XVIII) chain	COL18A1	Col18a1	Background	P39060	178	0.1	0.1	0.1	0.1	0.1	0.1	1	0.1	2	2	0.000561798	0.000561798	0.000561798	0.000561798	0.000561798	0.000561798	0.005617978	0.000561798	0.011235955	0.011235955	0.000561798	0.000561798	0.000561798	0.003089888	1	5.5	0.000561798	0.001825843	3.25
Nesprin-3	SYNE3	Syne3	Background	Q6ZMZ3	112	0.1	0.1	0.1	0.1	0.1	0.1	1	0.1	5	2	0.000892857	0.000892857	0.000892857	0.000892857	0.000892857	0.000892857	0.008928571	0.000892857	0.044642857	0.017857143	0.000892857	0.000892857	0.000892857	0.004910714	1	5.5	0.000892857	0.002901786	3.25
Four and a half LIM domains protein 2	FHL2	Fhl2	Background	Q14192	32	0.1	0.1	0.1	0.1	0.1	0.1	1	0.1	3	3	0.003125	0.003125	0.003125	0.003125	0.003125	0.003125	0.03125	0.003125	0.09375	0.09375	0.003125	0.003125	0.003125	0.0171875	1	5.5	0.003125	0.01015625	3.25
Uncharacterized protein C17orf100	C17orf100	C17orf100	Background	A8MU93	13	0.1	0.1	0.1	0.1	0.1	0.1	0.1	1	2	1	0.007692308	0.007692308	0.007692308	0.007692308	0.007692308	0.007692308	0.007692308	0.076923077	0.153846154	0.076923077	0.007692308	0.007692308	0.007692308	0.042307692	1	5.5	0.007692308	0.025	3.25
G patch domain-containing protein 2	GPATCH2	Gpatch2	Background	Q9NW75	59	0.1	0.1	0.1	0.1	1	0.1	0.1	0.1	3	2	0.001694915	0.001694915	0.001694915	0.001694915	0.016949153	0.001694915	0.001694915	0.001694915	0.050847458	0.033898305	0.001694915	0.001694915	0.009322034	0.001694915	5.5	1	0.001694915	0.005508475	3.25
Zinc finger SWIM domain-containing protein 7	ZSWIM7	Zswim7	Background	Q19AV6	15	0.1	0.1	0.1	0.1	1	0.1	0.1	0.1	4	2	0.006666667	0.006666667	0.006666667	0.006666667	0.066666667	0.006666667	0.006666667	0.006666667	0.266666667	0.133333333	0.006666667	0.006666667	0.036666667	0.006666667	5.5	1	0.006666667	0.021666667	3.25
Protein phosphatase 1 regulatory subunit 35	PPP1R35	Ppp1r35	Background	Q8TAP8	28	0.1	0.1	0.1	0.1	1	0.1	0.1	0.1	4	1	0.003571429	0.003571429	0.003571429	0.003571429	0.035714286	0.003571429	0.003571429	0.003571429	0.142857143	0.035714286	0.003571429	0.003571429	0.019642857	0.003571429	5.5	1	0.003571429	0.011607143	3.25
RAS protein activator like-3	RASAL3	Rasal3	Background	Q86YV0	112	0.1	0.1	0.1	0.1	0.1	0.1	1	0.1	2	0.1	0.000892857	0.000892857	0.000892857	0.000892857	0.000892857	0.000892857	0.008928571	0.000892857	0.017857143	0.000892857	0.000892857	0.000892857	0.000892857	0.004910714	1	5.5	0.000892857	0.002901786	3.25
Syntaxin-12	STX12	Stx12	Background	Q86Y82	32	0.1	0.1	0.1	0.1	0.1	0.1	0.1	1	2	2	0.003125	0.003125	0.003125	0.003125	0.003125	0.003125	0.003125	0.03125	0.0625	0.0625	0.003125	0.003125	0.003125	0.0171875	1	5.5	0.003125	0.01015625	3.25
Stromal membrane-associated protein 1	SMAP1	Smap1	Background	Q8IYB5	50	0.1	0.1	0.1	0.1	1	0.1	0.1	0.1	1	2	0.002	0.002	0.002	0.002	0.02	0.002	0.002	0.002	0.02	0.04	0.002	0.002	0.011	0.002	5.5	1	0.002	0.0065	3.25
Leucine-rich repeats and immunoglobulin-like domains protein 2	LRIG2	Lrig2	Background	O94898	119	0.1	0.1	0.1	0.1	1	0.1	0.1	0.1	1	2	0.000840336	0.000840336	0.000840336	0.000840336	0.008403361	0.000840336	0.000840336	0.000840336	0.008403361	0.016806723	0.000840336	0.000840336	0.004621849	0.000840336	5.5	1	0.000840336	0.002731092	3.25
KATNB1-like protein 1	KATNBL1	Katnbl1	Background	Q9H079	35	0.1	0.1	0.1	0.1	1	0.1	0.1	0.1	3	0.1	0.002857143	0.002857143	0.002857143	0.002857143	0.028571429	0.002857143	0.002857143	0.002857143	0.085714286	0.002857143	0.002857143	0.002857143	0.015714286	0.002857143	5.5	1	0.002857143	0.009285714	3.25
Transmembrane protein 94	TMEM94	Tmem94	Background	Q12767	151	0.1	0.1	0.1	0.1	1	0.1	0.1	0.1	2	1	0.000662252	0.000662252	0.000662252	0.000662252	0.006622517	0.000662252	0.000662252	0.000662252	0.013245033	0.006622517	0.000662252	0.000662252	0.003642384	0.000662252	5.5	1	0.000662252	0.002152318	3.25
Protein BANP	BANP	Banp	Background	Q8N9N5	56	0.1	0.1	0.1	0.1	0.1	0.1	1	0.1	3	1	0.001785714	0.001785714	0.001785714	0.001785714	0.001785714	0.001785714	0.017857143	0.001785714	0.053571429	0.017857143	0.001785714	0.001785714	0.001785714	0.009821429	1	5.5	0.001785714	0.005803571	3.25
E3 ubiquitin-protein ligase PPP1R11	PPP1R11	Ppp1r11	Background	O60927	14	0.1	0.1	0.1	0.1	0.1	0.1	1	0.1	1	2	0.007142857	0.007142857	0.007142857	0.007142857	0.007142857	0.007142857	0.071428571	0.007142857	0.071428571	0.142857143	0.007142857	0.007142857	0.007142857	0.039285714	1	5.5	0.007142857	0.023214286	3.25
Filamin-binding LIM protein 1	FBLIM1	Fblim1	Background	Q8WUP2	41	0.1	0.1	0.1	0.1	0.1	0.1	1	0.1	2	0.1	0.002439024	0.002439024	0.002439024	0.002439024	0.002439024	0.002439024	0.024390244	0.002439024	0.048780488	0.002439024	0.002439024	0.002439024	0.002439024	0.013414634	1	5.5	0.002439024	0.007926829	3.25
Zinc finger protein 775	ZNF775	Znf775	Background	Q96BV0	60	0.1	0.1	0.1	0.1	0.1	0.1	1	0.1	0.1	2	0.001666667	0.001666667	0.001666667	0.001666667	0.001666667	0.001666667	0.016666667	0.001666667	0.001666667	0.033333333	0.001666667	0.001666667	0.001666667	0.009166667	1	5.5	0.001666667	0.005416667	3.25
Cyclin-Y	CCNY	Ccny	Background	Q8ND76	39	0.1	0.1	0.1	0.1	1	0.1	0.1	0.1	2	0.1	0.002564103	0.002564103	0.002564103	0.002564103	0.025641026	0.002564103	0.002564103	0.002564103	0.051282051	0.002564103	0.002564103	0.002564103	0.014102564	0.002564103	5.5	1	0.002564103	0.008333333	3.25
Nucleoside diphosphate-linked moiety X motif 6	NUDT6	Nudt6	Background	P53370	36	0.1	0.1	0.1	0.1	1	0.1	0.1	0.1	2	1	0.002777778	0.002777778	0.002777778	0.002777778	0.027777778	0.002777778	0.002777778	0.002777778	0.055555556	0.027777778	0.002777778	0.002777778	0.015277778	0.002777778	5.5	1	0.002777778	0.009027778	3.25
Protein inturned	INTU	Intu	Background	Q9ULD6	106	0.1	0.1	0.1	0.1	1	0.1	0.1	0.1	2	2	0.000943396	0.000943396	0.000943396	0.000943396	0.009433962	0.000943396	0.000943396	0.000943396	0.018867925	0.018867925	0.000943396	0.000943396	0.005188679	0.000943396	5.5	1	0.000943396	0.003066038	3.25
EMILIN-2	EMILIN2	Emilin2	Background	Q9BXX0	116	0.1	0.1	0.1	0.1	0.1	0.1	1	0.1	1	2	0.000862069	0.000862069	0.000862069	0.000862069	0.000862069	0.000862069	0.00862069	0.000862069	0.00862069	0.017241379	0.000862069	0.000862069	0.000862069	0.004741379	1	5.5	0.000862069	0.002801724	3.25
BTB/POZ domain-containing protein 10	BTBD10	Btbd10	Background	Q9BSF8	54	0.1	0.1	0.1	0.1	0.1	0.1	1	0.1	3	7	0.001851852	0.001851852	0.001851852	0.001851852	0.001851852	0.001851852	0.018518519	0.001851852	0.055555556	0.12962963	0.001851852	0.001851852	0.001851852	0.010185185	1	5.5	0.001851852	0.006018519	3.25
Ubiquitin thioesterase	OTUB2	Otub2	Background	Q96DC9	27	0.1	0.1	0.1	0.1	1	0.1	0.1	0.1	2	0.1	0.003703704	0.003703704	0.003703704	0.003703704	0.037037037	0.003703704	0.003703704	0.003703704	0.074074074	0.003703704	0.003703704	0.003703704	0.02037037	0.003703704	5.5	1	0.003703704	0.012037037	3.25
PR domain zinc finger protein 15	PRDM15	Prdm15	Background	P57071	169	0.1	0.1	0.1	0.1	1	0.1	0.1	0.1	0.1	2	0.000591716	0.000591716	0.000591716	0.000591716	0.00591716	0.000591716	0.000591716	0.000591716	0.000591716	0.01183432	0.000591716	0.000591716	0.003254438	0.000591716	5.5	1	0.000591716	0.001923077	3.25
BEN domain-containing protein 7	BEND7	Bend7	Background	Q8N7W2	58	0.1	0.1	0.1	0.1	0.1	1	0.1	0.1	3	0.1	0.001724138	0.001724138	0.001724138	0.001724138	0.001724138	0.017241379	0.001724138	0.001724138	0.051724138	0.001724138	0.001724138	0.001724138	0.009482759	0.001724138	5.5	1	0.001724138	0.005603448	3.25
Uncharacterized protein DKFZp434B061	NA	NANA	Background	Q9UF83	59	0.1	0.1	0.1	0.1	0.1	0.1	1	0.1	2	0.1	0.001694915	0.001694915	0.001694915	0.001694915	0.001694915	0.001694915	0.016949153	0.001694915	0.033898305	0.001694915	0.001694915	0.001694915	0.001694915	0.009322034	1	5.5	0.001694915	0.005508475	3.25
Low-density lipoprotein receptor-related protein 4	LRP4	Lrp4	Background	O75096	212	0.1	0.1	0.1	0.1	1	0.1	0.1	0.1	2	0.1	0.000471698	0.000471698	0.000471698	0.000471698	0.004716981	0.000471698	0.000471698	0.000471698	0.009433962	0.000471698	0.000471698	0.000471698	0.00259434	0.000471698	5.5	1	0.000471698	0.001533019	3.25
Oxidation resistance protein 1	OXR1	Oxr1	Background	Q8N573	98	0.1	0.1	0.1	0.1	1	0.1	0.1	0.1	1	2	0.001020408	0.001020408	0.001020408	0.001020408	0.010204082	0.001020408	0.001020408	0.001020408	0.010204082	0.020408163	0.001020408	0.001020408	0.005612245	0.001020408	5.5	1	0.001020408	0.003316327	3.25
Autism susceptibility gene 2 protein	AUTS2	Auts2	Background	Q8WXX7	139	0.1	0.1	0.1	0.1	0.1	0.1	1	0.1	1	2	0.000719424	0.000719424	0.000719424	0.000719424	0.000719424	0.000719424	0.007194245	0.000719424	0.007194245	0.014388489	0.000719424	0.000719424	0.000719424	0.003956835	1	5.5	0.000719424	0.002338129	3.25
Geminin	GMNN	Gmnn	Background	O75496	24	0.1	0.1	0.1	0.1	1	0.1	0.1	0.1	3	2	0.004166667	0.004166667	0.004166667	0.004166667	0.041666667	0.004166667	0.004166667	0.004166667	0.125	0.083333333	0.004166667	0.004166667	0.022916667	0.004166667	5.5	1	0.004166667	0.013541667	3.25
Ras association domain-containing protein 5	RASSF5	Rassf5	Background	Q8WWW0	47	0.1	0.1	0.1	0.1	0.1	0.1	1	0.1	2	0.1	0.00212766	0.00212766	0.00212766	0.00212766	0.00212766	0.00212766	0.021276596	0.00212766	0.042553191	0.00212766	0.00212766	0.00212766	0.00212766	0.011702128	1	5.5	0.00212766	0.006914894	3.25
Peptidyl-prolyl cis-trans isomerase E	PPIE	Ppie	Background	Q9UNP9	33	0.1	0.1	0.1	0.1	0.1	1	0.1	0.1	0.1	2	0.003030303	0.003030303	0.003030303	0.003030303	0.003030303	0.03030303	0.003030303	0.003030303	0.003030303	0.060606061	0.003030303	0.003030303	0.016666667	0.003030303	5.5	1	0.003030303	0.009848485	3.25
Ankyrin repeat domain-containing protein SOWAHA	SOWAHA	Sowaha	Background	Q2M3V2	57	0.1	0.1	0.1	0.1	0.1	0.1	1	0.1	0.1	2	0.001754386	0.001754386	0.001754386	0.001754386	0.001754386	0.001754386	0.01754386	0.001754386	0.001754386	0.035087719	0.001754386	0.001754386	0.001754386	0.009649123	1	5.5	0.001754386	0.005701754	3.25
Transcriptional coactivator YAP1	YAP1	Yap1	Background	P46937	54	0.1	0.1	0.1	0.1	0.1	0.1	1	0.1	1	2	0.001851852	0.001851852	0.001851852	0.001851852	0.001851852	0.001851852	0.018518519	0.001851852	0.018518519	0.037037037	0.001851852	0.001851852	0.001851852	0.010185185	1	5.5	0.001851852	0.006018519	3.25
Protein max	MAX	Max	Background	P61244	18	0.1	0.1	0.1	0.1	0.1	0.1	0.1	1	1	2	0.005555556	0.005555556	0.005555556	0.005555556	0.005555556	0.005555556	0.005555556	0.055555556	0.055555556	0.111111111	0.005555556	0.005555556	0.005555556	0.030555556	1	5.5	0.005555556	0.018055556	3.25
Protein FAM184A	FAM184A	Fam184a	Background	Q8NB25	133	0.1	0.1	0.1	0.1	0.1	0.1	1	0.1	2	2	0.00075188	0.00075188	0.00075188	0.00075188	0.00075188	0.00075188	0.007518797	0.00075188	0.015037594	0.015037594	0.00075188	0.00075188	0.00075188	0.004135338	1	5.5	0.00075188	0.002443609	3.25
Derlin-2	DERL2	Derl2	Background	Q9GZP9	28	3	3	0.1	1	5	8	5	5	1	3	0.107142857	0.107142857	0.003571429	0.035714286	0.178571429	0.285714286	0.178571429	0.178571429	0.035714286	0.107142857	0.107142857	0.019642857	0.232142857	0.178571429	2.166666667	9.090909091	0.063392857	0.205357143	3.23943662
Zinc finger protein 346	ZNF346	Znf346	Background	Q9UL40	33	2	2	3	0.1	4	6	7	6	4	4	0.060606061	0.060606061	0.090909091	0.003030303	0.121212121	0.181818182	0.212121212	0.181818182	0.121212121	0.121212121	0.060606061	0.046969697	0.151515152	0.196969697	2.5	4.193548387	0.053787879	0.174242424	3.23943662
Protein diaphanous homolog 3	DIAPH3	Diaph3	Background	Q9NSV4	137	7	4	8	2	19	14	22	13	19	12	0.051094891	0.02919708	0.058394161	0.01459854	0.138686131	0.102189781	0.160583942	0.094890511	0.138686131	0.087591241	0.040145985	0.03649635	0.120437956	0.127737226	3	3.5	0.038321168	0.124087591	3.238095238
Selenide, water dikinase 2	SEPHS2	Sephs2	Background	Q99611	47	1	0.1	0.1	0.1	2	0.1	2	0.1	4	2	0.021276596	0.00212766	0.00212766	0.00212766	0.042553191	0.00212766	0.042553191	0.00212766	0.085106383	0.042553191	0.011702128	0.00212766	0.022340426	0.022340426	1.909090909	10.5	0.006914894	0.022340426	3.230769231
Protein ZNRD2	ZNRD2	Znrd2	Background	O60232	21	1	0.1	0.1	0.1	0.1	0.1	2	2	1	3	0.047619048	0.004761905	0.004761905	0.004761905	0.004761905	0.004761905	0.095238095	0.095238095	0.047619048	0.142857143	0.026190476	0.004761905	0.004761905	0.095238095	0.181818182	20	0.01547619	0.05	3.230769231
PHD finger protein 6	PHF6	Phf6	Background	Q8IWS0	41	4	1	5	3	10	11	12	9	15	13	0.097560976	0.024390244	0.12195122	0.073170732	0.243902439	0.268292683	0.292682927	0.219512195	0.365853659	0.317073171	0.06097561	0.097560976	0.256097561	0.256097561	4.2	2.625	0.079268293	0.256097561	3.230769231
FHF complex subunit HOOK interacting protein 2A	FHIP2A	Fhip2a	Background	Q5W0V3	87	0.1	0.1	1	0.1	0.1	0.1	3	1	1	0.1	0.001149425	0.001149425	0.011494253	0.001149425	0.001149425	0.001149425	0.034482759	0.011494253	0.011494253	0.001149425	0.001149425	0.006321839	0.001149425	0.022988506	1	3.636363636	0.003735632	0.012068966	3.230769231
Carbohydrate deacetylase	YDJC	Ydjc	Background	A8MPS7	34	0.1	0.1	1	0.1	2	0.1	2	0.1	2	1	0.002941176	0.002941176	0.029411765	0.002941176	0.058823529	0.002941176	0.058823529	0.002941176	0.058823529	0.029411765	0.002941176	0.016176471	0.030882353	0.030882353	10.5	1.909090909	0.009558824	0.030882353	3.230769231
Nidogen-2	NID2	Nid2	Background	Q14112	151	1	0.1	0.1	0.1	0.1	0.1	3	1	3	2	0.006622517	0.000662252	0.000662252	0.000662252	0.000662252	0.000662252	0.01986755	0.006622517	0.01986755	0.013245033	0.003642384	0.000662252	0.000662252	0.013245033	0.181818182	20	0.002152318	0.006953642	3.230769231
Acetyl-CoA acetyltransferase, cytosolic	ACAT2	Acat2	Background	Q9BWD1	41	1	0.1	0.1	0.1	2	2	0.1	0.1	1	1	0.024390244	0.002439024	0.002439024	0.002439024	0.048780488	0.048780488	0.002439024	0.002439024	0.024390244	0.024390244	0.013414634	0.002439024	0.048780488	0.002439024	3.636363636	1	0.007926829	0.025609756	3.230769231
Zinc finger and BTB domain-containing protein 5	ZBTB5	Zbtb5	Background	O15062	74	1	0.1	0.1	0.1	0.1	2	2	0.1	1	3	0.013513514	0.001351351	0.001351351	0.001351351	0.001351351	0.027027027	0.027027027	0.001351351	0.013513514	0.040540541	0.007432432	0.001351351	0.014189189	0.014189189	1.909090909	10.5	0.004391892	0.014189189	3.230769231
F-box/LRR-repeat protein 8	FBXL8	Fbxl8	Background	Q96CD0	41	0.1	0.1	1	0.1	3	0.1	1	0.1	0.1	0.1	0.002439024	0.002439024	0.024390244	0.002439024	0.073170732	0.002439024	0.024390244	0.002439024	0.002439024	0.002439024	0.002439024	0.013414634	0.037804878	0.013414634	15.5	1	0.007926829	0.025609756	3.230769231
GDNF-inducible zinc finger protein 1	GZF1	Gzf1	Background	Q9H116	80	0.1	0.1	1	0.1	0.1	1	3	0.1	4	1	0.00125	0.00125	0.0125	0.00125	0.00125	0.0125	0.0375	0.00125	0.05	0.0125	0.00125	0.006875	0.006875	0.019375	5.5	2.818181818	0.0040625	0.013125	3.230769231
Biogenesis of lysosome-related organelles complex 1 subunit 5	BLOC1S5	Bloc1s5	Background	Q8TDH9	22	0.1	0.1	1	0.1	0.1	1	3	0.1	6	3	0.004545455	0.004545455	0.045454545	0.004545455	0.004545455	0.045454545	0.136363636	0.004545455	0.272727273	0.136363636	0.004545455	0.025	0.025	0.070454545	5.5	2.818181818	0.014772727	0.047727273	3.230769231
Protein CUSTOS	CUSTOS	Custos	Background	Q96C57	28	0.1	0.1	1	0.1	2	2	0.1	0.1	1	2	0.003571429	0.003571429	0.035714286	0.003571429	0.071428571	0.071428571	0.003571429	0.003571429	0.035714286	0.071428571	0.003571429	0.019642857	0.071428571	0.003571429	20	0.181818182	0.011607143	0.0375	3.230769231
N6-adenosine-methyltransferase catalytic subunit	METTL3	Mettl3	Background	Q86U44	64	1	0.1	0.1	0.1	2	0.1	2	0.1	3	1	0.015625	0.0015625	0.0015625	0.0015625	0.03125	0.0015625	0.03125	0.0015625	0.046875	0.015625	0.00859375	0.0015625	0.01640625	0.01640625	1.909090909	10.5	0.005078125	0.01640625	3.230769231
Rho guanine nucleotide exchange factor 26	ARHGEF26	Arhgef26	Background	Q96DR7	97	0.1	0.1	1	1	4	0.1	2	1	5	5	0.001030928	0.001030928	0.010309278	0.010309278	0.041237113	0.001030928	0.020618557	0.010309278	0.051546392	0.051546392	0.001030928	0.010309278	0.021134021	0.015463918	20.5	1.5	0.005670103	0.018298969	3.227272727
SCL-interrupting locus protein	STIL	Stil	Background	Q15468	143	1	0.1	1	0.1	0.1	1	3	3	2	4	0.006993007	0.000699301	0.006993007	0.000699301	0.000699301	0.006993007	0.020979021	0.020979021	0.013986014	0.027972028	0.003846154	0.003846154	0.003846154	0.020979021	1	5.454545455	0.003846154	0.012412587	3.227272727
Heat shock factor protein 1	HSF1	Hsf1	Background	Q00613	57	1	1	0.1	0.1	3	2	2	0.1	1	1	0.01754386	0.01754386	0.001754386	0.001754386	0.052631579	0.035087719	0.035087719	0.001754386	0.01754386	0.01754386	0.01754386	0.001754386	0.043859649	0.018421053	2.5	10.5	0.009649123	0.031140351	3.227272727
Methylcytosine dioxygenase TET2	TET2	Tet2	Background	Q6N021	224	0.1	0.1	1	1	1	0.1	1	5	7	11	0.000446429	0.000446429	0.004464286	0.004464286	0.004464286	0.000446429	0.004464286	0.022321429	0.03125	0.049107143	0.000446429	0.004464286	0.002455357	0.013392857	5.5	3	0.002455357	0.007924107	3.227272727
SRC kinase signaling inhibitor 1	SRCIN1	Srcin1	Background	Q9C0H9	127	1	0.1	1	0.1	3	1	3	0.1	11	5	0.007874016	0.000787402	0.007874016	0.000787402	0.023622047	0.007874016	0.023622047	0.000787402	0.086614173	0.039370079	0.004330709	0.004330709	0.015748031	0.012204724	3.636363636	2.818181818	0.004330709	0.013976378	3.227272727
Laminin subunit beta-2	LAMB2	Lamb2	Background	P55268	196	1	0.1	1	0.1	1	0.1	4	2	4	4	0.005102041	0.000510204	0.005102041	0.000510204	0.005102041	0.000510204	0.020408163	0.010204082	0.020408163	0.020408163	0.002806122	0.002806122	0.002806122	0.015306122	1	5.454545455	0.002806122	0.009056122	3.227272727
SPRY domain-containing protein 3	SPRYD3	Spryd3	Background	Q8NCJ5	50	0.1	0.1	1	1	3	0.1	3	1	2	7	0.002	0.002	0.02	0.02	0.06	0.002	0.06	0.02	0.04	0.14	0.002	0.02	0.031	0.04	15.5	2	0.011	0.0355	3.227272727
Proteasome maturation protein	POMP	Pomp	Background	Q9Y244	16	1	0.1	0.1	1	3	0.1	3	1	1	2	0.0625	0.00625	0.00625	0.0625	0.1875	0.00625	0.1875	0.0625	0.0625	0.125	0.034375	0.034375	0.096875	0.125	2.818181818	3.636363636	0.034375	0.1109375	3.227272727
INO80 complex subunit D	INO80D	Ino80d	Background	Q53TQ3	113	0.1	0.1	1	1	2	0.1	3	2	4	7	0.000884956	0.000884956	0.008849558	0.008849558	0.017699115	0.000884956	0.026548673	0.017699115	0.03539823	0.061946903	0.000884956	0.008849558	0.009292035	0.022123894	10.5	2.5	0.004867257	0.015707965	3.227272727
RAB6A-GEF complex partner protein 2	RGP1	Rgp1	Background	Q92546	42	0.1	0.1	1	1	2	2	3	0.1	5	3	0.002380952	0.002380952	0.023809524	0.023809524	0.047619048	0.047619048	0.071428571	0.002380952	0.119047619	0.071428571	0.002380952	0.023809524	0.047619048	0.036904762	20	1.55	0.013095238	0.042261905	3.227272727
Kelch-like protein 18	KLHL18	Klhl18	Background	O94889	64	1	0.1	1	0.1	2	0.1	4	1	4	3	0.015625	0.0015625	0.015625	0.0015625	0.03125	0.0015625	0.0625	0.015625	0.0625	0.046875	0.00859375	0.00859375	0.01640625	0.0390625	1.909090909	4.545454545	0.00859375	0.027734375	3.227272727
Calmodulin-lysine N-methyltransferase	CAMKMT	Camkmt	Background	Q7Z624	36	1	0.1	1	0.1	2	3	2	0.1	4	1	0.027777778	0.002777778	0.027777778	0.002777778	0.055555556	0.083333333	0.055555556	0.002777778	0.111111111	0.027777778	0.015277778	0.015277778	0.069444444	0.029166667	4.545454545	1.909090909	0.015277778	0.049305556	3.227272727
COMM domain-containing protein 10	COMMD10	Commd10	Background	Q9Y6G5	23	0.1	1	1	0.1	1	1	5	0.1	2	2	0.004347826	0.043478261	0.043478261	0.004347826	0.043478261	0.043478261	0.217391304	0.004347826	0.086956522	0.086956522	0.023913043	0.023913043	0.043478261	0.110869565	1.818181818	4.636363636	0.023913043	0.077173913	3.227272727
Thyroid transcription factor 1-associated protein 26	CCDC59	Ccdc59	Background	Q9P031	29	0.1	0.1	3	3	6	3	6	5	5	7	0.003448276	0.003448276	0.103448276	0.103448276	0.206896552	0.103448276	0.206896552	0.172413793	0.172413793	0.24137931	0.003448276	0.103448276	0.155172414	0.189655172	45	1.833333333	0.053448276	0.172413793	3.225806452
E3 ubiquitin-protein ligase TRIM47	TRIM47	Trim47	Background	Q96LD4	70	2	0.1	4	0.1	6	5	8	1	12	10	0.028571429	0.001428571	0.057142857	0.001428571	0.085714286	0.071428571	0.114285714	0.014285714	0.171428571	0.142857143	0.015	0.029285714	0.078571429	0.064285714	5.238095238	2.195121951	0.022142857	0.071428571	3.225806452
HIG1 domain family member 1A, mitochondrial	HIGD1A	Higd1a	Background	Q9Y241	10	5	0.1	1	0.1	9	2	4	5	7	2	0.5	0.01	0.1	0.01	0.9	0.2	0.4	0.5	0.7	0.2	0.255	0.055	0.55	0.45	2.156862745	8.181818182	0.155	0.5	3.225806452
[truncated: 5,072 more rows]
