# Supplementary material for: TMEM184B modulates endolysosomal acidification via the vesicular proton pump
Source: J Cell Sci. 2025 Aug 8;138(15):jcs263908. doi: 10.1242/jcs.263908 (PMC12377713; doi:10.1242/jcs.263908)
Supplement: Table S2. [file joces-138-263908-TableS2.csv]

GO_Term	GO_Term_ID	GO_Type	GO_Term_Size	Overlap	expected	over.under	fold.Enrichment	raw.P.value	FDR	sig	db	Gene_IDs	Gene_IDs_from_List
late endosomal microautophagy	GO:0061738	BP	2	2	0.01	+	100	4.46E-05	0.0172	**	geneontology.org	NA	NA
late endosome to lysosome transport via multivesicular body sorting pathway	GO:0061764	BP	2	2	0.01	+	100	4.46E-05	0.0177	**	geneontology.org	NA	NA
cellular response to bleomycin	GO:1904976	BP	2	2	0.01	+	100	4.46E-05	0.0181	**	geneontology.org	NA	NA
valyl-tRNA aminoacylation	GO:0006438	BP	2	2	0.01	+	100	4.46E-05	0.0186	**	geneontology.org	NA	NA
valine-tRNA ligase activity	GO:0004832	MF	2	2	0.01	+	100	4.46E-05	0.0326	**	geneontology.org	NA	NA
BRCA2-MAGE-D1 complex	GO:0033593	CC	1	1	0.01	+	100	0.00671	0.174	NS	geneontology.org	NA	NA
RQC-trigger complex	GO:0180022	CC	1	1	0.01	+	100	0.00671	0.176	NS	geneontology.org	NA	NA
nuclear pore transmembrane ring	GO:0070762	CC	1	1	0.01	+	100	0.00671	0.178	NS	geneontology.org	NA	NA
glutamate-tRNA(Gln) ligase activity	GO:0050561	MF	1	1	0.01	+	100	0.00671	0.399	NS	geneontology.org	NA	NA
2-acylglycerophosphocholine O-acyltransferase activity	GO:0047190	MF	1	1	0.01	+	100	0.00671	0.403	NS	geneontology.org	NA	NA
gamma-glutamyl carboxylase activity	GO:0008488	MF	1	1	0.01	+	100	0.00671	0.408	NS	geneontology.org	NA	NA
acyl-CoA delta5-desaturase activity	GO:0062076	MF	1	1	0.01	+	100	0.00671	0.413	NS	geneontology.org	NA	NA
FMN adenylyltransferase activity	GO:0003919	MF	1	1	0.01	+	100	0.00671	0.418	NS	geneontology.org	NA	NA
palmitoyl-CoA 9-desaturase activity	GO:0032896	MF	1	1	0.01	+	100	0.00671	0.423	NS	geneontology.org	NA	NA
N6-isopentenyladenosine methylthiotransferase activity	GO:0035597	MF	1	1	0.01	+	100	0.00671	0.429	NS	geneontology.org	NA	NA
lysophosphatidylethanolamine acyltransferase activity	GO:0071618	MF	1	1	0.01	+	100	0.00671	0.434	NS	geneontology.org	NA	NA
glycine C-acetyltransferase activity	GO:0008890	MF	1	1	0.01	+	100	0.00671	0.44	NS	geneontology.org	NA	NA
beta-1,4-mannosyltransferase activity	GO:0019187	MF	1	1	0.01	+	100	0.00671	0.445	NS	geneontology.org	NA	NA
acylglycerone-phosphate reductase (NADP+) activity	GO:0000140	MF	1	1	0.01	+	100	0.00671	0.451	NS	geneontology.org	NA	NA
omega-6 fatty acid desaturase activity	GO:0045485	MF	1	1	0.01	+	100	0.00671	0.457	NS	geneontology.org	NA	NA
chitobiosyldiphosphodolichol beta-mannosyltransferase activity	GO:0004578	MF	1	1	0.01	+	100	0.00671	0.463	NS	geneontology.org	NA	NA
dolichyl-phosphate beta-glucosyltransferase activity	GO:0004581	MF	1	1	0.01	+	100	0.00671	0.47	NS	geneontology.org	NA	NA
mitochondrion-mitochondrion outer membrane tether activity	GO:0160204	MF	1	1	0.01	+	100	0.00671	0.476	NS	geneontology.org	NA	NA
mitotic DNA replication preinitiation complex assembly	GO:1902977	BP	1	1	0.01	+	100	0.00671	0.545	NS	geneontology.org	NA	NA
positive regulation of translational fidelity	GO:0045903	BP	1	1	0.01	+	100	0.00671	0.548	NS	geneontology.org	NA	NA
FAD metabolic process	GO:0046443	BP	1	1	0.01	+	100	0.00671	0.551	NS	geneontology.org	NA	NA
monounsaturated fatty acid biosynthetic process	GO:1903966	BP	1	1	0.01	+	100	0.00671	0.554	NS	geneontology.org	NA	NA
granzyme-mediated apoptotic signaling pathway	GO:0008626	BP	1	1	0.01	+	100	0.00671	0.557	NS	geneontology.org	NA	NA
response to cortisone	GO:0051413	BP	1	1	0.01	+	100	0.00671	0.56	NS	geneontology.org	NA	NA
actomyosin contractile ring contraction	GO:0000916	BP	1	1	0.01	+	100	0.00671	0.563	NS	geneontology.org	NA	NA
regulation of cytokinesis, actomyosin contractile ring assembly	GO:2000431	BP	1	1	0.01	+	100	0.00671	0.566	NS	geneontology.org	NA	NA
extraction of mislocalized protein from mitochondrial outer membrane	GO:0140570	BP	1	1	0.01	+	100	0.00671	0.569	NS	geneontology.org	NA	NA
FAD biosynthetic process	GO:0006747	BP	1	1	0.01	+	100	0.00671	0.573	NS	geneontology.org	NA	NA
ciliary pocket	GO:0020016	CC	3	2	0.02	+	99	0.000133	0.00739	**	geneontology.org	NA	NA
ciliary pocket membrane	GO:0020018	CC	3	2	0.02	+	99	0.000133	0.0076	**	geneontology.org	NA	NA
RAVE complex	GO:0043291	CC	3	2	0.02	+	99	0.000133	0.00783	**	geneontology.org	NA	NA
regulation of biosynthetic process	GO:0009889	BP	5258	35	35.26	-	99	1	1	NS	geneontology.org	NA	NA
ribonucleoprotein complex biogenesis	GO:0022613	BP	451	3	3.02	-	99	1	1	NS	geneontology.org	NA	NA
positive regulation of MAPK cascade	GO:0043410	BP	452	3	3.03	-	99	1	1	NS	geneontology.org	NA	NA
placenta development	GO:0001890	BP	151	1	1.01	-	99	1	1	NS	geneontology.org	NA	NA
sodium ion transmembrane transport	GO:0035725	BP	151	1	1.01	-	99	1	1	NS	geneontology.org	NA	NA
positive regulation of small molecule metabolic process	GO:0062013	BP	151	1	1.01	-	99	1	1	NS	geneontology.org	NA	NA
response to monosaccharide	GO:0034284	BP	151	1	1.01	-	99	1	1	NS	geneontology.org	NA	NA
neuron projection	GO:0043005	CC	1351	9	9.06	-	99	1	1	NS	geneontology.org	NA	NA
extracellular exosome	GO:0070062	CC	2102	14	14.1	-	99	1	1	NS	geneontology.org	NA	NA
synaptic membrane	GO:0097060	CC	453	3	3.04	-	99	1	1	NS	geneontology.org	NA	NA
acrosomal vesicle	GO:0001669	CC	151	1	1.01	-	99	1	1	NS	geneontology.org	NA	NA
perikaryon	GO:0043204	CC	151	1	1.01	-	99	1	1	NS	geneontology.org	NA	NA
nucleotidyltransferase activity	GO:0016779	MF	150	1	1.01	-	99	1	1	NS	geneontology.org	NA	NA
reproductive structure development	GO:0048608	BP	303	2	2.03	-	98	1	1	NS	geneontology.org	NA	NA
tube development	GO:0035295	BP	910	6	6.1	-	98	1	1	NS	geneontology.org	NA	NA
negative regulation of transmembrane receptor protein serine/threonine kinase signaling pathway	GO:0090101	BP	152	1	1.02	-	98	1	1	NS	geneontology.org	NA	NA
positive regulation of leukocyte migration	GO:0002687	BP	152	1	1.02	-	98	1	1	NS	geneontology.org	NA	NA
response to decreased oxygen levels	GO:0036293	BP	305	2	2.05	-	98	1	1	NS	geneontology.org	NA	NA
oxidoreductase complex	GO:1990204	CC	152	1	1.02	-	98	1	1	NS	geneontology.org	NA	NA
extracellular vesicle	GO:1903561	CC	2131	14	14.29	-	98	1	1	NS	geneontology.org	NA	NA
extracellular organelle	GO:0043230	CC	2132	14	14.3	-	98	1	1	NS	geneontology.org	NA	NA
extracellular membrane-bounded organelle	GO:0065010	CC	2132	14	14.3	-	98	1	1	NS	geneontology.org	NA	NA
transferase complex, transferring phosphorus-containing groups	GO:0061695	CC	305	2	2.05	-	98	1	1	NS	geneontology.org	NA	NA
cell projection	GO:0042995	CC	2441	16	16.37	-	98	1	1	NS	geneontology.org	NA	NA
cellular response to oxygen levels	GO:0071453	BP	153	1	1.03	-	97	1	1	NS	geneontology.org	NA	NA
regulation of interleukin-6 production	GO:0032675	BP	153	1	1.03	-	97	1	1	NS	geneontology.org	NA	NA
pattern specification process	GO:0007389	BP	460	3	3.08	-	97	1	1	NS	geneontology.org	NA	NA
cell projection organization	GO:0030030	BP	1227	8	8.23	-	97	1	1	NS	geneontology.org	NA	NA
reproductive system development	GO:0061458	BP	307	2	2.06	-	97	1	1	NS	geneontology.org	NA	NA
actin filament-based process	GO:0030029	BP	614	4	4.12	-	97	1	1	NS	geneontology.org	NA	NA
cellular response to cytokine stimulus	GO:0071345	BP	768	5	5.15	-	97	1	1	NS	geneontology.org	NA	NA
kidney development	GO:0001822	BP	308	2	2.07	-	97	1	1	NS	geneontology.org	NA	NA
myeloid leukocyte activation	GO:0002274	BP	154	1	1.03	-	97	1	1	NS	geneontology.org	NA	NA
regulation of protein localization to cell periphery	GO:1904375	BP	154	1	1.03	-	97	1	1	NS	geneontology.org	NA	NA
cellular response to oxygen-containing compound	GO:1901701	BP	1079	7	7.24	-	97	1	1	NS	geneontology.org	NA	NA
regulation of secretion	GO:0051046	BP	617	4	4.14	-	97	1	1	NS	geneontology.org	NA	NA
protein kinase complex	GO:1902911	CC	153	1	1.03	-	97	1	1	NS	geneontology.org	NA	NA
chromatin	GO:0000785	CC	1385	9	9.29	-	97	1	1	NS	geneontology.org	NA	NA
cytoplasmic region	GO:0099568	CC	308	2	2.07	-	97	1	1	NS	geneontology.org	NA	NA
tetrapyrrole binding	GO:0046906	MF	153	1	1.03	-	97	1	1	NS	geneontology.org	NA	NA
iron ion binding	GO:0005506	MF	154	1	1.03	-	97	1	1	NS	geneontology.org	NA	NA
synaptic vesicle cycle	GO:0099504	BP	155	1	1.04	-	96	1	1	NS	geneontology.org	NA	NA
regulation of peptidyl-tyrosine phosphorylation	GO:0050730	BP	155	1	1.04	-	96	1	1	NS	geneontology.org	NA	NA
leukocyte activation	GO:0045321	BP	622	4	4.17	-	96	1	1	NS	geneontology.org	NA	NA
regulation of developmental growth	GO:0048638	BP	311	2	2.09	-	96	1	1	NS	geneontology.org	NA	NA
cellular response to nitrogen compound	GO:1901699	BP	624	4	4.18	-	96	1	1	NS	geneontology.org	NA	NA
regulation of synapse organization	GO:0050807	BP	312	2	2.09	-	96	1	1	NS	geneontology.org	NA	NA
monocarboxylic acid transport	GO:0015718	BP	156	1	1.05	-	96	1	1	NS	geneontology.org	NA	NA
positive regulation of endocytosis	GO:0045807	BP	156	1	1.05	-	96	1	1	NS	geneontology.org	NA	NA
DNA binding	GO:0003677	MF	2498	16	16.75	-	96	1	1	NS	geneontology.org	NA	NA
hindbrain development	GO:0030902	BP	158	1	1.06	-	94	1	1	NS	geneontology.org	NA	NA
cellular response to endogenous stimulus	GO:0071495	BP	948	6	6.36	-	94	1	1	NS	geneontology.org	NA	NA
positive regulation of transcription by RNA polymerase II	GO:0045944	BP	1265	8	8.48	-	94	1	1	NS	geneontology.org	NA	NA
head development	GO:0060322	BP	794	5	5.32	-	94	1	1	NS	geneontology.org	NA	NA
phagocytosis	GO:0006909	BP	159	1	1.07	-	94	1	1	NS	geneontology.org	NA	NA
cell cycle phase transition	GO:0044770	BP	159	1	1.07	-	94	1	1	NS	geneontology.org	NA	NA
regulation of synapse structure or activity	GO:0050803	BP	318	2	2.13	-	94	1	1	NS	geneontology.org	NA	NA
response to nutrient	GO:0007584	BP	159	1	1.07	-	94	1	1	NS	geneontology.org	NA	NA
dendrite	GO:0030425	CC	635	4	4.26	-	94	1	1	NS	geneontology.org	NA	NA
dendritic tree	GO:0097447	CC	637	4	4.27	-	94	1	1	NS	geneontology.org	NA	NA
apical part of cell	GO:0045177	CC	478	3	3.21	-	94	1	1	NS	geneontology.org	NA	NA
gated channel activity	GO:0022836	MF	318	2	2.13	-	94	1	1	NS	geneontology.org	NA	NA
ion channel regulator activity	GO:0099106	MF	159	1	1.07	-	94	1	1	NS	geneontology.org	NA	NA
renal system development	GO:0072001	BP	319	2	2.14	-	93	1	1	NS	geneontology.org	NA	NA
ribonucleotide biosynthetic process	GO:0009260	BP	160	1	1.07	-	93	1	1	NS	geneontology.org	NA	NA
learning	GO:0007612	BP	160	1	1.07	-	93	1	1	NS	geneontology.org	NA	NA
myeloid leukocyte differentiation	GO:0002573	BP	161	1	1.08	-	93	1	1	NS	geneontology.org	NA	NA
proteinogenic amino acid metabolic process	GO:0170039	BP	161	1	1.08	-	93	1	1	NS	geneontology.org	NA	NA
skeletal muscle organ development	GO:0060538	BP	161	1	1.08	-	93	1	1	NS	geneontology.org	NA	NA
coated vesicle	GO:0030135	CC	321	2	2.15	-	93	1	1	NS	geneontology.org	NA	NA
postsynaptic membrane	GO:0045211	CC	321	2	2.15	-	93	1	1	NS	geneontology.org	NA	NA
cytoplasmic side of plasma membrane	GO:0009898	CC	161	1	1.08	-	93	1	1	NS	geneontology.org	NA	NA
ubiquitin-like protein transferase activity	GO:0019787	MF	479	3	3.21	-	93	1	1	NS	geneontology.org	NA	NA
integrin binding	GO:0005178	MF	161	1	1.08	-	93	1	1	NS	geneontology.org	NA	NA
cell development	GO:0048468	BP	2264	14	15.18	-	92	0.891	1	NS	geneontology.org	NA	NA
signal transduction	GO:0007165	BP	4858	30	32.58	-	92	0.688	1	NS	geneontology.org	NA	NA
monoatomic anion transport	GO:0006820	BP	162	1	1.09	-	92	1	1	NS	geneontology.org	NA	NA
membrane fusion	GO:0061025	BP	162	1	1.09	-	92	1	1	NS	geneontology.org	NA	NA
secretory granule lumen	GO:0034774	CC	324	2	2.17	-	92	1	1	NS	geneontology.org	NA	NA
regulation of multicellular organismal process	GO:0051239	BP	2941	18	19.72	-	91	0.807	1	NS	geneontology.org	NA	NA
cognition	GO:0050890	BP	328	2	2.2	-	91	1	1	NS	geneontology.org	NA	NA
metal ion transport	GO:0030001	BP	656	4	4.4	-	91	1	1	NS	geneontology.org	NA	NA
cellular response to chemical stimulus	GO:0070887	BP	1970	12	13.21	-	91	0.884	1	NS	geneontology.org	NA	NA
cytoplasmic vesicle lumen	GO:0060205	CC	329	2	2.21	-	91	1	1	NS	geneontology.org	NA	NA
structural constituent of ribosome	GO:0003735	MF	164	1	1.1	-	91	1	1	NS	geneontology.org	NA	NA
positive regulation of cytosolic calcium ion concentration	GO:0007204	BP	165	1	1.11	-	90	1	1	NS	geneontology.org	NA	NA
positive regulation of developmental process	GO:0051094	BP	1323	8	8.87	-	90	1	1	NS	geneontology.org	NA	NA
export from cell	GO:0140352	BP	497	3	3.33	-	90	1	1	NS	geneontology.org	NA	NA
regulation of calcium ion transmembrane transport	GO:1903169	BP	166	1	1.11	-	90	1	1	NS	geneontology.org	NA	NA
regulation of microtubule cytoskeleton organization	GO:0070507	BP	166	1	1.11	-	90	1	1	NS	geneontology.org	NA	NA
eye morphogenesis	GO:0048592	BP	166	1	1.11	-	90	1	1	NS	geneontology.org	NA	NA
nucleobase-containing compound catabolic process	GO:0034655	BP	332	2	2.23	-	90	1	1	NS	geneontology.org	NA	NA
sensory perception of sound	GO:0007605	BP	166	1	1.11	-	90	1	1	NS	geneontology.org	NA	NA
positive regulation of cell-cell adhesion	GO:0022409	BP	333	2	2.23	-	90	1	1	NS	geneontology.org	NA	NA
centriole	GO:0005814	CC	165	1	1.11	-	90	1	1	NS	geneontology.org	NA	NA
vesicle lumen	GO:0031983	CC	330	2	2.21	-	90	1	1	NS	geneontology.org	NA	NA
aminoacyltransferase activity	GO:0016755	MF	496	3	3.33	-	90	1	1	NS	geneontology.org	NA	NA
positive regulation of angiogenesis	GO:0045766	BP	167	1	1.12	-	89	1	1	NS	geneontology.org	NA	NA
ATP metabolic process	GO:0046034	BP	167	1	1.12	-	89	1	1	NS	geneontology.org	NA	NA
regulation of synapse assembly	GO:0051963	BP	167	1	1.12	-	89	1	1	NS	geneontology.org	NA	NA
L-amino acid metabolic process	GO:0170033	BP	167	1	1.12	-	89	1	1	NS	geneontology.org	NA	NA
lymphocyte activation	GO:0046649	BP	501	3	3.36	-	89	1	1	NS	geneontology.org	NA	NA
lipid modification	GO:0030258	BP	167	1	1.12	-	89	1	1	NS	geneontology.org	NA	NA
ribose phosphate biosynthetic process	GO:0046390	BP	167	1	1.12	-	89	1	1	NS	geneontology.org	NA	NA
negative regulation of cellular process	GO:0048523	BP	5012	30	33.61	-	89	0.55	1	NS	geneontology.org	NA	NA
signaling	GO:0023052	BP	5188	31	34.79	-	89	0.492	1	NS	geneontology.org	NA	NA
plasma membrane bounded cell projection organization	GO:0120036	BP	1176	7	7.89	-	89	1	1	NS	geneontology.org	NA	NA
negative regulation of lymphocyte activation	GO:0051250	BP	168	1	1.13	-	89	1	1	NS	geneontology.org	NA	NA
negative regulation of neuron apoptotic process	GO:0043524	BP	168	1	1.13	-	89	1	1	NS	geneontology.org	NA	NA
organophosphate ester transport	GO:0015748	BP	168	1	1.13	-	89	1	1	NS	geneontology.org	NA	NA
neuronal cell body	GO:0043025	CC	501	3	3.36	-	89	1	1	NS	geneontology.org	NA	NA
channel regulator activity	GO:0016247	MF	167	1	1.12	-	89	1	1	NS	geneontology.org	NA	NA
cell communication	GO:0007154	BP	5232	31	35.08	-	88	0.492	1	NS	geneontology.org	NA	NA
negative regulation of nucleobase-containing compound metabolic process	GO:0045934	BP	1520	9	10.19	-	88	0.87	1	NS	geneontology.org	NA	NA
chemotaxis	GO:0006935	BP	338	2	2.27	-	88	1	1	NS	geneontology.org	NA	NA
muscle cell development	GO:0055001	BP	169	1	1.13	-	88	1	1	NS	geneontology.org	NA	NA
T cell activation	GO:0042110	BP	338	2	2.27	-	88	1	1	NS	geneontology.org	NA	NA
immune system development	GO:0002520	BP	170	1	1.14	-	88	1	1	NS	geneontology.org	NA	NA
retina development in camera-type eye	GO:0060041	BP	170	1	1.14	-	88	1	1	NS	geneontology.org	NA	NA
regulation of tumor necrosis factor production	GO:0032680	BP	170	1	1.14	-	88	1	1	NS	geneontology.org	NA	NA
vesicle-mediated transport in synapse	GO:0099003	BP	170	1	1.14	-	88	1	1	NS	geneontology.org	NA	NA
taxis	GO:0042330	BP	340	2	2.28	-	88	1	1	NS	geneontology.org	NA	NA
positive regulation of vasculature development	GO:1904018	BP	170	1	1.14	-	88	1	1	NS	geneontology.org	NA	NA
transporter regulator activity	GO:0141108	MF	169	1	1.13	-	88	1	1	NS	geneontology.org	NA	NA
molecular function activator activity	GO:0140677	MF	1185	7	7.95	-	88	0.856	1	NS	geneontology.org	NA	NA
epidermis development	GO:0008544	BP	341	2	2.29	-	87	1	1	NS	geneontology.org	NA	NA
regulation of ubiquitin-dependent protein catabolic process	GO:2000058	BP	171	1	1.15	-	87	1	1	NS	geneontology.org	NA	NA
negative regulation of inflammatory response	GO:0050728	BP	171	1	1.15	-	87	1	1	NS	geneontology.org	NA	NA
regulation of cell differentiation	GO:0045595	BP	1546	9	10.37	-	87	0.871	1	NS	geneontology.org	NA	NA
negative regulation of gene expression	GO:0010629	BP	1031	6	6.91	-	87	1	1	NS	geneontology.org	NA	NA
monoatomic cation channel activity	GO:0005261	MF	341	2	2.29	-	87	1	1	NS	geneontology.org	NA	NA
neurogenesis	GO:0022008	BP	1380	8	9.25	-	86	0.864	1	NS	geneontology.org	NA	NA
multicellular organism development	GO:0007275	BP	3986	23	26.73	-	86	0.516	1	NS	geneontology.org	NA	NA
regulation of insulin secretion	GO:0050796	BP	174	1	1.17	-	86	1	1	NS	geneontology.org	NA	NA
embryo development	GO:0009790	BP	1045	6	7.01	-	86	0.847	1	NS	geneontology.org	NA	NA
cluster of actin-based cell projections	GO:0098862	CC	174	1	1.17	-	86	1	1	NS	geneontology.org	NA	NA
voltage-gated monoatomic ion channel activity	GO:0005244	MF	173	1	1.16	-	86	1	1	NS	geneontology.org	NA	NA
phosphoprotein phosphatase activity	GO:0004721	MF	174	1	1.17	-	86	1	1	NS	geneontology.org	NA	NA
negative regulation of biological process	GO:0048519	BP	5235	30	35.1	-	85	0.377	1	NS	geneontology.org	NA	NA
developmental process	GO:0032502	BP	5765	33	38.66	-	85	0.297	1	NS	geneontology.org	NA	NA
cellular response to lipid	GO:0071396	BP	525	3	3.52	-	85	1	1	NS	geneontology.org	NA	NA
regulation of tumor necrosis factor superfamily cytokine production	GO:1903555	BP	175	1	1.17	-	85	1	1	NS	geneontology.org	NA	NA
anatomical structure development	GO:0048856	BP	5251	30	35.21	-	85	0.329	1	NS	geneontology.org	NA	NA
cell differentiation	GO:0030154	BP	3684	21	24.7	-	85	0.503	1	NS	geneontology.org	NA	NA
regulation of actin cytoskeleton organization	GO:0032956	BP	351	2	2.35	-	85	1	1	NS	geneontology.org	NA	NA
cellular developmental process	GO:0048869	BP	3687	21	24.72	-	85	0.503	1	NS	geneontology.org	NA	NA
response to carbohydrate	GO:0009743	BP	176	1	1.18	-	85	1	1	NS	geneontology.org	NA	NA
voltage-gated channel activity	GO:0022832	MF	175	1	1.17	-	85	1	1	NS	geneontology.org	NA	NA
calcium ion binding	GO:0005509	MF	703	4	4.71	-	85	1	1	NS	geneontology.org	NA	NA
positive regulation of cell projection organization	GO:0031346	BP	353	2	2.37	-	84	1	1	NS	geneontology.org	NA	NA
biological process involved in interspecies interaction between organisms	GO:0044419	BP	1589	9	10.66	-	84	0.748	1	NS	geneontology.org	NA	NA
neuron development	GO:0048666	BP	885	5	5.93	-	84	1	1	NS	geneontology.org	NA	NA
actin cytoskeleton	GO:0015629	CC	530	3	3.55	-	84	1	1	NS	geneontology.org	NA	NA
vacuolar lumen	GO:0005775	CC	177	1	1.19	-	84	1	1	NS	geneontology.org	NA	NA
supramolecular fiber	GO:0099512	CC	1064	6	7.13	-	84	0.847	1	NS	geneontology.org	NA	NA
regulation of cytoskeleton organization	GO:0051493	BP	536	3	3.59	-	83	1	1	NS	geneontology.org	NA	NA
regulation of cell size	GO:0008361	BP	179	1	1.2	-	83	1	1	NS	geneontology.org	NA	NA
system development	GO:0048731	BP	3593	20	24.09	-	83	0.431	1	NS	geneontology.org	NA	NA
purine nucleotide biosynthetic process	GO:0006164	BP	180	1	1.21	-	83	1	1	NS	geneontology.org	NA	NA
negative regulation of catabolic process	GO:0009895	BP	360	2	2.41	-	83	1	1	NS	geneontology.org	NA	NA
supramolecular polymer	GO:0099081	CC	1072	6	7.19	-	83	0.847	1	NS	geneontology.org	NA	NA
postsynaptic density	GO:0014069	CC	360	2	2.41	-	83	1	1	NS	geneontology.org	NA	NA
supramolecular complex	GO:0099080	CC	1446	8	9.7	-	83	0.737	1	NS	geneontology.org	NA	NA
lipid transporter activity	GO:0005319	MF	179	1	1.2	-	83	1	1	NS	geneontology.org	NA	NA
regulation of pattern recognition receptor signaling pathway	GO:0062207	BP	182	1	1.22	-	82	1	1	NS	geneontology.org	NA	NA
negative regulation of macromolecule metabolic process	GO:0010605	BP	2554	14	17.13	-	82	0.517	1	NS	geneontology.org	NA	NA
cell migration	GO:0016477	BP	917	5	6.15	-	81	0.836	1	NS	geneontology.org	NA	NA
negative regulation of multicellular organismal process	GO:0051241	BP	1103	6	7.4	-	81	0.848	1	NS	geneontology.org	NA	NA
potassium ion transport	GO:0006813	BP	184	1	1.23	-	81	1	1	NS	geneontology.org	NA	NA
positive regulation of phosphatidylinositol 3-kinase/protein kinase B signal transduction	GO:0051897	BP	184	1	1.23	-	81	1	1	NS	geneontology.org	NA	NA
regulation of translation	GO:0006417	BP	368	2	2.47	-	81	1	1	NS	geneontology.org	NA	NA
regulation of lipid biosynthetic process	GO:0046890	BP	184	1	1.23	-	81	1	1	NS	geneontology.org	NA	NA
positive regulation of cytoskeleton organization	GO:0051495	BP	185	1	1.24	-	81	1	1	NS	geneontology.org	NA	NA
leading edge membrane	GO:0031256	CC	184	1	1.23	-	81	1	1	NS	geneontology.org	NA	NA
ruffle	GO:0001726	CC	185	1	1.24	-	81	1	1	NS	geneontology.org	NA	NA
regulation of system process	GO:0044057	BP	557	3	3.73	-	80	1	1	NS	geneontology.org	NA	NA
multicellular organismal process	GO:0032501	BP	6323	34	42.4	-	80	0.138	1	NS	geneontology.org	NA	NA
purine nucleotide metabolic process	GO:0006163	BP	372	2	2.49	-	80	1	1	NS	geneontology.org	NA	NA
circulatory system development	GO:0072359	BP	933	5	6.26	-	80	0.836	1	NS	geneontology.org	NA	NA
regulation of endopeptidase activity	GO:0052548	BP	187	1	1.25	-	80	1	1	NS	geneontology.org	NA	NA
RNA splicing	GO:0008380	BP	375	2	2.51	-	80	1	1	NS	geneontology.org	NA	NA
ligand-gated monoatomic ion channel activity	GO:0015276	MF	186	1	1.25	-	80	1	1	NS	geneontology.org	NA	NA
molecular function regulator activity	GO:0098772	MF	2238	12	15.01	-	80	0.493	1	NS	geneontology.org	NA	NA
regulation of secretion by cell	GO:1903530	BP	563	3	3.78	-	79	1	1	NS	geneontology.org	NA	NA
negative regulation of response to stimulus	GO:0048585	BP	1696	9	11.37	-	79	0.537	1	NS	geneontology.org	NA	NA
intracellular receptor signaling pathway	GO:0030522	BP	189	1	1.27	-	79	1	1	NS	geneontology.org	NA	NA
germ cell development	GO:0007281	BP	379	2	2.54	-	79	1	1	NS	geneontology.org	NA	NA
ligand-gated channel activity	GO:0022834	MF	188	1	1.26	-	79	1	1	NS	geneontology.org	NA	NA
transition metal ion binding	GO:0046914	MF	1131	6	7.58	-	79	0.708	1	NS	geneontology.org	NA	NA
modification-dependent protein binding	GO:0140030	MF	189	1	1.27	-	79	1	1	NS	geneontology.org	NA	NA
metal ion binding	GO:0046872	MF	4355	23	29.2	-	79	0.211	1	NS	geneontology.org	NA	NA
regulation of T cell differentiation	GO:0045580	BP	190	1	1.27	-	78	1	1	NS	geneontology.org	NA	NA
inflammatory response	GO:0006954	BP	570	3	3.82	-	78	1	1	NS	geneontology.org	NA	NA
protein processing	GO:0016485	BP	191	1	1.28	-	78	1	1	NS	geneontology.org	NA	NA
purine ribonucleoside triphosphate metabolic process	GO:0009205	BP	191	1	1.28	-	78	1	1	NS	geneontology.org	NA	NA
regulation of blood pressure	GO:0008217	BP	191	1	1.28	-	78	1	1	NS	geneontology.org	NA	NA
lung development	GO:0030324	BP	192	1	1.29	-	78	1	1	NS	geneontology.org	NA	NA
hydrolase activity, acting on ester bonds	GO:0016788	MF	767	4	5.14	-	78	0.821	1	NS	geneontology.org	NA	NA
positive regulation of leukocyte differentiation	GO:1902107	BP	193	1	1.29	-	77	1	1	NS	geneontology.org	NA	NA
alpha-amino acid metabolic process	GO:1901605	BP	193	1	1.29	-	77	1	1	NS	geneontology.org	NA	NA
sensory perception of mechanical stimulus	GO:0050954	BP	193	1	1.29	-	77	1	1	NS	geneontology.org	NA	NA
positive regulation of hemopoiesis	GO:1903708	BP	193	1	1.29	-	77	1	1	NS	geneontology.org	NA	NA
B cell activation	GO:0042113	BP	194	1	1.3	-	77	1	1	NS	geneontology.org	NA	NA
tubulin binding	GO:0015631	MF	387	2	2.6	-	77	1	1	NS	geneontology.org	NA	NA
cation binding	GO:0043169	MF	4454	23	29.87	-	77	0.177	1	NS	geneontology.org	NA	NA
anatomical structure formation involved in morphogenesis	GO:0048646	BP	977	5	6.55	-	76	0.688	1	NS	geneontology.org	NA	NA
sodium ion transport	GO:0006814	BP	196	1	1.31	-	76	1	1	NS	geneontology.org	NA	NA
cellular response to insulin stimulus	GO:0032869	BP	196	1	1.31	-	76	1	1	NS	geneontology.org	NA	NA
epithelial cell development	GO:0002064	BP	196	1	1.31	-	76	1	1	NS	geneontology.org	NA	NA
respiratory tube development	GO:0030323	BP	196	1	1.31	-	76	1	1	NS	geneontology.org	NA	NA
regulation of production of molecular mediator of immune response	GO:0002700	BP	196	1	1.31	-	76	1	1	NS	geneontology.org	NA	NA
regulation of actin filament-based process	GO:0032970	BP	394	2	2.64	-	76	1	1	NS	geneontology.org	NA	NA
regulation of proteasomal protein catabolic process	GO:0061136	BP	197	1	1.32	-	76	1	1	NS	geneontology.org	NA	NA
negative regulation of leukocyte activation	GO:0002695	BP	197	1	1.32	-	76	1	1	NS	geneontology.org	NA	NA
cellular response to xenobiotic stimulus	GO:0071466	BP	198	1	1.33	-	75	1	1	NS	geneontology.org	NA	NA
cytoskeleton-dependent intracellular transport	GO:0030705	BP	198	1	1.33	-	75	1	1	NS	geneontology.org	NA	NA
ribonucleoside triphosphate metabolic process	GO:0009199	BP	198	1	1.33	-	75	1	1	NS	geneontology.org	NA	NA
purine nucleoside triphosphate metabolic process	GO:0009144	BP	198	1	1.33	-	75	1	1	NS	geneontology.org	NA	NA
central nervous system neuron differentiation	GO:0021953	BP	198	1	1.33	-	75	1	1	NS	geneontology.org	NA	NA
in utero embryonic development	GO:0001701	BP	397	2	2.66	-	75	1	1	NS	geneontology.org	NA	NA
regulation of cell adhesion	GO:0030155	BP	794	4	5.32	-	75	0.823	1	NS	geneontology.org	NA	NA
generation of neurons	GO:0048699	BP	1192	6	7.99	-	75	0.584	1	NS	geneontology.org	NA	NA
negative regulation of metabolic process	GO:0009892	BP	2782	14	18.65	-	75	0.316	1	NS	geneontology.org	NA	NA
protein localization to nucleus	GO:0034504	BP	199	1	1.33	-	75	1	1	NS	geneontology.org	NA	NA
postsynaptic specialization	GO:0099572	CC	396	2	2.66	-	75	1	1	NS	geneontology.org	NA	NA
cytoskeletal protein binding	GO:0008092	MF	998	5	6.69	-	75	0.689	1	NS	geneontology.org	NA	NA
cellular response to cisplatin	GO:0072719	BP	4	2	0.03	+	74	0.000265	0.0688	NS	geneontology.org	NA	NA
response to bleomycin	GO:1904975	BP	4	2	0.03	+	74	0.000265	0.07	NS	geneontology.org	NA	NA
inositol hexakisphosphate binding	GO:0000822	MF	4	2	0.03	+	74	0.000265	0.0715	NS	geneontology.org	NA	NA
acyl-CoA desaturase activity	GO:0016215	MF	4	2	0.03	+	74	0.000265	0.0754	NS	geneontology.org	NA	NA
Derlin-1-VIMP complex	GO:0036502	CC	2	1	0.01	+	74	0.0134	0.29	NS	geneontology.org	NA	NA
SLIK (SAGA-like) complex	GO:0046695	CC	2	1	0.01	+	74	0.0134	0.293	NS	geneontology.org	NA	NA
endopeptidase Clp complex	GO:0009368	CC	2	1	0.01	+	74	0.0134	0.296	NS	geneontology.org	NA	NA
pristanate-CoA ligase activity	GO:0070251	MF	2	1	0.01	+	74	0.0134	0.56	NS	geneontology.org	NA	NA
glutamate-tRNA ligase activity	GO:0004818	MF	2	1	0.01	+	74	0.0134	0.565	NS	geneontology.org	NA	NA
sterol desaturase activity	GO:0070704	MF	2	1	0.01	+	74	0.0134	0.57	NS	geneontology.org	NA	NA
5'-3' RNA helicase activity	GO:0032574	MF	2	1	0.01	+	74	0.0134	0.574	NS	geneontology.org	NA	NA
triplex DNA binding	GO:0045142	MF	2	1	0.01	+	74	0.0134	0.579	NS	geneontology.org	NA	NA
linoleoyl-CoA desaturase activity	GO:0016213	MF	2	1	0.01	+	74	0.0134	0.584	NS	geneontology.org	NA	NA
2,4-dienoyl-CoA reductase (NADPH) activity	GO:0008670	MF	2	1	0.01	+	74	0.0134	0.589	NS	geneontology.org	NA	NA
phytanate-CoA ligase activity	GO:0050197	MF	2	1	0.01	+	74	0.0134	0.594	NS	geneontology.org	NA	NA
3'-phosphoadenosine 5'-phosphosulfate transmembrane transporter activity	GO:0046964	MF	2	1	0.01	+	74	0.0134	0.6	NS	geneontology.org	NA	NA
heme oxygenase (decyclizing) activity	GO:0004392	MF	2	1	0.01	+	74	0.0134	0.605	NS	geneontology.org	NA	NA
tRNA (uracil(54)-C5)-methyltransferase activity, S-adenosyl methionine-dependent	GO:0030697	MF	2	1	0.01	+	74	0.0134	0.61	NS	geneontology.org	NA	NA
protein de-2-hydroxyisobutyrylase activity	GO:0160010	MF	2	1	0.01	+	74	0.0134	0.616	NS	geneontology.org	NA	NA
methylthiotransferase activity	GO:0035596	MF	2	1	0.01	+	74	0.0134	0.621	NS	geneontology.org	NA	NA
trans-2-enoyl-CoA reductase (NADPH) activity	GO:0019166	MF	2	1	0.01	+	74	0.0134	0.627	NS	geneontology.org	NA	NA
membrane protein dislocase activity	GO:0140567	MF	2	1	0.01	+	74	0.0134	0.633	NS	geneontology.org	NA	NA
alkylthioltransferase activity	GO:0050497	MF	2	1	0.01	+	74	0.0134	0.639	NS	geneontology.org	NA	NA
C-5 sterol desaturase activity	GO:0000248	MF	2	1	0.01	+	74	0.0134	0.645	NS	geneontology.org	NA	NA
phosphatidylserine decarboxylase activity	GO:0004609	MF	2	1	0.01	+	74	0.0134	0.651	NS	geneontology.org	NA	NA
phosphoenolpyruvate carboxykinase activity	GO:0004611	MF	2	1	0.01	+	74	0.0134	0.657	NS	geneontology.org	NA	NA
phosphoenolpyruvate carboxykinase (GTP) activity	GO:0004613	MF	2	1	0.01	+	74	0.0134	0.664	NS	geneontology.org	NA	NA
primary sex determination, germ-line	GO:0007542	BP	2	1	0.01	+	74	0.0134	0.723	NS	geneontology.org	NA	NA
propionate catabolic process	GO:0019543	BP	2	1	0.01	+	74	0.0134	0.725	NS	geneontology.org	NA	NA
glycerol biosynthetic process from pyruvate	GO:0046327	BP	2	1	0.01	+	74	0.0134	0.728	NS	geneontology.org	NA	NA
sphinganine biosynthetic process	GO:0046511	BP	2	1	0.01	+	74	0.0134	0.73	NS	geneontology.org	NA	NA
positive regulation of long-chain fatty acid import across plasma membrane	GO:0010747	BP	2	1	0.01	+	74	0.0134	0.733	NS	geneontology.org	NA	NA
keratan sulfate catabolic process	GO:0042340	BP	2	1	0.01	+	74	0.0134	0.736	NS	geneontology.org	NA	NA
monounsaturated fatty acid metabolic process	GO:1903964	BP	2	1	0.01	+	74	0.0134	0.739	NS	geneontology.org	NA	NA
establishment of RNA localization to telomere	GO:0097694	BP	2	1	0.01	+	74	0.0134	0.741	NS	geneontology.org	NA	NA
establishment of protein-containing complex localization to telomere	GO:0097695	BP	2	1	0.01	+	74	0.0134	0.744	NS	geneontology.org	NA	NA
3'-phosphoadenosine 5'-phosphosulfate transport	GO:0046963	BP	2	1	0.01	+	74	0.0134	0.747	NS	geneontology.org	NA	NA
regulation of free ubiquitin chain polymerization	GO:1904542	BP	2	1	0.01	+	74	0.0134	0.75	NS	geneontology.org	NA	NA
positive regulation of free ubiquitin chain polymerization	GO:1904544	BP	2	1	0.01	+	74	0.0134	0.752	NS	geneontology.org	NA	NA
tRNA methylthiolation	GO:0035600	BP	2	1	0.01	+	74	0.0134	0.755	NS	geneontology.org	NA	NA
contractile ring contraction	GO:0036213	BP	2	1	0.01	+	74	0.0134	0.758	NS	geneontology.org	NA	NA
regulation of telomerase catalytic core complex assembly	GO:1904882	BP	2	1	0.01	+	74	0.0134	0.761	NS	geneontology.org	NA	NA
positive regulation of telomerase catalytic core complex assembly	GO:1904884	BP	2	1	0.01	+	74	0.0134	0.764	NS	geneontology.org	NA	NA
regulation of creatine transmembrane transporter activity	GO:1905407	BP	2	1	0.01	+	74	0.0134	0.767	NS	geneontology.org	NA	NA
negative regulation of creatine transmembrane transporter activity	GO:1905408	BP	2	1	0.01	+	74	0.0134	0.77	NS	geneontology.org	NA	NA
mitotic recombination-dependent replication fork processing	GO:1990426	BP	2	1	0.01	+	74	0.0134	0.773	NS	geneontology.org	NA	NA
mitotic DNA replication maintenance of fidelity	GO:1990505	BP	2	1	0.01	+	74	0.0134	0.776	NS	geneontology.org	NA	NA
glutamyl-tRNA aminoacylation	GO:0006424	BP	2	1	0.01	+	74	0.0134	0.779	NS	geneontology.org	NA	NA
cell cycle DNA replication maintenance of fidelity	GO:1902298	BP	2	1	0.01	+	74	0.0134	0.782	NS	geneontology.org	NA	NA
threonine catabolic process	GO:0006567	BP	2	1	0.01	+	74	0.0134	0.785	NS	geneontology.org	NA	NA
extraction of mislocalized protein from membrane	GO:0140568	BP	2	1	0.01	+	74	0.0134	0.788	NS	geneontology.org	NA	NA
male germ-line sex determination	GO:0019100	BP	2	1	0.01	+	74	0.0134	0.791	NS	geneontology.org	NA	NA
heme oxidation	GO:0006788	BP	2	1	0.01	+	74	0.0134	0.794	NS	geneontology.org	NA	NA
5'-adenylyl sulfate transmembrane transport	GO:1902558	BP	2	1	0.01	+	74	0.0134	0.797	NS	geneontology.org	NA	NA
3'-phospho-5'-adenylyl sulfate transmembrane transport	GO:1902559	BP	2	1	0.01	+	74	0.0134	0.8	NS	geneontology.org	NA	NA
germ-line sex determination	GO:0018992	BP	2	1	0.01	+	74	0.0134	0.804	NS	geneontology.org	NA	NA
regulation of cell growth	GO:0001558	BP	402	2	2.7	-	74	1	1	NS	geneontology.org	NA	NA
inner ear development	GO:0048839	BP	203	1	1.36	-	73	1	1	NS	geneontology.org	NA	NA
regulation of peptide hormone secretion	GO:0090276	BP	204	1	1.37	-	73	1	1	NS	geneontology.org	NA	NA
regulation of protein polymerization	GO:0032271	BP	205	1	1.37	-	73	1	1	NS	geneontology.org	NA	NA
hormone metabolic process	GO:0042445	BP	205	1	1.37	-	73	1	1	NS	geneontology.org	NA	NA
extracellular space	GO:0005615	CC	3258	16	21.85	-	73	0.198	1	NS	geneontology.org	NA	NA
polymeric cytoskeletal fiber	GO:0099513	CC	815	4	5.47	-	73	0.664	1	NS	geneontology.org	NA	NA
regulation of peptidase activity	GO:0052547	BP	206	1	1.38	-	72	1	1	NS	geneontology.org	NA	NA
negative regulation of immune response	GO:0050777	BP	206	1	1.38	-	72	1	1	NS	geneontology.org	NA	NA
regulation of synaptic plasticity	GO:0048167	BP	206	1	1.38	-	72	1	1	NS	geneontology.org	NA	NA
glucose homeostasis	GO:0042593	BP	206	1	1.38	-	72	1	1	NS	geneontology.org	NA	NA
positive regulation of multicellular organismal process	GO:0051240	BP	1655	8	11.1	-	72	0.431	1	NS	geneontology.org	NA	NA
carbohydrate homeostasis	GO:0033500	BP	207	1	1.39	-	72	1	1	NS	geneontology.org	NA	NA
regulation of binding	GO:0051098	BP	207	1	1.39	-	72	1	1	NS	geneontology.org	NA	NA
organic anion transport	GO:0015711	BP	414	2	2.78	-	72	1	1	NS	geneontology.org	NA	NA
cellular process involved in reproduction in multicellular organism	GO:0022412	BP	414	2	2.78	-	72	1	1	NS	geneontology.org	NA	NA
locomotory behavior	GO:0007626	BP	207	1	1.39	-	72	1	1	NS	geneontology.org	NA	NA
regulation of peptide secretion	GO:0002791	BP	207	1	1.39	-	72	1	1	NS	geneontology.org	NA	NA
regulation of transcription by RNA polymerase II	GO:0006357	BP	2693	13	18.06	-	72	0.253	1	NS	geneontology.org	NA	NA
epidermal cell differentiation	GO:0009913	BP	208	1	1.39	-	72	1	1	NS	geneontology.org	NA	NA
regulation of anatomical structure morphogenesis	GO:0022603	BP	833	4	5.59	-	72	0.664	1	NS	geneontology.org	NA	NA
apical plasma membrane	GO:0016324	CC	413	2	2.77	-	72	1	1	NS	geneontology.org	NA	NA
leukocyte activation involved in immune response	GO:0002366	BP	209	1	1.4	-	71	1	1	NS	geneontology.org	NA	NA
regulation of chemotaxis	GO:0050920	BP	209	1	1.4	-	71	1	1	NS	geneontology.org	NA	NA
regulation of peptide transport	GO:0090087	BP	209	1	1.4	-	71	1	1	NS	geneontology.org	NA	NA
response to biotic stimulus	GO:0009607	BP	1467	7	9.84	-	71	0.41	1	NS	geneontology.org	NA	NA
negative regulation of macromolecule biosynthetic process	GO:0010558	BP	2097	10	14.06	-	71	0.322	1	NS	geneontology.org	NA	NA
cell chemotaxis	GO:0060326	BP	210	1	1.41	-	71	1	1	NS	geneontology.org	NA	NA
blood circulation	GO:0008015	BP	421	2	2.82	-	71	1	1	NS	geneontology.org	NA	NA
behavior	GO:0007610	BP	633	3	4.24	-	71	0.803	1	NS	geneontology.org	NA	NA
defense response	GO:0006952	BP	1478	7	9.91	-	71	0.409	1	NS	geneontology.org	NA	NA
multicellular organismal-level homeostasis	GO:0048871	BP	636	3	4.26	-	70	0.803	1	NS	geneontology.org	NA	NA
response to peptide hormone	GO:0043434	BP	425	2	2.85	-	70	1	1	NS	geneontology.org	NA	NA
regulation of plasma membrane bounded cell projection organization	GO:0120035	BP	638	3	4.28	-	70	0.803	1	NS	geneontology.org	NA	NA
positive regulation of protein catabolic process	GO:0045732	BP	213	1	1.43	-	70	1	1	NS	geneontology.org	NA	NA
cell activation involved in immune response	GO:0002263	BP	213	1	1.43	-	70	1	1	NS	geneontology.org	NA	NA
cell surface receptor protein tyrosine kinase signaling pathway	GO:0007169	BP	427	2	2.86	-	70	1	1	NS	geneontology.org	NA	NA
nucleoside triphosphate metabolic process	GO:0009141	BP	214	1	1.43	-	70	1	1	NS	geneontology.org	NA	NA
zinc ion binding	GO:0008270	MF	852	4	5.71	-	70	0.666	1	NS	geneontology.org	NA	NA
nuclease activity	GO:0004518	MF	214	1	1.43	-	70	1	1	NS	geneontology.org	NA	NA
response to external stimulus	GO:0009605	BP	1934	9	12.97	-	69	0.305	1	NS	geneontology.org	NA	NA
positive regulation of cell differentiation	GO:0045597	BP	860	4	5.77	-	69	0.667	1	NS	geneontology.org	NA	NA
negative regulation of protein localization	GO:1903828	BP	215	1	1.44	-	69	1	1	NS	geneontology.org	NA	NA
epithelial cell differentiation	GO:0030855	BP	647	3	4.34	-	69	0.804	1	NS	geneontology.org	NA	NA
negative regulation of biosynthetic process	GO:0009890	BP	2169	10	14.54	-	69	0.264	1	NS	geneontology.org	NA	NA
regulation of protein-containing complex assembly	GO:0043254	BP	435	2	2.92	-	69	1	1	NS	geneontology.org	NA	NA
regulation of cell projection organization	GO:0031344	BP	654	3	4.39	-	68	0.805	1	NS	geneontology.org	NA	NA
regulation of cell-substrate adhesion	GO:0010810	BP	218	1	1.46	-	68	1	1	NS	geneontology.org	NA	NA
negative regulation of cell activation	GO:0050866	BP	219	1	1.47	-	68	1	1	NS	geneontology.org	NA	NA
respiratory system development	GO:0060541	BP	219	1	1.47	-	68	1	1	NS	geneontology.org	NA	NA
transcription regulator activity	GO:0140110	MF	1970	9	13.21	-	68	0.307	1	NS	geneontology.org	NA	NA
signaling receptor binding	GO:0005102	MF	1541	7	10.33	-	68	0.332	1	NS	geneontology.org	NA	NA
plasma membrane	GO:0005886	CC	6002	27	40.25	-	67	0.0142	0.298	NS	geneontology.org	NA	NA
visual perception	GO:0007601	BP	221	1	1.48	-	67	1	1	NS	geneontology.org	NA	NA
regulation of lymphocyte differentiation	GO:0045619	BP	222	1	1.49	-	67	1	1	NS	geneontology.org	NA	NA
male gamete generation	GO:0048232	BP	666	3	4.47	-	67	0.633	1	NS	geneontology.org	NA	NA
neuron differentiation	GO:0030182	BP	1114	5	7.47	-	67	0.451	1	NS	geneontology.org	NA	NA
response to mechanical stimulus	GO:0009612	BP	223	1	1.5	-	67	1	1	NS	geneontology.org	NA	NA
clathrin-coated vesicle	GO:0030136	CC	222	1	1.49	-	67	1	1	NS	geneontology.org	NA	NA
anatomical structure morphogenesis	GO:0009653	BP	2248	10	15.07	-	66	0.216	1	NS	geneontology.org	NA	NA
sensory perception of light stimulus	GO:0050953	BP	225	1	1.51	-	66	1	1	NS	geneontology.org	NA	NA
protein folding	GO:0006457	BP	226	1	1.52	-	66	1	1	NS	geneontology.org	NA	NA
regulation of membrane potential	GO:0042391	BP	454	2	3.04	-	66	0.773	1	NS	geneontology.org	NA	NA
negative regulation of protein metabolic process	GO:0051248	BP	683	3	4.58	-	66	0.633	1	NS	geneontology.org	NA	NA
cullin-RING ubiquitin ligase complex	GO:0031461	CC	227	1	1.52	-	66	1	1	NS	geneontology.org	NA	NA
metal ion transmembrane transporter activity	GO:0046873	MF	450	2	3.02	-	66	0.773	1	NS	geneontology.org	NA	NA
cell motility	GO:0048870	BP	1143	5	7.66	-	65	0.453	1	NS	geneontology.org	NA	NA
skeletal system morphogenesis	GO:0048705	BP	229	1	1.54	-	65	1	1	NS	geneontology.org	NA	NA
ear development	GO:0043583	BP	230	1	1.54	-	65	1	1	NS	geneontology.org	NA	NA
regulation of leukocyte migration	GO:0002685	BP	230	1	1.54	-	65	1	1	NS	geneontology.org	NA	NA
cell surface receptor signaling pathway	GO:0007166	BP	2080	9	13.95	-	65	0.201	1	NS	geneontology.org	NA	NA
magnesium ion binding	GO:0000287	MF	230	1	1.54	-	65	1	1	NS	geneontology.org	NA	NA
cellular response to organic cyclic compound	GO:0071407	BP	464	2	3.11	-	64	0.773	1	NS	geneontology.org	NA	NA
negative regulation of RNA metabolic process	GO:0051253	BP	1394	6	9.35	-	64	0.309	1	NS	geneontology.org	NA	NA
negative regulation of cellular component organization	GO:0051129	BP	698	3	4.68	-	64	0.634	1	NS	geneontology.org	NA	NA
cellular response to biotic stimulus	GO:0071216	BP	234	1	1.57	-	64	1	1	NS	geneontology.org	NA	NA
cilium movement	GO:0003341	BP	234	1	1.57	-	64	1	1	NS	geneontology.org	NA	NA
cell morphogenesis	GO:0000902	BP	705	3	4.73	-	63	0.635	1	NS	geneontology.org	NA	NA
positive regulation of gene expression	GO:0010628	BP	1180	5	7.91	-	63	0.359	1	NS	geneontology.org	NA	NA
defense response to symbiont	GO:0140546	BP	946	4	6.34	-	63	0.536	1	NS	geneontology.org	NA	NA
response to other organism	GO:0051707	BP	1420	6	9.52	-	63	0.31	1	NS	geneontology.org	NA	NA
muscle contraction	GO:0006936	BP	237	1	1.59	-	63	1	1	NS	geneontology.org	NA	NA
response to external biotic stimulus	GO:0043207	BP	1423	6	9.54	-	63	0.31	1	NS	geneontology.org	NA	NA
regulation of cell population proliferation	GO:0042127	BP	1662	7	11.14	-	63	0.269	1	NS	geneontology.org	NA	NA
actin-based cell projection	GO:0098858	CC	235	1	1.58	-	63	1	1	NS	geneontology.org	NA	NA
sequence-specific DNA binding	GO:0043565	MF	1669	7	11.19	-	63	0.27	1	NS	geneontology.org	NA	NA
cell periphery	GO:0071944	CC	6489	27	43.51	-	62	0.00228	0.0734	NS	geneontology.org	NA	NA
regulation of lymphocyte proliferation	GO:0050670	BP	239	1	1.6	-	62	1	1	NS	geneontology.org	NA	NA
regulation of calcium ion transport	GO:0051924	BP	242	1	1.62	-	62	1	1	NS	geneontology.org	NA	NA
regulation of mononuclear cell proliferation	GO:0032944	BP	244	1	1.64	-	61	1	1	NS	geneontology.org	NA	NA
amide binding	GO:0033218	MF	245	1	1.64	-	61	1	1	NS	geneontology.org	NA	NA
regulation of cell-cell adhesion	GO:0022407	BP	500	2	3.35	-	60	0.777	1	NS	geneontology.org	NA	NA
modulation of chemical synaptic transmission	GO:0050804	BP	501	2	3.36	-	60	0.777	1	NS	geneontology.org	NA	NA
histone binding	GO:0042393	MF	247	1	1.66	-	60	1	1	NS	geneontology.org	NA	NA
peptide binding	GO:0042277	MF	248	1	1.66	-	60	1	1	NS	geneontology.org	NA	NA
Golgi transport complex	GO:0017119	CC	10	4	0.07	+	59	3.94E-07	6.55E-05	***	geneontology.org	NA	NA
response to cisplatin	GO:0072718	BP	5	2	0.03	+	59	0.000441	0.0974	NS	geneontology.org	NA	NA
ubiquitin-independent protein catabolic process via the multivesicular body sorting pathway	GO:0090611	BP	5	2	0.03	+	59	0.000441	0.0988	NS	geneontology.org	NA	NA
extracellular region	GO:0005576	CC	4301	17	28.84	-	59	0.0114	0.265	NS	geneontology.org	NA	NA
regulation of trans-synaptic signaling	GO:0099177	BP	502	2	3.37	-	59	0.778	1	NS	geneontology.org	NA	NA
developmental process involved in reproduction	GO:0003006	BP	1020	4	6.84	-	58	0.328	1	NS	geneontology.org	NA	NA
cell fate commitment	GO:0045165	BP	255	1	1.71	-	58	1	1	NS	geneontology.org	NA	NA
circulatory system process	GO:0003013	BP	511	2	3.43	-	58	0.779	1	NS	geneontology.org	NA	NA
negative regulation of DNA-templated transcription	GO:0045892	BP	1278	5	8.57	-	58	0.285	1	NS	geneontology.org	NA	NA
cellular response to growth factor stimulus	GO:0071363	BP	512	2	3.43	-	58	0.779	1	NS	geneontology.org	NA	NA
regulation of lymphocyte activation	GO:0051249	BP	513	2	3.44	-	58	0.589	1	NS	geneontology.org	NA	NA
steroid metabolic process	GO:0008202	BP	257	1	1.72	-	58	1	1	NS	geneontology.org	NA	NA
negative regulation of RNA biosynthetic process	GO:1902679	BP	1288	5	8.64	-	58	0.286	1	NS	geneontology.org	NA	NA
positive regulation of T cell activation	GO:0050870	BP	258	1	1.73	-	58	1	1	NS	geneontology.org	NA	NA
innate immune response	GO:0045087	BP	776	3	5.2	-	58	0.497	1	NS	geneontology.org	NA	NA
heart morphogenesis	GO:0003007	BP	259	1	1.74	-	58	1	1	NS	geneontology.org	NA	NA
small GTPase-mediated signal transduction	GO:0007264	BP	259	1	1.74	-	58	1	1	NS	geneontology.org	NA	NA
intermediate filament cytoskeleton	GO:0045111	CC	258	1	1.73	-	58	1	1	NS	geneontology.org	NA	NA
regulation of hormone secretion	GO:0046883	BP	262	1	1.76	-	57	1	1	NS	geneontology.org	NA	NA
defense response to other organism	GO:0098542	BP	1053	4	7.06	-	57	0.329	1	NS	geneontology.org	NA	NA
cell-cell junction	GO:0005911	CC	527	2	3.53	-	57	0.59	1	NS	geneontology.org	NA	NA
regulation of protein secretion	GO:0050708	BP	264	1	1.77	-	56	1	1	NS	geneontology.org	NA	NA
response to insulin	GO:0032868	BP	265	1	1.78	-	56	1	1	NS	geneontology.org	NA	NA
positive regulation of apoptotic process	GO:0043065	BP	531	2	3.56	-	56	0.59	1	NS	geneontology.org	NA	NA
regulation of cell junction assembly	GO:1901888	BP	266	1	1.78	-	56	1	1	NS	geneontology.org	NA	NA
negative regulation of immune system process	GO:0002683	BP	532	2	3.57	-	56	0.59	1	NS	geneontology.org	NA	NA
adaptive immune response based on somatic recombination of immune receptors built from immunoglobulin superfamily domains	GO:0002460	BP	267	1	1.79	-	56	1	1	NS	geneontology.org	NA	NA
regulation of leukocyte proliferation	GO:0070663	BP	268	1	1.8	-	56	1	1	NS	geneontology.org	NA	NA
basolateral plasma membrane	GO:0016323	CC	265	1	1.78	-	56	1	1	NS	geneontology.org	NA	NA
structural molecule activity	GO:0005198	MF	793	3	5.32	-	56	0.5	1	NS	geneontology.org	NA	NA
regulation of microtubule-based process	GO:0032886	BP	269	1	1.8	-	55	1	1	NS	geneontology.org	NA	NA
negative regulation of defense response	GO:0031348	BP	269	1	1.8	-	55	1	1	NS	geneontology.org	NA	NA
response to growth factor	GO:0070848	BP	543	2	3.64	-	55	0.591	1	NS	geneontology.org	NA	NA
protein maturation	GO:0051604	BP	544	2	3.65	-	55	0.591	1	NS	geneontology.org	NA	NA
positive regulation of programmed cell death	GO:0043068	BP	546	2	3.66	-	55	0.591	1	NS	geneontology.org	NA	NA
receptor complex	GO:0043235	CC	546	2	3.66	-	55	0.591	1	NS	geneontology.org	NA	NA
organic anion transmembrane transporter activity	GO:0008514	MF	269	1	1.8	-	55	1	1	NS	geneontology.org	NA	NA
cytokine receptor binding	GO:0005126	MF	271	1	1.82	-	55	1	1	NS	geneontology.org	NA	NA
phosphatase activity	GO:0016791	MF	272	1	1.82	-	55	1	1	NS	geneontology.org	NA	NA
regulation of hormone levels	GO:0010817	BP	548	2	3.67	-	54	0.592	1	NS	geneontology.org	NA	NA
positive regulation of cell migration	GO:0030335	BP	552	2	3.7	-	54	0.592	1	NS	geneontology.org	NA	NA
gamete generation	GO:0007276	BP	830	3	5.57	-	54	0.382	1	NS	geneontology.org	NA	NA
regulation of defense response	GO:0031347	BP	833	3	5.59	-	54	0.382	1	NS	geneontology.org	NA	NA
regulation of ERK1 and ERK2 cascade	GO:0070372	BP	278	1	1.86	-	54	1	1	NS	geneontology.org	NA	NA
microtubule binding	GO:0008017	MF	276	1	1.85	-	54	1	1	NS	geneontology.org	NA	NA
molecular function inhibitor activity	GO:0140678	MF	554	2	3.71	-	54	0.593	1	NS	geneontology.org	NA	NA
positive regulation of leukocyte cell-cell adhesion	GO:1903039	BP	281	1	1.88	-	53	1	1	NS	geneontology.org	NA	NA
muscle cell differentiation	GO:0042692	BP	281	1	1.88	-	53	1	1	NS	geneontology.org	NA	NA
defense response to virus	GO:0051607	BP	282	1	1.89	-	53	1	1	NS	geneontology.org	NA	NA
sensory organ morphogenesis	GO:0090596	BP	283	1	1.9	-	53	1	1	NS	geneontology.org	NA	NA
condensed chromosome	GO:0000793	CC	284	1	1.9	-	53	1	1	NS	geneontology.org	NA	NA
purine ribonucleotide metabolic process	GO:0009150	BP	288	1	1.93	-	52	1	1	NS	geneontology.org	NA	NA
positive regulation of cell motility	GO:2000147	BP	580	2	3.89	-	51	0.444	1	NS	geneontology.org	NA	NA
regulation of leukocyte activation	GO:0002694	BP	581	2	3.9	-	51	0.444	1	NS	geneontology.org	NA	NA
muscle system process	GO:0003012	BP	291	1	1.95	-	51	1	1	NS	geneontology.org	NA	NA
ossification	GO:0001503	BP	292	1	1.96	-	51	1	1	NS	geneontology.org	NA	NA
homeostasis of number of cells	GO:0048872	BP	292	1	1.96	-	51	1	1	NS	geneontology.org	NA	NA
regulation of angiogenesis	GO:0045765	BP	294	1	1.97	-	51	1	1	NS	geneontology.org	NA	NA
regulation of apoptotic process	GO:0042981	BP	1477	5	9.9	-	50	0.133	1	NS	geneontology.org	NA	NA
negative regulation of cytokine production	GO:0001818	BP	296	1	1.98	-	50	0.726	1	NS	geneontology.org	NA	NA
negative regulation of cell migration	GO:0030336	BP	297	1	1.99	-	50	0.726	1	NS	geneontology.org	NA	NA
embryonic morphogenesis	GO:0048598	BP	595	2	3.99	-	50	0.445	1	NS	geneontology.org	NA	NA
positive regulation of locomotion	GO:0040017	BP	596	2	4	-	50	0.445	1	NS	geneontology.org	NA	NA
regulation of vasculature development	GO:1901342	BP	300	1	2.01	-	50	0.726	1	NS	geneontology.org	NA	NA
embryonic organ morphogenesis	GO:0048562	BP	300	1	2.01	-	50	0.726	1	NS	geneontology.org	NA	NA
basal plasma membrane	GO:0009925	CC	299	1	2	-	50	0.726	1	NS	geneontology.org	NA	NA
retrograde transport, vesicle recycling within Golgi	GO:0000301	BP	9	3	0.06	+	49	2.41E-05	0.0134	**	geneontology.org	NA	NA
phosphatidylinositol acyl-chain remodeling	GO:0036149	BP	6	2	0.04	+	49	0.000658	0.127	NS	geneontology.org	NA	NA
centralspindlin complex	GO:0097149	CC	3	1	0.02	+	49	0.02	0.373	NS	geneontology.org	NA	NA
phagophore	GO:0061908	CC	3	1	0.02	+	49	0.02	0.376	NS	geneontology.org	NA	NA
activating signal cointegrator 1 complex	GO:0099053	CC	3	1	0.02	+	49	0.02	0.38	NS	geneontology.org	NA	NA
TSC1-TSC2 complex	GO:0033596	CC	3	1	0.02	+	49	0.02	0.384	NS	geneontology.org	NA	NA
TTT Hsp90 cochaperone complex	GO:0110078	CC	3	1	0.02	+	49	0.02	0.387	NS	geneontology.org	NA	NA
replication fork protection complex	GO:0031298	CC	3	1	0.02	+	49	0.02	0.391	NS	geneontology.org	NA	NA
stearoyl-CoA 9-desaturase activity	GO:0004768	MF	3	1	0.02	+	49	0.02	0.763	NS	geneontology.org	NA	NA
inositol 1,4,5-trisphosphate-gated calcium channel activity	GO:0005220	MF	3	1	0.02	+	49	0.02	0.768	NS	geneontology.org	NA	NA
1-phosphatidylinositol-5-kinase activity	GO:0052810	MF	3	1	0.02	+	49	0.02	0.774	NS	geneontology.org	NA	NA
protein lysine delactylase activity	GO:0160216	MF	3	1	0.02	+	49	0.02	0.78	NS	geneontology.org	NA	NA
1-phosphatidylinositol-3-phosphate 5-kinase activity	GO:0000285	MF	3	1	0.02	+	49	0.02	0.786	NS	geneontology.org	NA	NA
primary sex determination	GO:0007538	BP	3	1	0.02	+	49	0.02	0.865	NS	geneontology.org	NA	NA
protein localization to cell cortex	GO:0072697	BP	3	1	0.02	+	49	0.02	0.868	NS	geneontology.org	NA	NA
regulation of viral budding via host ESCRT complex	GO:1903772	BP	3	1	0.02	+	49	0.02	0.871	NS	geneontology.org	NA	NA
positive regulation of viral budding via host ESCRT complex	GO:1903774	BP	3	1	0.02	+	49	0.02	0.873	NS	geneontology.org	NA	NA
basal dendrite development	GO:0150018	BP	3	1	0.02	+	49	0.02	0.876	NS	geneontology.org	NA	NA
basal dendrite morphogenesis	GO:0150019	BP	3	1	0.02	+	49	0.02	0.878	NS	geneontology.org	NA	NA
basal dendrite arborization	GO:0150020	BP	3	1	0.02	+	49	0.02	0.881	NS	geneontology.org	NA	NA
lipophagy	GO:0061724	BP	3	1	0.02	+	49	0.02	0.883	NS	geneontology.org	NA	NA
flavin-containing compound biosynthetic process	GO:0042727	BP	3	1	0.02	+	49	0.02	0.886	NS	geneontology.org	NA	NA
peptidyl-glutamic acid carboxylation	GO:0017187	BP	3	1	0.02	+	49	0.02	0.889	NS	geneontology.org	NA	NA
'de novo' cotranslational protein folding	GO:0051083	BP	3	1	0.02	+	49	0.02	0.891	NS	geneontology.org	NA	NA
co-translational protein modification	GO:0043686	BP	3	1	0.02	+	49	0.02	0.894	NS	geneontology.org	NA	NA
axis elongation involved in somitogenesis	GO:0090245	BP	3	1	0.02	+	49	0.02	0.896	NS	geneontology.org	NA	NA
DNA replication preinitiation complex assembly	GO:0071163	BP	3	1	0.02	+	49	0.02	0.899	NS	geneontology.org	NA	NA
protein carboxylation	GO:0018214	BP	3	1	0.02	+	49	0.02	0.902	NS	geneontology.org	NA	NA
positive regulation of long-chain fatty acid import into cell	GO:0140214	BP	3	1	0.02	+	49	0.02	0.905	NS	geneontology.org	NA	NA
tRNA nucleoside ribose methylation	GO:0002128	BP	3	1	0.02	+	49	0.02	0.907	NS	geneontology.org	NA	NA
threonine metabolic process	GO:0006566	BP	3	1	0.02	+	49	0.02	0.91	NS	geneontology.org	NA	NA
sphinganine metabolic process	GO:0006667	BP	3	1	0.02	+	49	0.02	0.913	NS	geneontology.org	NA	NA
mitochondrial protein quality control	GO:0141164	BP	3	1	0.02	+	49	0.02	0.916	NS	geneontology.org	NA	NA
flavin adenine dinucleotide biosynthetic process	GO:0072388	BP	3	1	0.02	+	49	0.02	0.918	NS	geneontology.org	NA	NA
regulation of programmed cell death	GO:0043067	BP	1516	5	10.17	-	49	0.101	1	NS	geneontology.org	NA	NA
carboxylic acid transport	GO:0046942	BP	305	1	2.05	-	49	0.727	1	NS	geneontology.org	NA	NA
myeloid cell differentiation	GO:0030099	BP	305	1	2.05	-	49	0.727	1	NS	geneontology.org	NA	NA
sensory organ development	GO:0007423	BP	611	2	4.1	-	49	0.446	1	NS	geneontology.org	NA	NA
negative regulation of developmental process	GO:0051093	BP	918	3	6.16	-	49	0.295	1	NS	geneontology.org	NA	NA
organic acid transport	GO:0015849	BP	306	1	2.05	-	49	0.727	1	NS	geneontology.org	NA	NA
ribonucleotide metabolic process	GO:0009259	BP	309	1	2.07	-	48	0.727	1	NS	geneontology.org	NA	NA
enzyme-linked receptor protein signaling pathway	GO:0007167	BP	622	2	4.17	-	48	0.448	1	NS	geneontology.org	NA	NA
negative regulation of transcription by RNA polymerase II	GO:0000122	BP	935	3	6.27	-	48	0.22	1	NS	geneontology.org	NA	NA
negative regulation of cell motility	GO:2000146	BP	312	1	2.09	-	48	0.727	1	NS	geneontology.org	NA	NA
sequence-specific double-stranded DNA binding	GO:1990837	MF	1558	5	10.45	-	48	0.103	1	NS	geneontology.org	NA	NA
ribose phosphate metabolic process	GO:0019693	BP	317	1	2.13	-	47	0.728	1	NS	geneontology.org	NA	NA
regulation of cell migration	GO:0030334	BP	956	3	6.41	-	47	0.221	1	NS	geneontology.org	NA	NA
regulation of cell activation	GO:0050865	BP	639	2	4.28	-	47	0.452	1	NS	geneontology.org	NA	NA
muscle organ development	GO:0007517	BP	320	1	2.15	-	47	0.728	1	NS	geneontology.org	NA	NA
endoplasmic reticulum lumen	GO:0005788	CC	314	1	2.11	-	47	0.727	1	NS	geneontology.org	NA	NA
basal part of cell	GO:0045178	CC	318	1	2.13	-	47	0.728	1	NS	geneontology.org	NA	NA
cell adhesion	GO:0007155	BP	963	3	6.46	-	46	0.221	1	NS	geneontology.org	NA	NA
response to lipopolysaccharide	GO:0032496	BP	323	1	2.17	-	46	0.728	1	NS	geneontology.org	NA	NA
regulation of lipid metabolic process	GO:0019216	BP	324	1	2.17	-	46	0.728	1	NS	geneontology.org	NA	NA
spermatogenesis	GO:0007283	BP	649	2	4.35	-	46	0.332	1	NS	geneontology.org	NA	NA
regulation of DNA-binding transcription factor activity	GO:0051090	BP	325	1	2.18	-	46	0.729	1	NS	geneontology.org	NA	NA
animal organ morphogenesis	GO:0009887	BP	975	3	6.54	-	46	0.223	1	NS	geneontology.org	NA	NA
multicellular organismal reproductive process	GO:0048609	BP	982	3	6.58	-	46	0.224	1	NS	geneontology.org	NA	NA
negative regulation of locomotion	GO:0040013	BP	330	1	2.21	-	45	0.729	1	NS	geneontology.org	NA	NA
striated muscle tissue development	GO:0014706	BP	331	1	2.22	-	45	0.73	1	NS	geneontology.org	NA	NA
sensory perception	GO:0007600	BP	995	3	6.67	-	45	0.165	1	NS	geneontology.org	NA	NA
negative regulation of cell differentiation	GO:0045596	BP	664	2	4.45	-	45	0.332	1	NS	geneontology.org	NA	NA
positive regulation of lymphocyte activation	GO:0051251	BP	333	1	2.23	-	45	0.73	1	NS	geneontology.org	NA	NA
regulation of small molecule metabolic process	GO:0062012	BP	333	1	2.23	-	45	0.73	1	NS	geneontology.org	NA	NA
regulation of leukocyte differentiation	GO:1902105	BP	334	1	2.24	-	45	0.73	1	NS	geneontology.org	NA	NA
double-stranded DNA binding	GO:0003690	MF	1654	5	11.09	-	45	0.058	1	NS	geneontology.org	NA	NA
immune system process	GO:0002376	BP	2370	7	15.89	-	44	0.0152	0.761	NS	geneontology.org	NA	NA
regulation of cell motility	GO:2000145	BP	1019	3	6.83	-	44	0.166	1	NS	geneontology.org	NA	NA
response to molecule of bacterial origin	GO:0002237	BP	342	1	2.29	-	44	0.732	1	NS	geneontology.org	NA	NA
protein heterodimerization activity	GO:0046982	MF	338	1	2.27	-	44	0.731	1	NS	geneontology.org	NA	NA
angiogenesis	GO:0001525	BP	346	1	2.32	-	43	0.733	1	NS	geneontology.org	NA	NA
muscle tissue development	GO:0060537	BP	350	1	2.35	-	43	0.734	1	NS	geneontology.org	NA	NA
mRNA binding	GO:0003729	MF	345	1	2.31	-	43	0.733	1	NS	geneontology.org	NA	NA
system process	GO:0003008	BP	2107	6	14.13	-	42	0.0228	0.953	NS	geneontology.org	NA	NA
regulation of locomotion	GO:0040012	BP	1063	3	7.13	-	42	0.123	1	NS	geneontology.org	NA	NA
camera-type eye development	GO:0043010	BP	355	1	2.38	-	42	0.735	1	NS	geneontology.org	NA	NA
neuron projection development	GO:0031175	BP	715	2	4.79	-	42	0.246	1	NS	geneontology.org	NA	NA
regulation of cellular component size	GO:0032535	BP	358	1	2.4	-	42	0.736	1	NS	geneontology.org	NA	NA
regulation of epithelial cell proliferation	GO:0050678	BP	358	1	2.4	-	42	0.736	1	NS	geneontology.org	NA	NA
sexual reproduction	GO:0019953	BP	1074	3	7.2	-	42	0.123	1	NS	geneontology.org	NA	NA
positive regulation of leukocyte activation	GO:0002696	BP	365	1	2.45	-	41	0.524	1	NS	geneontology.org	NA	NA
nervous system process	GO:0050877	BP	1466	4	9.83	-	41	0.0646	1	NS	geneontology.org	NA	NA
monoatomic ion channel complex	GO:0034702	CC	366	1	2.45	-	41	0.524	1	NS	geneontology.org	NA	NA
phosphoric ester hydrolase activity	GO:0042578	MF	362	1	2.43	-	41	0.524	1	NS	geneontology.org	NA	NA
regulation of response to external stimulus	GO:0032101	BP	1106	3	7.42	-	40	0.125	1	NS	geneontology.org	NA	NA
axonogenesis	GO:0007409	BP	370	1	2.48	-	40	0.524	1	NS	geneontology.org	NA	NA
regulation of protein catabolic process	GO:0042176	BP	371	1	2.49	-	40	0.524	1	NS	geneontology.org	NA	NA
regulation of leukocyte cell-cell adhesion	GO:1903037	BP	381	1	2.55	-	39	0.525	1	NS	geneontology.org	NA	NA
positive regulation of cell activation	GO:0050867	BP	384	1	2.57	-	39	0.526	1	NS	geneontology.org	NA	NA
reproductive process	GO:0022414	BP	1537	4	10.31	-	39	0.0345	1	NS	geneontology.org	NA	NA
regulation of T cell activation	GO:0050863	BP	390	1	2.62	-	38	0.527	1	NS	geneontology.org	NA	NA
regulation of cytokine production	GO:0001817	BP	793	2	5.32	-	38	0.181	1	NS	geneontology.org	NA	NA
negative regulation of telomere capping	GO:1904354	BP	8	2	0.05	+	37	0.00122	0.199	NS	geneontology.org	NA	NA
syntrophin complex	GO:0016013	CC	4	1	0.03	+	37	0.0266	0.469	NS	geneontology.org	NA	NA
nuclear pore cytoplasmic filaments	GO:0044614	CC	4	1	0.03	+	37	0.0266	0.473	NS	geneontology.org	NA	NA
mitochondrial transcription factor activity	GO:0034246	MF	4	1	0.03	+	37	0.0266	0.943	NS	geneontology.org	NA	NA
oleoyl-CoA ligase activity	GO:0090434	MF	4	1	0.03	+	37	0.0266	0.95	NS	geneontology.org	NA	NA
glycerol-3-phosphate O-acyltransferase activity	GO:0004366	MF	4	1	0.03	+	37	0.0266	0.956	NS	geneontology.org	NA	NA
rRNA (adenine-N6,N6-)-dimethyltransferase activity	GO:0000179	MF	4	1	0.03	+	37	0.0266	0.963	NS	geneontology.org	NA	NA
response to oleic acid	GO:0034201	BP	4	1	0.03	+	37	0.0266	1	NS	geneontology.org	NA	NA
negative regulation of mammary gland epithelial cell proliferation	GO:0033600	BP	4	1	0.03	+	37	0.0266	1	NS	geneontology.org	NA	NA
flavin adenine dinucleotide metabolic process	GO:0072387	BP	4	1	0.03	+	37	0.0266	1	NS	geneontology.org	NA	NA
pre-B cell allelic exclusion	GO:0002331	BP	4	1	0.03	+	37	0.0266	1	NS	geneontology.org	NA	NA
mitotic cytokinesis checkpoint signaling	GO:0044878	BP	4	1	0.03	+	37	0.0266	1	NS	geneontology.org	NA	NA
cellular response to nitrosative stress	GO:0071500	BP	4	1	0.03	+	37	0.0266	1	NS	geneontology.org	NA	NA
transcription initiation at mitochondrial promoter	GO:0006391	BP	4	1	0.03	+	37	0.0266	1	NS	geneontology.org	NA	NA
positive regulation of endodeoxyribonuclease activity	GO:0032079	BP	4	1	0.03	+	37	0.0266	1	NS	geneontology.org	NA	NA
protein localization to lipid droplet	GO:1990044	BP	4	1	0.03	+	37	0.0266	1	NS	geneontology.org	NA	NA
response to high light intensity	GO:0009644	BP	4	1	0.03	+	37	0.0266	1	NS	geneontology.org	NA	NA
electron transport coupled proton transport	GO:0015990	BP	4	1	0.03	+	37	0.0266	1	NS	geneontology.org	NA	NA
energy coupled proton transmembrane transport, against electrochemical gradient	GO:0015988	BP	4	1	0.03	+	37	0.0266	1	NS	geneontology.org	NA	NA
replication fork arrest	GO:0043111	BP	4	1	0.03	+	37	0.0266	1	NS	geneontology.org	NA	NA
negative regulation of exosomal secretion	GO:1903542	BP	4	1	0.03	+	37	0.0266	1	NS	geneontology.org	NA	NA
negative regulation of response to external stimulus	GO:0032102	BP	399	1	2.68	-	37	0.529	1	NS	geneontology.org	NA	NA
eye development	GO:0001654	BP	404	1	2.71	-	37	0.53	1	NS	geneontology.org	NA	NA
regulation of immune system process	GO:0002682	BP	1620	4	10.86	-	37	0.0253	1	NS	geneontology.org	NA	NA
visual system development	GO:0150063	BP	408	1	2.74	-	37	0.531	1	NS	geneontology.org	NA	NA
regulation of immune effector process	GO:0002697	BP	409	1	2.74	-	36	0.531	1	NS	geneontology.org	NA	NA
G protein-coupled receptor signaling pathway	GO:0007186	BP	1241	3	8.32	-	36	0.069	1	NS	geneontology.org	NA	NA
sensory system development	GO:0048880	BP	415	1	2.78	-	36	0.533	1	NS	geneontology.org	NA	NA
regulation of hemopoiesis	GO:1903706	BP	415	1	2.78	-	36	0.533	1	NS	geneontology.org	NA	NA
enzyme inhibitor activity	GO:0004857	MF	414	1	2.78	-	36	0.533	1	NS	geneontology.org	NA	NA
immune response	GO:0006955	BP	1717	4	11.51	-	35	0.0189	0.887	NS	geneontology.org	NA	NA
cell-cell signaling	GO:0007267	BP	843	2	5.65	-	35	0.132	1	NS	geneontology.org	NA	NA
axon development	GO:0061564	BP	426	1	2.86	-	35	0.538	1	NS	geneontology.org	NA	NA
blood vessel morphogenesis	GO:0048514	BP	437	1	2.93	-	34	0.376	1	NS	geneontology.org	NA	NA
response to xenobiotic stimulus	GO:0009410	BP	437	1	2.93	-	34	0.376	1	NS	geneontology.org	NA	NA
positive regulation of cell development	GO:0010720	BP	440	1	2.95	-	34	0.376	1	NS	geneontology.org	NA	NA
negative regulation of apoptotic process	GO:0043066	BP	889	2	5.96	-	34	0.135	1	NS	geneontology.org	NA	NA
platelet dense tubular network membrane	GO:0031095	CC	9	2	0.06	+	33	0.00156	0.0565	NS	geneontology.org	NA	NA
5'-3' DNA helicase activity	GO:0043139	MF	9	2	0.06	+	33	0.00156	0.228	NS	geneontology.org	NA	NA
vesicle tethering involved in exocytosis	GO:0090522	BP	9	2	0.06	+	33	0.00156	0.239	NS	geneontology.org	NA	NA
microtubule-based movement	GO:0007018	BP	447	1	3	-	33	0.377	1	NS	geneontology.org	NA	NA
cell morphogenesis involved in neuron differentiation	GO:0048667	BP	449	1	3.01	-	33	0.377	1	NS	geneontology.org	NA	NA
embryonic organ development	GO:0048568	BP	454	1	3.04	-	33	0.378	1	NS	geneontology.org	NA	NA
actin binding	GO:0003779	MF	447	1	3	-	33	0.377	1	NS	geneontology.org	NA	NA
negative regulation of programmed cell death	GO:0043069	BP	918	2	6.16	-	32	0.096	1	NS	geneontology.org	NA	NA
regulation of multicellular organismal development	GO:2000026	BP	1396	3	9.36	-	32	0.026	1	NS	geneontology.org	NA	NA
positive regulation of cell population proliferation	GO:0008284	BP	933	2	6.26	-	32	0.0967	1	NS	geneontology.org	NA	NA
regulation of innate immune response	GO:0045088	BP	468	1	3.14	-	32	0.381	1	NS	geneontology.org	NA	NA
synaptic signaling	GO:0099536	BP	471	1	3.16	-	32	0.382	1	NS	geneontology.org	NA	NA
immune effector process	GO:0002252	BP	491	1	3.29	-	30	0.268	1	NS	geneontology.org	NA	NA
neuron projection morphogenesis	GO:0048812	BP	497	1	3.33	-	30	0.268	1	NS	geneontology.org	NA	NA
positive regulation of cytokine production	GO:0001819	BP	500	1	3.35	-	30	0.268	1	NS	geneontology.org	NA	NA
plasma membrane bounded cell projection morphogenesis	GO:0120039	BP	502	1	3.37	-	30	0.268	1	NS	geneontology.org	NA	NA
regulation of anatomical structure size	GO:0090066	BP	503	1	3.37	-	30	0.268	1	NS	geneontology.org	NA	NA
nuclear vitamin D receptor binding	GO:0042809	MF	15	3	0.1	+	29	0.000127	0.0462	**	geneontology.org	NA	NA
vacuolar proton-transporting V-type ATPase, V0 domain	GO:0000220	CC	10	2	0.07	+	29	0.00194	0.0645	NS	geneontology.org	NA	NA
mitochondrial protein catabolic process	GO:0035694	BP	10	2	0.07	+	29	0.00194	0.28	NS	geneontology.org	NA	NA
ESCRT complex disassembly	GO:1904896	BP	10	2	0.07	+	29	0.00194	0.283	NS	geneontology.org	NA	NA
ESCRT III complex disassembly	GO:1904903	BP	10	2	0.07	+	29	0.00194	0.286	NS	geneontology.org	NA	NA
EARP complex	GO:1990745	CC	5	1	0.03	+	29	0.0331	0.546	NS	geneontology.org	NA	NA
CKM complex	GO:1990508	CC	5	1	0.03	+	29	0.0331	0.55	NS	geneontology.org	NA	NA
alditol biosynthetic process	GO:0019401	BP	5	1	0.03	+	29	0.0331	1	NS	geneontology.org	NA	NA
riboflavin metabolic process	GO:0006771	BP	5	1	0.03	+	29	0.0331	1	NS	geneontology.org	NA	NA
pre-B cell differentiation	GO:0002329	BP	5	1	0.03	+	29	0.0331	1	NS	geneontology.org	NA	NA
protein insertion into mitochondrial inner membrane from matrix	GO:0032979	BP	5	1	0.03	+	29	0.0331	1	NS	geneontology.org	NA	NA
protein insertion into membrane from inner side	GO:0032978	BP	5	1	0.03	+	29	0.0331	1	NS	geneontology.org	NA	NA
positive regulation of protein neddylation	GO:2000436	BP	5	1	0.03	+	29	0.0331	1	NS	geneontology.org	NA	NA
rRNA 5'-end processing	GO:0000967	BP	5	1	0.03	+	29	0.0331	1	NS	geneontology.org	NA	NA
nuclear pore localization	GO:0051664	BP	5	1	0.03	+	29	0.0331	1	NS	geneontology.org	NA	NA
NADH oxidation	GO:0006116	BP	5	1	0.03	+	29	0.0331	1	NS	geneontology.org	NA	NA
glycerol biosynthetic process	GO:0006114	BP	5	1	0.03	+	29	0.0331	1	NS	geneontology.org	NA	NA
positive regulation of DNA damage checkpoint	GO:2000003	BP	5	1	0.03	+	29	0.0331	1	NS	geneontology.org	NA	NA
negative regulation of pancreatic juice secretion	GO:0090188	BP	5	1	0.03	+	29	0.0331	1	NS	geneontology.org	NA	NA
positive regulation of deoxyribonuclease activity	GO:0032077	BP	5	1	0.03	+	29	0.0331	1	NS	geneontology.org	NA	NA
endonucleolytic cleavage to generate mature 5'-end of SSU-rRNA from (SSU-rRNA, 5.8S rRNA, LSU-rRNA)	GO:0000472	BP	5	1	0.03	+	29	0.0331	1	NS	geneontology.org	NA	NA
positive regulation of protein localization to nucleolus	GO:1904751	BP	5	1	0.03	+	29	0.0331	1	NS	geneontology.org	NA	NA
positive regulation of lipophagy	GO:1904504	BP	5	1	0.03	+	29	0.0331	1	NS	geneontology.org	NA	NA
regulation of lipophagy	GO:1904502	BP	5	1	0.03	+	29	0.0331	1	NS	geneontology.org	NA	NA
positive regulation of RNA export from nucleus	GO:0046833	BP	5	1	0.03	+	29	0.0331	1	NS	geneontology.org	NA	NA
positive regulation of centriole elongation	GO:1903724	BP	5	1	0.03	+	29	0.0331	1	NS	geneontology.org	NA	NA
response to Thyroglobulin triiodothyronine	GO:1904016	BP	5	1	0.03	+	29	0.0331	1	NS	geneontology.org	NA	NA
regulation of skeletal muscle contraction by regulation of release of sequestered calcium ion	GO:0014809	BP	5	1	0.03	+	29	0.0331	1	NS	geneontology.org	NA	NA
propionate metabolic process	GO:0019541	BP	5	1	0.03	+	29	0.0331	1	NS	geneontology.org	NA	NA
cell projection morphogenesis	GO:0048858	BP	509	1	3.41	-	29	0.269	1	NS	geneontology.org	NA	NA
skeletal system development	GO:0001501	BP	510	1	3.42	-	29	0.269	1	NS	geneontology.org	NA	NA
positive regulation of immune system process	GO:0002684	BP	1024	2	6.87	-	29	0.0497	1	NS	geneontology.org	NA	NA
muscle structure development	GO:0061061	BP	521	1	3.49	-	29	0.271	1	NS	geneontology.org	NA	NA
dolichyl-diphosphooligosaccharide-protein glycotransferase activity	GO:0004579	MF	5	1	0.03	+	29	0.0331	1	NS	geneontology.org	NA	NA
oligosaccharyl transferase activity	GO:0004576	MF	5	1	0.03	+	29	0.0331	1	NS	geneontology.org	NA	NA
beta-galactosidase activity	GO:0004565	MF	5	1	0.03	+	29	0.0331	1	NS	geneontology.org	NA	NA
C-palmitoyltransferase activity	GO:0016454	MF	5	1	0.03	+	29	0.0331	1	NS	geneontology.org	NA	NA
histone decrotonylase activity	GO:0160009	MF	5	1	0.03	+	29	0.0331	1	NS	geneontology.org	NA	NA
protein decrotonylase activity	GO:0160008	MF	5	1	0.03	+	29	0.0331	1	NS	geneontology.org	NA	NA
tRNA (uridine) methyltransferase activity	GO:0016300	MF	5	1	0.03	+	29	0.0331	1	NS	geneontology.org	NA	NA
inositol 1,3,4,5 tetrakisphosphate binding	GO:0043533	MF	5	1	0.03	+	29	0.0331	1	NS	geneontology.org	NA	NA
serine C-palmitoyltransferase activity	GO:0004758	MF	5	1	0.03	+	29	0.0331	1	NS	geneontology.org	NA	NA
SUMO-specific endopeptidase activity	GO:0070139	MF	5	1	0.03	+	29	0.0331	1	NS	geneontology.org	NA	NA
ubiquitin-like protein-specific endopeptidase activity	GO:0070137	MF	5	1	0.03	+	29	0.0331	1	NS	geneontology.org	NA	NA
triglyceride biosynthetic process	GO:0019432	BP	21	4	0.14	+	28	1.06E-05	0.00724	**	geneontology.org	NA	NA
blood vessel development	GO:0001568	BP	529	1	3.55	-	28	0.272	1	NS	geneontology.org	NA	NA
DNA replication origin binding	GO:0003688	MF	16	3	0.11	+	27	0.000155	0.0528	NS	geneontology.org	NA	NA
platelet dense tubular network	GO:0031094	CC	11	2	0.07	+	27	0.00236	0.0748	NS	geneontology.org	NA	NA
oxidoreductase activity, acting on paired donors, with oxidation of a pair of donors resulting in the reduction of molecular oxygen to two molecules of water	GO:0016717	MF	11	2	0.07	+	27	0.00236	0.281	NS	geneontology.org	NA	NA
cellular response to hydroxyurea	GO:0072711	BP	11	2	0.07	+	27	0.00236	0.32	NS	geneontology.org	NA	NA
establishment of sister chromatid cohesion	GO:0034085	BP	11	2	0.07	+	27	0.00236	0.322	NS	geneontology.org	NA	NA
sensory perception of chemical stimulus	GO:0007606	BP	547	1	3.67	-	27	0.277	1	NS	geneontology.org	NA	NA
vasculature development	GO:0001944	BP	551	1	3.69	-	27	0.279	1	NS	geneontology.org	NA	NA
cell-cell adhesion	GO:0098609	BP	551	1	3.69	-	27	0.279	1	NS	geneontology.org	NA	NA
regulation of response to biotic stimulus	GO:0002831	BP	561	1	3.76	-	27	0.19	1	NS	geneontology.org	NA	NA
positive regulation of response to external stimulus	GO:0032103	BP	572	1	3.84	-	26	0.191	1	NS	geneontology.org	NA	NA
cytoplasmic side of endoplasmic reticulum membrane	GO:0098554	CC	23	4	0.15	+	25	1.55E-05	0.00111	**	geneontology.org	NA	NA
regulation of translational fidelity	GO:0006450	BP	18	3	0.12	+	24	0.000224	0.0622	NS	geneontology.org	NA	NA
proton-transporting V-type ATPase, V0 domain	GO:0033179	CC	12	2	0.08	+	24	0.00282	0.0866	NS	geneontology.org	NA	NA
response to hydroxyurea	GO:0072710	BP	12	2	0.08	+	24	0.00282	0.35	NS	geneontology.org	NA	NA
pexophagy	GO:0000425	BP	12	2	0.08	+	24	0.00282	0.353	NS	geneontology.org	NA	NA
cytoplasmic side of rough endoplasmic reticulum membrane	GO:0098556	CC	6	1	0.04	+	24	0.0396	0.594	NS	geneontology.org	NA	NA
BRISC complex	GO:0070552	CC	6	1	0.04	+	24	0.0396	0.598	NS	geneontology.org	NA	NA
cytoplasmic sequestering of NF-kappaB	GO:0007253	BP	6	1	0.04	+	24	0.0396	1	NS	geneontology.org	NA	NA
interleukin-11-mediated signaling pathway	GO:0038154	BP	6	1	0.04	+	24	0.0396	1	NS	geneontology.org	NA	NA
regulation of mitochondrial DNA metabolic process	GO:1901858	BP	6	1	0.04	+	24	0.0396	1	NS	geneontology.org	NA	NA
protein import into peroxisome membrane	GO:0045046	BP	6	1	0.04	+	24	0.0396	1	NS	geneontology.org	NA	NA
negative regulation of peptidyl-cysteine S-nitrosylation	GO:1902083	BP	6	1	0.04	+	24	0.0396	1	NS	geneontology.org	NA	NA
negative regulation of endoplasmic reticulum calcium ion concentration	GO:0032471	BP	6	1	0.04	+	24	0.0396	1	NS	geneontology.org	NA	NA
locomotion involved in locomotory behavior	GO:0031987	BP	6	1	0.04	+	24	0.0396	1	NS	geneontology.org	NA	NA
positive regulation of nucleobase-containing compound transport	GO:0032241	BP	6	1	0.04	+	24	0.0396	1	NS	geneontology.org	NA	NA
response to mitochondrial depolarisation	GO:0098780	BP	6	1	0.04	+	24	0.0396	1	NS	geneontology.org	NA	NA
positive regulation of nuclease activity	GO:0032075	BP	6	1	0.04	+	24	0.0396	1	NS	geneontology.org	NA	NA
cardiolipin acyl-chain remodeling	GO:0035965	BP	6	1	0.04	+	24	0.0396	1	NS	geneontology.org	NA	NA
flavin-containing compound metabolic process	GO:0042726	BP	6	1	0.04	+	24	0.0396	1	NS	geneontology.org	NA	NA
regulation of long-chain fatty acid import across plasma membrane	GO:0010746	BP	6	1	0.04	+	24	0.0396	1	NS	geneontology.org	NA	NA
regulation of centriole elongation	GO:1903722	BP	6	1	0.04	+	24	0.0396	1	NS	geneontology.org	NA	NA
cornified envelope assembly	GO:1903575	BP	6	1	0.04	+	24	0.0396	1	NS	geneontology.org	NA	NA
MAP kinase tyrosine phosphatase activity	GO:0033550	MF	6	1	0.04	+	24	0.0396	1	NS	geneontology.org	NA	NA
ATP-dependent protein disaggregase activity	GO:0140545	MF	6	1	0.04	+	24	0.0396	1	NS	geneontology.org	NA	NA
telomerase inhibitor activity	GO:0010521	MF	6	1	0.04	+	24	0.0396	1	NS	geneontology.org	NA	NA
C-methyltransferase activity	GO:0008169	MF	6	1	0.04	+	24	0.0396	1	NS	geneontology.org	NA	NA
sulfatide binding	GO:0120146	MF	6	1	0.04	+	24	0.0396	1	NS	geneontology.org	NA	NA
SAM complex	GO:0001401	CC	13	2	0.09	+	22	0.00332	0.0974	NS	geneontology.org	NA	NA
MIB complex	GO:0140275	CC	13	2	0.09	+	22	0.00332	0.0988	NS	geneontology.org	NA	NA
aminoacyl-tRNA editing activity	GO:0002161	MF	13	2	0.09	+	22	0.00332	0.346	NS	geneontology.org	NA	NA
CDP-diacylglycerol metabolic process	GO:0046341	BP	13	2	0.09	+	22	0.00332	0.381	NS	geneontology.org	NA	NA
CDP-diacylglycerol biosynthetic process	GO:0016024	BP	13	2	0.09	+	22	0.00332	0.384	NS	geneontology.org	NA	NA
aminoacyl-tRNA metabolism involved in translational fidelity	GO:0106074	BP	13	2	0.09	+	22	0.00332	0.386	NS	geneontology.org	NA	NA
adaptive immune response	GO:0002250	BP	681	1	4.57	-	22	0.0946	1	NS	geneontology.org	NA	NA
detection of stimulus	GO:0051606	BP	682	1	4.57	-	22	0.0946	1	NS	geneontology.org	NA	NA
1-acylglycerol-3-phosphate O-acyltransferase activity	GO:0003841	MF	21	3	0.14	+	21	0.000359	0.0835	NS	geneontology.org	NA	NA
mitotic DNA replication	GO:1902969	BP	14	2	0.09	+	21	0.00385	0.42	NS	geneontology.org	NA	NA
viral budding from plasma membrane	GO:0046761	BP	14	2	0.09	+	21	0.00385	0.423	NS	geneontology.org	NA	NA
regulation of telomere capping	GO:1904353	BP	14	2	0.09	+	21	0.00385	0.426	NS	geneontology.org	NA	NA
response to UV-C	GO:0010225	BP	14	2	0.09	+	21	0.00385	0.429	NS	geneontology.org	NA	NA
microtubule minus-end	GO:0036449	CC	7	1	0.05	+	21	0.046	0.651	NS	geneontology.org	NA	NA
negative regulation of sodium ion transmembrane transporter activity	GO:2000650	BP	7	1	0.05	+	21	0.046	1	NS	geneontology.org	NA	NA
regulation of cytokinetic process	GO:0032954	BP	7	1	0.05	+	21	0.046	1	NS	geneontology.org	NA	NA
chemokine (C-X-C motif) ligand 12 signaling pathway	GO:0038146	BP	7	1	0.05	+	21	0.046	1	NS	geneontology.org	NA	NA
adiponectin-activated signaling pathway	GO:0033211	BP	7	1	0.05	+	21	0.046	1	NS	geneontology.org	NA	NA
caveola assembly	GO:0070836	BP	7	1	0.05	+	21	0.046	1	NS	geneontology.org	NA	NA
regulation of mitochondrial mRNA stability	GO:0044528	BP	7	1	0.05	+	21	0.046	1	NS	geneontology.org	NA	NA
regulation of Rab protein signal transduction	GO:0032483	BP	7	1	0.05	+	21	0.046	1	NS	geneontology.org	NA	NA
negative regulation of cytokinesis	GO:0032466	BP	7	1	0.05	+	21	0.046	1	NS	geneontology.org	NA	NA
sensory perception of umami taste	GO:0050917	BP	7	1	0.05	+	21	0.046	1	NS	geneontology.org	NA	NA
sensory perception of sweet taste	GO:0050916	BP	7	1	0.05	+	21	0.046	1	NS	geneontology.org	NA	NA
ribosome-associated ubiquitin-dependent protein catabolic process	GO:1990116	BP	7	1	0.05	+	21	0.046	1	NS	geneontology.org	NA	NA
protein insertion into mitochondrial membrane	GO:0051204	BP	7	1	0.05	+	21	0.046	1	NS	geneontology.org	NA	NA
endonucleolytic cleavage in 5'-ETS of tricistronic rRNA transcript (SSU-rRNA, 5.8S rRNA, LSU-rRNA)	GO:0000480	BP	7	1	0.05	+	21	0.046	1	NS	geneontology.org	NA	NA
positive regulation of autophagosome maturation	GO:1901098	BP	7	1	0.05	+	21	0.046	1	NS	geneontology.org	NA	NA
establishment of protein localization to telomere	GO:0070200	BP	7	1	0.05	+	21	0.046	1	NS	geneontology.org	NA	NA
interleukin-4-mediated signaling pathway	GO:0035771	BP	7	1	0.05	+	21	0.046	1	NS	geneontology.org	NA	NA
tRNA 3'-end processing	GO:0042780	BP	7	1	0.05	+	21	0.046	1	NS	geneontology.org	NA	NA
ribosomal small subunit export from nucleus	GO:0000056	BP	7	1	0.05	+	21	0.046	1	NS	geneontology.org	NA	NA
regulation of cardiac muscle cell membrane potential	GO:0086036	BP	7	1	0.05	+	21	0.046	1	NS	geneontology.org	NA	NA
positive regulation of cholesterol storage	GO:0010886	BP	7	1	0.05	+	21	0.046	1	NS	geneontology.org	NA	NA
positive regulation of DNA catabolic process	GO:1903626	BP	7	1	0.05	+	21	0.046	1	NS	geneontology.org	NA	NA
chorionic trophoblast cell differentiation	GO:0060718	BP	7	1	0.05	+	21	0.046	1	NS	geneontology.org	NA	NA
positive regulation of mitotic cytokinetic process	GO:1903438	BP	7	1	0.05	+	21	0.046	1	NS	geneontology.org	NA	NA
regulation of mitotic cytokinetic process	GO:1903436	BP	7	1	0.05	+	21	0.046	1	NS	geneontology.org	NA	NA
short-chain fatty acid catabolic process	GO:0019626	BP	7	1	0.05	+	21	0.046	1	NS	geneontology.org	NA	NA
response to bacterium	GO:0009617	BP	694	1	4.65	-	21	0.0949	1	NS	geneontology.org	NA	NA
tubulin deacetylase activity	GO:0042903	MF	7	1	0.05	+	21	0.046	1	NS	geneontology.org	NA	NA
C-acetyltransferase activity	GO:0016453	MF	7	1	0.05	+	21	0.046	1	NS	geneontology.org	NA	NA
rRNA (adenine) methyltransferase activity	GO:0016433	MF	7	1	0.05	+	21	0.046	1	NS	geneontology.org	NA	NA
galactosidase activity	GO:0015925	MF	7	1	0.05	+	21	0.046	1	NS	geneontology.org	NA	NA
2-acylglycerol O-acyltransferase activity	GO:0003846	MF	7	1	0.05	+	21	0.046	1	NS	geneontology.org	NA	NA
ATP-dependent peptidase activity	GO:0004176	MF	7	1	0.05	+	21	0.046	1	NS	geneontology.org	NA	NA
protein tyrosine/threonine phosphatase activity	GO:0008330	MF	7	1	0.05	+	21	0.046	1	NS	geneontology.org	NA	NA
CCR5 chemokine receptor binding	GO:0031730	MF	7	1	0.05	+	21	0.046	1	NS	geneontology.org	NA	NA
galactoside binding	GO:0016936	MF	7	1	0.05	+	21	0.046	1	NS	geneontology.org	NA	NA
deSUMOylase activity	GO:0016929	MF	7	1	0.05	+	21	0.046	1	NS	geneontology.org	NA	NA
vacuolar acidification	GO:0007035	BP	36	5	0.24	+	20	4.02E-06	0.00336	**	geneontology.org	NA	NA
neutral lipid biosynthetic process	GO:0046460	BP	29	4	0.19	+	20	4.04E-05	0.0184	**	geneontology.org	NA	NA
acylglycerol biosynthetic process	GO:0046463	BP	29	4	0.19	+	20	4.04E-05	0.019	**	geneontology.org	NA	NA
microautophagy	GO:0016237	BP	22	3	0.15	+	20	0.000414	0.0957	NS	geneontology.org	NA	NA
transcription regulatory region nucleic acid binding	GO:0001067	MF	1488	2	9.98	-	20	0.00435	0.365	NS	geneontology.org	NA	NA
transcription cis-regulatory region binding	GO:0000976	MF	1487	2	9.97	-	20	0.00435	0.37	NS	geneontology.org	NA	NA
plasma membrane protein complex	GO:0098797	CC	740	1	4.96	-	20	0.0663	0.843	NS	geneontology.org	NA	NA
lysophosphatidic acid acyltransferase activity	GO:0042171	MF	23	3	0.15	+	19	0.000474	0.101	NS	geneontology.org	NA	NA
lysophospholipid acyltransferase activity	GO:0071617	MF	23	3	0.15	+	19	0.000474	0.105	NS	geneontology.org	NA	NA
positive regulation of exosomal secretion	GO:1903543	BP	15	2	0.1	+	19	0.00443	0.456	NS	geneontology.org	NA	NA
non-lytic viral release	GO:0046753	BP	15	2	0.1	+	19	0.00443	0.459	NS	geneontology.org	NA	NA
lipid droplet formation	GO:0140042	BP	15	2	0.1	+	19	0.00443	0.462	NS	geneontology.org	NA	NA
exocyst	GO:0000145	CC	16	2	0.11	+	18	0.00504	0.144	NS	geneontology.org	NA	NA
ubiquitin-ubiquitin ligase activity	GO:0034450	MF	16	2	0.11	+	18	0.00504	0.39	NS	geneontology.org	NA	NA
autophagy of peroxisome	GO:0030242	BP	16	2	0.11	+	18	0.00504	0.482	NS	geneontology.org	NA	NA
Ctf18 RFC-like complex	GO:0031390	CC	8	1	0.05	+	18	0.0524	0.707	NS	geneontology.org	NA	NA
Derlin-1 retrotranslocation complex	GO:0036513	CC	8	1	0.05	+	18	0.0524	0.712	NS	geneontology.org	NA	NA
mitochondrial crista junction	GO:0044284	CC	8	1	0.05	+	18	0.0524	0.717	NS	geneontology.org	NA	NA
serine palmitoyltransferase complex	GO:0017059	CC	8	1	0.05	+	18	0.0524	0.721	NS	geneontology.org	NA	NA
mitochondrial proton-transporting ATP synthase complex assembly	GO:0033615	BP	8	1	0.05	+	18	0.0524	1	NS	geneontology.org	NA	NA
negative regulation of cardiac muscle cell differentiation	GO:2000726	BP	8	1	0.05	+	18	0.0524	1	NS	geneontology.org	NA	NA
positive regulation of endocytic recycling	GO:2001137	BP	8	1	0.05	+	18	0.0524	1	NS	geneontology.org	NA	NA
ganglioside catabolic process	GO:0006689	BP	8	1	0.05	+	18	0.0524	1	NS	geneontology.org	NA	NA
G-quadruplex DNA unwinding	GO:0044806	BP	8	1	0.05	+	18	0.0524	1	NS	geneontology.org	NA	NA
interleukin-9-mediated signaling pathway	GO:0038113	BP	8	1	0.05	+	18	0.0524	1	NS	geneontology.org	NA	NA
interleukin-7-mediated signaling pathway	GO:0038111	BP	8	1	0.05	+	18	0.0524	1	NS	geneontology.org	NA	NA
interleukin-2-mediated signaling pathway	GO:0038110	BP	8	1	0.05	+	18	0.0524	1	NS	geneontology.org	NA	NA
negative regulation of synaptic transmission, glutamatergic	GO:0051967	BP	8	1	0.05	+	18	0.0524	1	NS	geneontology.org	NA	NA
nucleolar chromatin organization	GO:1990700	BP	8	1	0.05	+	18	0.0524	1	NS	geneontology.org	NA	NA
cellular response to interleukin-9	GO:0071355	BP	8	1	0.05	+	18	0.0524	1	NS	geneontology.org	NA	NA
cellular response to interleukin-2	GO:0071352	BP	8	1	0.05	+	18	0.0524	1	NS	geneontology.org	NA	NA
regulation of long-chain fatty acid import into cell	GO:0140212	BP	8	1	0.05	+	18	0.0524	1	NS	geneontology.org	NA	NA
response to nitrosative stress	GO:0051409	BP	8	1	0.05	+	18	0.0524	1	NS	geneontology.org	NA	NA
regulation of pancreatic juice secretion	GO:0090186	BP	8	1	0.05	+	18	0.0524	1	NS	geneontology.org	NA	NA
maintenance of lens transparency	GO:0036438	BP	8	1	0.05	+	18	0.0524	1	NS	geneontology.org	NA	NA
regulation of endodeoxyribonuclease activity	GO:0032071	BP	8	1	0.05	+	18	0.0524	1	NS	geneontology.org	NA	NA
proton-transporting ATP synthase complex assembly	GO:0043461	BP	8	1	0.05	+	18	0.0524	1	NS	geneontology.org	NA	NA
tRNA aminoacylation for mitochondrial protein translation	GO:0070127	BP	8	1	0.05	+	18	0.0524	1	NS	geneontology.org	NA	NA
positive regulation of chromatin binding	GO:0035563	BP	8	1	0.05	+	18	0.0524	1	NS	geneontology.org	NA	NA
negative regulation of RIG-I signaling pathway	GO:0039536	BP	8	1	0.05	+	18	0.0524	1	NS	geneontology.org	NA	NA
neutrophil differentiation	GO:0030223	BP	8	1	0.05	+	18	0.0524	1	NS	geneontology.org	NA	NA
regulation of skeletal muscle contraction by calcium ion signaling	GO:0014722	BP	8	1	0.05	+	18	0.0524	1	NS	geneontology.org	NA	NA
regulation of cell development	GO:0060284	BP	815	1	5.47	-	18	0.0464	1	NS	geneontology.org	NA	NA
poly(G) binding	GO:0034046	MF	8	1	0.05	+	18	0.0524	1	NS	geneontology.org	NA	NA
lysophosphatidic acid binding	GO:0035727	MF	8	1	0.05	+	18	0.0524	1	NS	geneontology.org	NA	NA
signal recognition particle binding	GO:0005047	MF	8	1	0.05	+	18	0.0524	1	NS	geneontology.org	NA	NA
G-quadruplex RNA binding	GO:0002151	MF	8	1	0.05	+	18	0.0524	1	NS	geneontology.org	NA	NA
dolichyl-phosphate-mannose-protein mannosyltransferase activity	GO:0004169	MF	8	1	0.05	+	18	0.0524	1	NS	geneontology.org	NA	NA
intra-Golgi vesicle-mediated transport	GO:0006891	BP	35	4	0.23	+	17	8.62E-05	0.0309	**	geneontology.org	NA	NA
regulation of exosomal secretion	GO:1903541	BP	17	2	0.11	+	17	0.00568	0.511	NS	geneontology.org	NA	NA
endosome to lysosome transport via multivesicular body sorting pathway	GO:0032510	BP	17	2	0.11	+	17	0.00568	0.515	NS	geneontology.org	NA	NA
intracellular pH reduction	GO:0051452	BP	54	6	0.36	+	16	1.62E-06	0.00187	**	geneontology.org	NA	NA
cell surface	GO:0009986	CC	908	1	6.09	-	16	0.0335	0.54	NS	geneontology.org	NA	NA
positive regulation of mitochondrial translation	GO:0070131	BP	18	2	0.12	+	16	0.00637	0.563	NS	geneontology.org	NA	NA
multi-pass translocon complex	GO:0160064	CC	9	1	0.06	+	16	0.0588	0.762	NS	geneontology.org	NA	NA
MICOS complex	GO:0061617	CC	9	1	0.06	+	16	0.0588	0.767	NS	geneontology.org	NA	NA
RNA N6-methyladenosine methyltransferase complex	GO:0036396	CC	9	1	0.06	+	16	0.0588	0.772	NS	geneontology.org	NA	NA
dendritic growth cone	GO:0044294	CC	9	1	0.06	+	16	0.0588	0.777	NS	geneontology.org	NA	NA
galactose catabolic process	GO:0019388	BP	9	1	0.06	+	16	0.0588	1	NS	geneontology.org	NA	NA
negative regulation of autophagy of mitochondrion	GO:1903147	BP	9	1	0.06	+	16	0.0588	1	NS	geneontology.org	NA	NA
vesicle uncoating	GO:0072319	BP	9	1	0.06	+	16	0.0588	1	NS	geneontology.org	NA	NA
dense core granule transport	GO:1901950	BP	9	1	0.06	+	16	0.0588	1	NS	geneontology.org	NA	NA
plasma membrane raft assembly	GO:0044854	BP	9	1	0.06	+	16	0.0588	1	NS	geneontology.org	NA	NA
actomyosin contractile ring organization	GO:0044837	BP	9	1	0.06	+	16	0.0588	1	NS	geneontology.org	NA	NA
multi-pass transmembrane protein insertion into ER membrane	GO:0160063	BP	9	1	0.06	+	16	0.0588	1	NS	geneontology.org	NA	NA
mitochondrial tRNA modification	GO:0070900	BP	9	1	0.06	+	16	0.0588	1	NS	geneontology.org	NA	NA
negative regulation of mitophagy	GO:1901525	BP	9	1	0.06	+	16	0.0588	1	NS	geneontology.org	NA	NA
regulation of peptidyl-cysteine S-nitrosylation	GO:2000169	BP	9	1	0.06	+	16	0.0588	1	NS	geneontology.org	NA	NA
dense core granule cytoskeletal transport	GO:0099519	BP	9	1	0.06	+	16	0.0588	1	NS	geneontology.org	NA	NA
response to interleukin-9	GO:0071104	BP	9	1	0.06	+	16	0.0588	1	NS	geneontology.org	NA	NA
embryonic neurocranium morphogenesis	GO:0048702	BP	9	1	0.06	+	16	0.0588	1	NS	geneontology.org	NA	NA
protein desumoylation	GO:0016926	BP	9	1	0.06	+	16	0.0588	1	NS	geneontology.org	NA	NA
xenophagy	GO:0098792	BP	9	1	0.06	+	16	0.0588	1	NS	geneontology.org	NA	NA
endonucleolytic cleavage in ITS1 to separate SSU-rRNA from 5.8S rRNA and LSU-rRNA from tricistronic rRNA transcript (SSU-rRNA, 5.8S rRNA, LSU-rRNA)	GO:0000447	BP	9	1	0.06	+	16	0.0588	1	NS	geneontology.org	NA	NA
cytoplasmic sequestering of transcription factor	GO:0042994	BP	9	1	0.06	+	16	0.0588	1	NS	geneontology.org	NA	NA
peptidyl-serine autophosphorylation	GO:0036289	BP	9	1	0.06	+	16	0.0588	1	NS	geneontology.org	NA	NA
regulation of protein localization to nucleolus	GO:1904749	BP	9	1	0.06	+	16	0.0588	1	NS	geneontology.org	NA	NA
phosphatidylglycerol acyl-chain remodeling	GO:0036148	BP	9	1	0.06	+	16	0.0588	1	NS	geneontology.org	NA	NA
negative regulation of retrograde protein transport, ER to cytosol	GO:1904153	BP	9	1	0.06	+	16	0.0588	1	NS	geneontology.org	NA	NA
positive regulation of centriole replication	GO:0046601	BP	9	1	0.06	+	16	0.0588	1	NS	geneontology.org	NA	NA
heparan sulfate proteoglycan catabolic process	GO:0030200	BP	9	1	0.06	+	16	0.0588	1	NS	geneontology.org	NA	NA
RNA secondary structure unwinding	GO:0010501	BP	9	1	0.06	+	16	0.0588	1	NS	geneontology.org	NA	NA
positive regulation of sister chromatid cohesion	GO:0045876	BP	9	1	0.06	+	16	0.0588	1	NS	geneontology.org	NA	NA
1-phosphatidylinositol-4-phosphate 5-kinase activity	GO:0016308	MF	9	1	0.06	+	16	0.0588	1	NS	geneontology.org	NA	NA
2-acylglycerol-3-phosphate O-acyltransferase activity	GO:0047144	MF	9	1	0.06	+	16	0.0588	1	NS	geneontology.org	NA	NA
vesicle tethering complex	GO:0099023	CC	66	7	0.44	+	15	2.93E-07	5.32E-05	***	geneontology.org	NA	NA
nuclear thyroid hormone receptor binding	GO:0046966	MF	28	3	0.19	+	15	0.000855	0.151	NS	geneontology.org	NA	NA
endoplasmic reticulum to cytosol transport	GO:1903513	BP	19	2	0.13	+	15	0.00708	0.557	NS	geneontology.org	NA	NA
fibroblast migration	GO:0010761	BP	19	2	0.13	+	15	0.00708	0.56	NS	geneontology.org	NA	NA
retrograde protein transport, ER to cytosol	GO:0030970	BP	19	2	0.13	+	15	0.00708	0.563	NS	geneontology.org	NA	NA
regulation of immune response	GO:0050776	BP	1007	1	6.75	-	15	0.0156	0.776	NS	geneontology.org	NA	NA
acylglycerol O-acyltransferase activity	GO:0016411	MF	31	3	0.21	+	14	0.00116	0.197	NS	geneontology.org	NA	NA
integrator complex	GO:0032039	CC	21	2	0.14	+	14	0.00862	0.221	NS	geneontology.org	NA	NA
C-acyltransferase activity	GO:0016408	MF	20	2	0.13	+	14	0.00784	0.445	NS	geneontology.org	NA	NA
dosage compensation by inactivation of X chromosome	GO:0009048	BP	20	2	0.13	+	14	0.00784	0.604	NS	geneontology.org	NA	NA
DNA replication checkpoint signaling	GO:0000076	BP	20	2	0.13	+	14	0.00784	0.607	NS	geneontology.org	NA	NA
late endosome to lysosome transport	GO:1902774	BP	20	2	0.13	+	14	0.00784	0.61	NS	geneontology.org	NA	NA
DNA damage response, signal transduction by p53 class mediator resulting in transcription of p21 class mediator	GO:0006978	BP	10	1	0.07	+	14	0.0651	1	NS	geneontology.org	NA	NA
phosphatidylethanolamine biosynthetic process	GO:0006646	BP	10	1	0.07	+	14	0.0651	1	NS	geneontology.org	NA	NA
mitotic nuclear membrane reassembly	GO:0007084	BP	10	1	0.07	+	14	0.0651	1	NS	geneontology.org	NA	NA
positive regulation by host of viral genome replication	GO:0044829	BP	10	1	0.07	+	14	0.0651	1	NS	geneontology.org	NA	NA
negative regulation of sodium ion transmembrane transport	GO:1902306	BP	10	1	0.07	+	14	0.0651	1	NS	geneontology.org	NA	NA
positive regulation of transcription of nucleolar large rRNA by RNA polymerase I	GO:1901838	BP	10	1	0.07	+	14	0.0651	1	NS	geneontology.org	NA	NA
cellular response to X-ray	GO:0071481	BP	10	1	0.07	+	14	0.0651	1	NS	geneontology.org	NA	NA
glandular epithelial cell maturation	GO:0002071	BP	10	1	0.07	+	14	0.0651	1	NS	geneontology.org	NA	NA
cellular response to interleukin-15	GO:0071350	BP	10	1	0.07	+	14	0.0651	1	NS	geneontology.org	NA	NA
negative regulation of protein exit from endoplasmic reticulum	GO:0070862	BP	10	1	0.07	+	14	0.0651	1	NS	geneontology.org	NA	NA
negative regulation of DNA-templated DNA replication	GO:2000104	BP	10	1	0.07	+	14	0.0651	1	NS	geneontology.org	NA	NA
mRNA pseudouridine synthesis	GO:1990481	BP	10	1	0.07	+	14	0.0651	1	NS	geneontology.org	NA	NA
response to interleukin-2	GO:0070669	BP	10	1	0.07	+	14	0.0651	1	NS	geneontology.org	NA	NA
mitochondrial RNA modification	GO:1900864	BP	10	1	0.07	+	14	0.0651	1	NS	geneontology.org	NA	NA
nuclear pore complex assembly	GO:0051292	BP	10	1	0.07	+	14	0.0651	1	NS	geneontology.org	NA	NA
mitotic nuclear membrane organization	GO:0101024	BP	10	1	0.07	+	14	0.0651	1	NS	geneontology.org	NA	NA
regulation of deoxyribonuclease activity	GO:0032070	BP	10	1	0.07	+	14	0.0651	1	NS	geneontology.org	NA	NA
interleukin-15-mediated signaling pathway	GO:0035723	BP	10	1	0.07	+	14	0.0651	1	NS	geneontology.org	NA	NA
alpha-linolenic acid metabolic process	GO:0036109	BP	10	1	0.07	+	14	0.0651	1	NS	geneontology.org	NA	NA
regulation of chromatin binding	GO:0035561	BP	10	1	0.07	+	14	0.0651	1	NS	geneontology.org	NA	NA
intracellular chloride ion homeostasis	GO:0030644	BP	10	1	0.07	+	14	0.0651	1	NS	geneontology.org	NA	NA
Golgi lumen acidification	GO:0061795	BP	10	1	0.07	+	14	0.0651	1	NS	geneontology.org	NA	NA
chorion development	GO:0060717	BP	10	1	0.07	+	14	0.0651	1	NS	geneontology.org	NA	NA
intracellular monoatomic anion homeostasis	GO:0030002	BP	10	1	0.07	+	14	0.0651	1	NS	geneontology.org	NA	NA
T-helper 17 cell lineage commitment	GO:0072540	BP	10	1	0.07	+	14	0.0651	1	NS	geneontology.org	NA	NA
growth hormone receptor binding	GO:0005131	MF	10	1	0.07	+	14	0.0651	1	NS	geneontology.org	NA	NA
MAP kinase tyrosine/serine/threonine phosphatase activity	GO:0017017	MF	10	1	0.07	+	14	0.0651	1	NS	geneontology.org	NA	NA
histone H3K4 deacetylase activity, hydrolytic mechanism	GO:1990162	MF	10	1	0.07	+	14	0.0651	1	NS	geneontology.org	NA	NA
1-phosphatidylinositol-3-kinase activity	GO:0016303	MF	10	1	0.07	+	14	0.0651	1	NS	geneontology.org	NA	NA
histone H3K14 deacetylase activity, hydrolytic mechanism	GO:0031078	MF	10	1	0.07	+	14	0.0651	1	NS	geneontology.org	NA	NA
G-quadruplex DNA binding	GO:0051880	MF	10	1	0.07	+	14	0.0651	1	NS	geneontology.org	NA	NA
histone H4K16 deacetylase activity, hydrolytic mechanism	GO:0034739	MF	10	1	0.07	+	14	0.0651	1	NS	geneontology.org	NA	NA
mitochondrial ribosome binding	GO:0097177	MF	10	1	0.07	+	14	0.0651	1	NS	geneontology.org	NA	NA
histone H4K8 deacetylase activity, hydrolytic mechanism	GO:0180033	MF	10	1	0.07	+	14	0.0651	1	NS	geneontology.org	NA	NA
histone H4K5 deacetylase activity, hydrolytic mechanism	GO:0180032	MF	10	1	0.07	+	14	0.0651	1	NS	geneontology.org	NA	NA
mitogen-activated protein kinase kinase binding	GO:0031434	MF	10	1	0.07	+	14	0.0651	1	NS	geneontology.org	NA	NA
peroxisomal membrane	GO:0005778	CC	65	6	0.44	+	13	4.86E-06	0.000511	***	geneontology.org	NA	NA
microbody membrane	GO:0031903	CC	65	6	0.44	+	13	4.86E-06	0.000539	***	geneontology.org	NA	NA
Flemming body	GO:0090543	CC	34	3	0.23	+	13	0.00152	0.056	NS	geneontology.org	NA	NA
membrane fission	GO:0090148	BP	45	4	0.3	+	13	0.000233	0.0637	NS	geneontology.org	NA	NA
vesicle tethering	GO:0099022	BP	32	3	0.21	+	13	0.00127	0.203	NS	geneontology.org	NA	NA
mitochondrial outer membrane translocase complex	GO:0005742	CC	22	2	0.15	+	13	0.00944	0.23	NS	geneontology.org	NA	NA
Sin3-type complex	GO:0070822	CC	22	2	0.15	+	13	0.00944	0.233	NS	geneontology.org	NA	NA
RNA polymerase II cis-regulatory region sequence-specific DNA binding	GO:0000978	MF	1170	1	7.85	-	13	0.00499	0.399	NS	geneontology.org	NA	NA
sex-chromosome dosage compensation	GO:0007549	BP	22	2	0.15	+	13	0.00944	0.676	NS	geneontology.org	NA	NA
viral budding via host ESCRT complex	GO:0039702	BP	22	2	0.15	+	13	0.00944	0.679	NS	geneontology.org	NA	NA
dolichol-linked oligosaccharide biosynthetic process	GO:0006488	BP	22	2	0.15	+	13	0.00944	0.682	NS	geneontology.org	NA	NA
palmitoyltransferase complex	GO:0002178	CC	11	1	0.07	+	13	0.0714	0.879	NS	geneontology.org	NA	NA
CMG complex	GO:0071162	CC	11	1	0.07	+	13	0.0714	0.885	NS	geneontology.org	NA	NA
NSL complex	GO:0044545	CC	11	1	0.07	+	13	0.0714	0.89	NS	geneontology.org	NA	NA
cis-Golgi network membrane	GO:0033106	CC	11	1	0.07	+	13	0.0714	0.896	NS	geneontology.org	NA	NA
pigment catabolic process	GO:0046149	BP	11	1	0.07	+	13	0.0714	1	NS	geneontology.org	NA	NA
ER overload response	GO:0006983	BP	11	1	0.07	+	13	0.0714	1	NS	geneontology.org	NA	NA
pinocytosis	GO:0006907	BP	11	1	0.07	+	13	0.0714	1	NS	geneontology.org	NA	NA
growth hormone receptor signaling pathway via JAK-STAT	GO:0060397	BP	11	1	0.07	+	13	0.0714	1	NS	geneontology.org	NA	NA
sphingomyelin biosynthetic process	GO:0006686	BP	11	1	0.07	+	13	0.0714	1	NS	geneontology.org	NA	NA
type III interferon-mediated signaling pathway	GO:0038196	BP	11	1	0.07	+	13	0.0714	1	NS	geneontology.org	NA	NA
granzyme-mediated programmed cell death signaling pathway	GO:0140507	BP	11	1	0.07	+	13	0.0714	1	NS	geneontology.org	NA	NA
glomerular basement membrane development	GO:0032836	BP	11	1	0.07	+	13	0.0714	1	NS	geneontology.org	NA	NA
cellular hypotonic response	GO:0071476	BP	11	1	0.07	+	13	0.0714	1	NS	geneontology.org	NA	NA
meiotic telomere clustering	GO:0045141	BP	11	1	0.07	+	13	0.0714	1	NS	geneontology.org	NA	NA
cellular response to type III interferon	GO:0071358	BP	11	1	0.07	+	13	0.0714	1	NS	geneontology.org	NA	NA
long-chain fatty acid import into cell	GO:0044539	BP	11	1	0.07	+	13	0.0714	1	NS	geneontology.org	NA	NA
oxaloacetate metabolic process	GO:0006107	BP	11	1	0.07	+	13	0.0714	1	NS	geneontology.org	NA	NA
response to interleukin-15	GO:0070672	BP	11	1	0.07	+	13	0.0714	1	NS	geneontology.org	NA	NA
chromosome localization to nuclear envelope involved in homologous chromosome segregation	GO:0090220	BP	11	1	0.07	+	13	0.0714	1	NS	geneontology.org	NA	NA
histone mRNA catabolic process	GO:0071044	BP	11	1	0.07	+	13	0.0714	1	NS	geneontology.org	NA	NA
Golgi to lysosome transport	GO:0090160	BP	11	1	0.07	+	13	0.0714	1	NS	geneontology.org	NA	NA
negative regulation of cardiocyte differentiation	GO:1905208	BP	11	1	0.07	+	13	0.0714	1	NS	geneontology.org	NA	NA
DNA damage response, signal transduction resulting in transcription	GO:0042772	BP	11	1	0.07	+	13	0.0714	1	NS	geneontology.org	NA	NA
regulation of somatic stem cell population maintenance	GO:1904672	BP	11	1	0.07	+	13	0.0714	1	NS	geneontology.org	NA	NA
aspartate family amino acid catabolic process	GO:0009068	BP	11	1	0.07	+	13	0.0714	1	NS	geneontology.org	NA	NA
heme catabolic process	GO:0042167	BP	11	1	0.07	+	13	0.0714	1	NS	geneontology.org	NA	NA
proteoglycan catabolic process	GO:0030167	BP	11	1	0.07	+	13	0.0714	1	NS	geneontology.org	NA	NA
arachidonate-CoA ligase activity	GO:0047676	MF	11	1	0.07	+	13	0.0714	1	NS	geneontology.org	NA	NA
transcription regulator activator activity	GO:0140537	MF	11	1	0.07	+	13	0.0714	1	NS	geneontology.org	NA	NA
NADH dehydrogenase activity	GO:0003954	MF	11	1	0.07	+	13	0.0714	1	NS	geneontology.org	NA	NA
dystroglycan binding	GO:0002162	MF	11	1	0.07	+	13	0.0714	1	NS	geneontology.org	NA	NA
nitric-oxide synthase binding	GO:0050998	MF	11	1	0.07	+	13	0.0714	1	NS	geneontology.org	NA	NA
histone H3K9 deacetylase activity, hydrolytic mechanism	GO:0032129	MF	11	1	0.07	+	13	0.0714	1	NS	geneontology.org	NA	NA
histone H4K12 deacetylase activity, hydrolytic mechanism	GO:0140937	MF	11	1	0.07	+	13	0.0714	1	NS	geneontology.org	NA	NA
histone deacetylase activity, hydrolytic mechanism	GO:0141221	MF	11	1	0.07	+	13	0.0714	1	NS	geneontology.org	NA	NA
mediator complex	GO:0016592	CC	37	3	0.25	+	12	0.00194	0.0635	NS	geneontology.org	NA	NA
retrograde vesicle-mediated transport, Golgi to endoplasmic reticulum	GO:0006890	BP	49	4	0.33	+	12	0.000325	0.0813	NS	geneontology.org	NA	NA
carboxy-lyase activity	GO:0016831	MF	35	3	0.23	+	12	0.00165	0.222	NS	geneontology.org	NA	NA
DNA repair complex	GO:1990391	CC	23	2	0.15	+	12	0.0103	0.245	NS	geneontology.org	NA	NA
outer mitochondrial membrane protein complex	GO:0098799	CC	23	2	0.15	+	12	0.0103	0.248	NS	geneontology.org	NA	NA
cis-regulatory region sequence-specific DNA binding	GO:0000987	MF	1195	1	8.01	-	12	0.00511	0.39	NS	geneontology.org	NA	NA
histone deacetylase activity	GO:0004407	MF	23	2	0.15	+	12	0.0103	0.572	NS	geneontology.org	NA	NA
protein lysine deacetylase activity	GO:0033558	MF	23	2	0.15	+	12	0.0103	0.579	NS	geneontology.org	NA	NA
ATPase activity, coupled to transmembrane movement of ions, rotational mechanism	GO:0044769	MF	24	2	0.16	+	12	0.0112	0.602	NS	geneontology.org	NA	NA
proton-transporting ATPase activity, rotational mechanism	GO:0046961	MF	24	2	0.16	+	12	0.0112	0.609	NS	geneontology.org	NA	NA
ATPase-coupled ion transmembrane transporter activity	GO:0042625	MF	24	2	0.16	+	12	0.0112	0.615	NS	geneontology.org	NA	NA
snRNA 3'-end processing	GO:0034472	BP	23	2	0.15	+	12	0.0103	0.717	NS	geneontology.org	NA	NA
regulation of DNA damage checkpoint	GO:2000001	BP	23	2	0.15	+	12	0.0103	0.72	NS	geneontology.org	NA	NA
mitochondrial RNA processing	GO:0000963	BP	23	2	0.15	+	12	0.0103	0.723	NS	geneontology.org	NA	NA
midbody abscission	GO:0061952	BP	24	2	0.16	+	12	0.0112	0.754	NS	geneontology.org	NA	NA
lysosomal lumen acidification	GO:0007042	BP	24	2	0.16	+	12	0.0112	0.757	NS	geneontology.org	NA	NA
receptor recycling	GO:0001881	BP	24	2	0.16	+	12	0.0112	0.761	NS	geneontology.org	NA	NA
TRAPPII protein complex	GO:1990071	CC	12	1	0.08	+	12	0.0776	0.916	NS	geneontology.org	NA	NA
TRAPPIII protein complex	GO:1990072	CC	12	1	0.08	+	12	0.0776	0.922	NS	geneontology.org	NA	NA
symmetric synapse	GO:0032280	CC	12	1	0.08	+	12	0.0776	0.927	NS	geneontology.org	NA	NA
ribosome localization	GO:0033750	BP	12	1	0.08	+	12	0.0776	1	NS	geneontology.org	NA	NA
positive regulation of sodium ion transmembrane transporter activity	GO:2000651	BP	12	1	0.08	+	12	0.0776	1	NS	geneontology.org	NA	NA
interleukin-10-mediated signaling pathway	GO:0140105	BP	12	1	0.08	+	12	0.0776	1	NS	geneontology.org	NA	NA
dendrite arborization	GO:0140059	BP	12	1	0.08	+	12	0.0776	1	NS	geneontology.org	NA	NA
double-strand break repair via break-induced replication	GO:0000727	BP	12	1	0.08	+	12	0.0776	1	NS	geneontology.org	NA	NA
cellular response to increased oxygen levels	GO:0036295	BP	12	1	0.08	+	12	0.0776	1	NS	geneontology.org	NA	NA
phosphatidylethanolamine acyl-chain remodeling	GO:0036152	BP	12	1	0.08	+	12	0.0776	1	NS	geneontology.org	NA	NA
anoikis	GO:0043276	BP	12	1	0.08	+	12	0.0776	1	NS	geneontology.org	NA	NA
ribosomal subunit export from nucleus	GO:0000054	BP	12	1	0.08	+	12	0.0776	1	NS	geneontology.org	NA	NA
glycophagy	GO:0061723	BP	12	1	0.08	+	12	0.0776	1	NS	geneontology.org	NA	NA
negative regulation of macrophage cytokine production	GO:0010936	BP	12	1	0.08	+	12	0.0776	1	NS	geneontology.org	NA	NA
ether lipid biosynthetic process	GO:0008611	BP	12	1	0.08	+	12	0.0776	1	NS	geneontology.org	NA	NA
establishment of blood-brain barrier	GO:0060856	BP	12	1	0.08	+	12	0.0776	1	NS	geneontology.org	NA	NA
glycerol ether biosynthetic process	GO:0046504	BP	12	1	0.08	+	12	0.0776	1	NS	geneontology.org	NA	NA
telomere localization	GO:0034397	BP	12	1	0.08	+	12	0.0776	1	NS	geneontology.org	NA	NA
UDP-glucosyltransferase activity	GO:0035251	MF	12	1	0.08	+	12	0.0776	1	NS	geneontology.org	NA	NA
inositol 1,4,5 trisphosphate binding	GO:0070679	MF	12	1	0.08	+	12	0.0776	1	NS	geneontology.org	NA	NA
vinculin binding	GO:0017166	MF	12	1	0.08	+	12	0.0776	1	NS	geneontology.org	NA	NA
RNA polymerase II transcription regulatory region sequence-specific DNA binding	GO:0000977	MF	1386	1	9.29	-	11	0.00165	0.216	NS	geneontology.org	NA	NA
proton-transporting two-sector ATPase complex, proton-transporting domain	GO:0033177	CC	25	2	0.17	+	11	0.0121	0.278	NS	geneontology.org	NA	NA
vacuolar proton-transporting V-type ATPase complex	GO:0016471	CC	26	2	0.17	+	11	0.0131	0.293	NS	geneontology.org	NA	NA
negative regulation of telomere maintenance	GO:0032205	BP	38	3	0.25	+	11	0.0021	0.294	NS	geneontology.org	NA	NA
core mediator complex	GO:0070847	CC	26	2	0.17	+	11	0.0131	0.296	NS	geneontology.org	NA	NA
unsaturated fatty acid biosynthetic process	GO:0006636	BP	40	3	0.27	+	11	0.00243	0.323	NS	geneontology.org	NA	NA
MAP kinase kinase kinase activity	GO:0004709	MF	25	2	0.17	+	11	0.0121	0.638	NS	geneontology.org	NA	NA
mannosyltransferase activity	GO:0000030	MF	25	2	0.17	+	11	0.0121	0.645	NS	geneontology.org	NA	NA
phosphatidylinositol kinase activity	GO:0052742	MF	26	2	0.17	+	11	0.0131	0.661	NS	geneontology.org	NA	NA
cullin family protein binding	GO:0097602	MF	26	2	0.17	+	11	0.0131	0.668	NS	geneontology.org	NA	NA
regulation of mitochondrial translation	GO:0070129	BP	27	2	0.18	+	11	0.014	0.735	NS	geneontology.org	NA	NA
endoplasmic reticulum calcium ion homeostasis	GO:0032469	BP	27	2	0.18	+	11	0.014	0.738	NS	geneontology.org	NA	NA
protein exit from endoplasmic reticulum	GO:0032527	BP	27	2	0.18	+	11	0.014	0.74	NS	geneontology.org	NA	NA
cell cycle DNA replication	GO:0044786	BP	27	2	0.18	+	11	0.014	0.743	NS	geneontology.org	NA	NA
viral budding	GO:0046755	BP	25	2	0.17	+	11	0.0121	0.771	NS	geneontology.org	NA	NA
plasma membrane repair	GO:0001778	BP	25	2	0.17	+	11	0.0121	0.774	NS	geneontology.org	NA	NA
phosphatidylcholine biosynthetic process	GO:0006656	BP	25	2	0.17	+	11	0.0121	0.778	NS	geneontology.org	NA	NA
nuclear membrane reassembly	GO:0031468	BP	26	2	0.17	+	11	0.0131	0.791	NS	geneontology.org	NA	NA
nuclear DNA replication	GO:0033260	BP	26	2	0.17	+	11	0.0131	0.795	NS	geneontology.org	NA	NA
spindle pole centrosome	GO:0031616	CC	13	1	0.09	+	11	0.0838	0.955	NS	geneontology.org	NA	NA
dendrite terminus	GO:0044292	CC	13	1	0.09	+	11	0.0838	0.961	NS	geneontology.org	NA	NA
COPI vesicle coat	GO:0030126	CC	13	1	0.09	+	11	0.0838	0.967	NS	geneontology.org	NA	NA
DNA replication preinitiation complex	GO:0031261	CC	13	1	0.09	+	11	0.0838	0.972	NS	geneontology.org	NA	NA
extrinsic component of synaptic vesicle membrane	GO:0098850	CC	13	1	0.09	+	11	0.0838	0.978	NS	geneontology.org	NA	NA
hypotonic response	GO:0006971	BP	13	1	0.09	+	11	0.0838	1	NS	geneontology.org	NA	NA
type II interferon-mediated signaling pathway	GO:0060333	BP	13	1	0.09	+	11	0.0838	1	NS	geneontology.org	NA	NA
fatty acid beta-oxidation using acyl-CoA oxidase	GO:0033540	BP	13	1	0.09	+	11	0.0838	1	NS	geneontology.org	NA	NA
porphyrin-containing compound catabolic process	GO:0006787	BP	13	1	0.09	+	11	0.0838	1	NS	geneontology.org	NA	NA
immature B cell differentiation	GO:0002327	BP	13	1	0.09	+	11	0.0838	1	NS	geneontology.org	NA	NA
membrane raft assembly	GO:0001765	BP	13	1	0.09	+	11	0.0838	1	NS	geneontology.org	NA	NA
plasma membrane raft organization	GO:0044857	BP	13	1	0.09	+	11	0.0838	1	NS	geneontology.org	NA	NA
mitochondrial tRNA processing	GO:0090646	BP	13	1	0.09	+	11	0.0838	1	NS	geneontology.org	NA	NA
tetrapyrrole catabolic process	GO:0033015	BP	13	1	0.09	+	11	0.0838	1	NS	geneontology.org	NA	NA
ether biosynthetic process	GO:1901503	BP	13	1	0.09	+	11	0.0838	1	NS	geneontology.org	NA	NA
galactose metabolic process	GO:0006012	BP	13	1	0.09	+	11	0.0838	1	NS	geneontology.org	NA	NA
hepatocyte differentiation	GO:0070365	BP	13	1	0.09	+	11	0.0838	1	NS	geneontology.org	NA	NA
renal sodium ion absorption	GO:0070294	BP	13	1	0.09	+	11	0.0838	1	NS	geneontology.org	NA	NA
extraembryonic membrane development	GO:1903867	BP	13	1	0.09	+	11	0.0838	1	NS	geneontology.org	NA	NA
vitamin K metabolic process	GO:0042373	BP	13	1	0.09	+	11	0.0838	1	NS	geneontology.org	NA	NA
regulation of retrograde protein transport, ER to cytosol	GO:1904152	BP	13	1	0.09	+	11	0.0838	1	NS	geneontology.org	NA	NA
random inactivation of X chromosome	GO:0060816	BP	13	1	0.09	+	11	0.0838	1	NS	geneontology.org	NA	NA
early endosome to Golgi transport	GO:0034498	BP	13	1	0.09	+	11	0.0838	1	NS	geneontology.org	NA	NA
ruffle assembly	GO:0097178	BP	13	1	0.09	+	11	0.0838	1	NS	geneontology.org	NA	NA
positive regulation of mitotic cytokinesis	GO:1903490	BP	13	1	0.09	+	11	0.0838	1	NS	geneontology.org	NA	NA
response to type III interferon	GO:0034342	BP	13	1	0.09	+	11	0.0838	1	NS	geneontology.org	NA	NA
all-trans-retinol dehydrogenase (NADP+) activity	GO:0052650	MF	13	1	0.09	+	11	0.0838	1	NS	geneontology.org	NA	NA
pseudouridine synthase activity	GO:0009982	MF	13	1	0.09	+	11	0.0838	1	NS	geneontology.org	NA	NA
signaling receptor activity	GO:0038023	MF	1561	1	10.47	-	10	0.000504	0.099	NS	geneontology.org	NA	NA
molecular transducer activity	GO:0060089	MF	1561	1	10.47	-	10	0.000504	0.103	NS	geneontology.org	NA	NA
Golgi to plasma membrane transport	GO:0006893	BP	56	4	0.38	+	10	0.000543	0.11	NS	geneontology.org	NA	NA
aminoacyl-tRNA ligase activity	GO:0004812	MF	41	3	0.27	+	10	0.00261	0.29	NS	geneontology.org	NA	NA
ligase activity, forming carbon-oxygen bonds	GO:0016875	MF	41	3	0.27	+	10	0.00261	0.297	NS	geneontology.org	NA	NA
proton-transporting V-type ATPase complex	GO:0033176	CC	28	2	0.19	+	10	0.0151	0.307	NS	geneontology.org	NA	NA
protein N-linked glycosylation via asparagine	GO:0018279	BP	41	3	0.27	+	10	0.00261	0.335	NS	geneontology.org	NA	NA
tRNA aminoacylation for protein translation	GO:0006418	BP	41	3	0.27	+	10	0.00261	0.338	NS	geneontology.org	NA	NA
inner mitochondrial membrane organization	GO:0007007	BP	41	3	0.27	+	10	0.00261	0.341	NS	geneontology.org	NA	NA
tRNA aminoacylation	GO:0043039	BP	44	3	0.3	+	10	0.0032	0.378	NS	geneontology.org	NA	NA
positive regulation of p38MAPK cascade	GO:1900745	BP	28	2	0.19	+	10	0.0151	0.759	NS	geneontology.org	NA	NA
DNA replication initiation	GO:0006270	BP	28	2	0.19	+	10	0.0151	0.762	NS	geneontology.org	NA	NA
protein quality control for misfolded or incompletely synthesized proteins	GO:0006515	BP	28	2	0.19	+	10	0.0151	0.764	NS	geneontology.org	NA	NA
response to X-ray	GO:0010165	BP	28	2	0.19	+	10	0.0151	0.767	NS	geneontology.org	NA	NA
focal adhesion assembly	GO:0048041	BP	29	2	0.19	+	10	0.0161	0.786	NS	geneontology.org	NA	NA
exit from host cell	GO:0035891	BP	29	2	0.19	+	10	0.0161	0.788	NS	geneontology.org	NA	NA
ganglioside metabolic process	GO:0001573	BP	29	2	0.19	+	10	0.0161	0.791	NS	geneontology.org	NA	NA
viral release from host cell	GO:0019076	BP	29	2	0.19	+	10	0.0161	0.793	NS	geneontology.org	NA	NA
regulation of sodium ion transmembrane transporter activity	GO:2000649	BP	29	2	0.19	+	10	0.0161	0.796	NS	geneontology.org	NA	NA
nuclear cyclin-dependent protein kinase holoenzyme complex	GO:0019908	CC	14	1	0.09	+	10	0.0899	0.981	NS	geneontology.org	NA	NA
GBAF complex	GO:0140288	CC	14	1	0.09	+	10	0.0899	0.986	NS	geneontology.org	NA	NA
preribosome, small subunit precursor	GO:0030688	CC	14	1	0.09	+	10	0.0899	0.992	NS	geneontology.org	NA	NA
oligosaccharyltransferase complex	GO:0008250	CC	14	1	0.09	+	10	0.0899	0.997	NS	geneontology.org	NA	NA
endosomal vesicle fusion	GO:0034058	BP	14	1	0.09	+	10	0.0899	1	NS	geneontology.org	NA	NA
outer mitochondrial membrane organization	GO:0007008	BP	14	1	0.09	+	10	0.0899	1	NS	geneontology.org	NA	NA
protein deacetylation	GO:0006476	BP	14	1	0.09	+	10	0.0899	1	NS	geneontology.org	NA	NA
lipid import into cell	GO:0140354	BP	14	1	0.09	+	10	0.0899	1	NS	geneontology.org	NA	NA
negative regulation of interferon-beta production	GO:0032688	BP	14	1	0.09	+	10	0.0899	1	NS	geneontology.org	NA	NA
protein insertion into mitochondrial outer membrane	GO:0045040	BP	14	1	0.09	+	10	0.0899	1	NS	geneontology.org	NA	NA
telomere maintenance via recombination	GO:0000722	BP	14	1	0.09	+	10	0.0899	1	NS	geneontology.org	NA	NA
cardiolipin metabolic process	GO:0032048	BP	14	1	0.09	+	10	0.0899	1	NS	geneontology.org	NA	NA
endosomal lumen acidification	GO:0048388	BP	14	1	0.09	+	10	0.0899	1	NS	geneontology.org	NA	NA
interleukin-6-mediated signaling pathway	GO:0070102	BP	14	1	0.09	+	10	0.0899	1	NS	geneontology.org	NA	NA
positive regulation of T cell chemotaxis	GO:0010820	BP	14	1	0.09	+	10	0.0899	1	NS	geneontology.org	NA	NA
negative regulation of sodium ion transport	GO:0010766	BP	14	1	0.09	+	10	0.0899	1	NS	geneontology.org	NA	NA
male sex determination	GO:0030238	BP	14	1	0.09	+	10	0.0899	1	NS	geneontology.org	NA	NA
regulation of DNA catabolic process	GO:1903624	BP	14	1	0.09	+	10	0.0899	1	NS	geneontology.org	NA	NA
low-density lipoprotein particle clearance	GO:0034383	BP	14	1	0.09	+	10	0.0899	1	NS	geneontology.org	NA	NA
T-helper 17 cell differentiation	GO:0072539	BP	14	1	0.09	+	10	0.0899	1	NS	geneontology.org	NA	NA
lateral element	GO:0000800	CC	14	1	0.09	+	10	0.0899	1	NS	geneontology.org	NA	NA
ER membrane insertion complex	GO:0072379	CC	14	1	0.09	+	10	0.0899	1	NS	geneontology.org	NA	NA
regulation of intracellular pH	GO:0051453	BP	90	6	0.6	+	9	3.20E-05	0.016	**	geneontology.org	NA	NA
regulation of cellular pH	GO:0030641	BP	94	6	0.63	+	9	4.09E-05	0.0181	**	geneontology.org	NA	NA
endocytic recycling	GO:0032456	BP	80	5	0.54	+	9	0.000202	0.0609	NS	geneontology.org	NA	NA
membrane assembly	GO:0071709	BP	61	4	0.41	+	9	0.000751	0.141	NS	geneontology.org	NA	NA
4 iron, 4 sulfur cluster binding	GO:0051539	MF	45	3	0.3	+	9	0.00341	0.349	NS	geneontology.org	NA	NA
mitochondrial small ribosomal subunit	GO:0005763	CC	32	2	0.21	+	9	0.0194	0.384	NS	geneontology.org	NA	NA
amino acid activation	GO:0043038	BP	45	3	0.3	+	9	0.00341	0.385	NS	geneontology.org	NA	NA
organellar small ribosomal subunit	GO:0000314	CC	32	2	0.21	+	9	0.0194	0.388	NS	geneontology.org	NA	NA
ubiquitin conjugating enzyme binding	GO:0031624	MF	30	2	0.2	+	9	0.0172	0.686	NS	geneontology.org	NA	NA
glycoprotein catabolic process	GO:0006516	BP	31	2	0.21	+	9	0.0183	0.867	NS	geneontology.org	NA	NA
mitotic cytokinetic process	GO:1902410	BP	31	2	0.21	+	9	0.0183	0.869	NS	geneontology.org	NA	NA
multivesicular body organization	GO:0036257	BP	33	2	0.22	+	9	0.0206	0.881	NS	geneontology.org	NA	NA
regulation of lysosomal lumen pH	GO:0035751	BP	32	2	0.21	+	9	0.0194	0.898	NS	geneontology.org	NA	NA
multivesicular body assembly	GO:0036258	BP	32	2	0.21	+	9	0.0194	0.901	NS	geneontology.org	NA	NA
negative regulation of digestive system process	GO:0060457	BP	15	1	0.1	+	9	0.096	1	NS	geneontology.org	NA	NA
nuclear pore organization	GO:0006999	BP	15	1	0.1	+	9	0.096	1	NS	geneontology.org	NA	NA
regulation of mammary gland epithelial cell proliferation	GO:0033599	BP	15	1	0.1	+	9	0.096	1	NS	geneontology.org	NA	NA
ubiquinone biosynthetic process	GO:0006744	BP	15	1	0.1	+	9	0.096	1	NS	geneontology.org	NA	NA
inner cell mass cell proliferation	GO:0001833	BP	15	1	0.1	+	9	0.096	1	NS	geneontology.org	NA	NA
T-helper cell lineage commitment	GO:0002295	BP	15	1	0.1	+	9	0.096	1	NS	geneontology.org	NA	NA
nucleolus organization	GO:0007000	BP	15	1	0.1	+	9	0.096	1	NS	geneontology.org	NA	NA
regulation of transcription of nucleolar large rRNA by RNA polymerase I	GO:1901836	BP	15	1	0.1	+	9	0.096	1	NS	geneontology.org	NA	NA
positive regulation of myoblast fusion	GO:1901741	BP	15	1	0.1	+	9	0.096	1	NS	geneontology.org	NA	NA
quinone biosynthetic process	GO:1901663	BP	15	1	0.1	+	9	0.096	1	NS	geneontology.org	NA	NA
cellular response to potassium ion	GO:0035865	BP	15	1	0.1	+	9	0.096	1	NS	geneontology.org	NA	NA
positive regulation of telomere maintenance in response to DNA damage	GO:1904507	BP	15	1	0.1	+	9	0.096	1	NS	geneontology.org	NA	NA
regulation of RNA export from nucleus	GO:0046831	BP	15	1	0.1	+	9	0.096	1	NS	geneontology.org	NA	NA
regulation of T cell chemotaxis	GO:0010819	BP	15	1	0.1	+	9	0.096	1	NS	geneontology.org	NA	NA
sphingoid biosynthetic process	GO:0046520	BP	15	1	0.1	+	9	0.096	1	NS	geneontology.org	NA	NA
sphingosine biosynthetic process	GO:0046512	BP	15	1	0.1	+	9	0.096	1	NS	geneontology.org	NA	NA
lipoprotein catabolic process	GO:0042159	BP	15	1	0.1	+	9	0.096	1	NS	geneontology.org	NA	NA
regulation of Golgi organization	GO:1903358	BP	15	1	0.1	+	9	0.096	1	NS	geneontology.org	NA	NA
renal sodium ion transport	GO:0003096	BP	16	1	0.11	+	9	0.102	1	NS	geneontology.org	NA	NA
regulation of cardiac muscle cell differentiation	GO:2000725	BP	16	1	0.11	+	9	0.102	1	NS	geneontology.org	NA	NA
regulation of mitotic cytokinesis	GO:1902412	BP	16	1	0.11	+	9	0.102	1	NS	geneontology.org	NA	NA
negative regulation of ATP-dependent activity	GO:0032780	BP	16	1	0.11	+	9	0.102	1	NS	geneontology.org	NA	NA
cellular hyperosmotic response	GO:0071474	BP	16	1	0.11	+	9	0.102	1	NS	geneontology.org	NA	NA
columnar/cuboidal epithelial cell maturation	GO:0002069	BP	16	1	0.11	+	9	0.102	1	NS	geneontology.org	NA	NA
negative regulation of cell division	GO:0051782	BP	16	1	0.11	+	9	0.102	1	NS	geneontology.org	NA	NA
replicative senescence	GO:0090399	BP	16	1	0.11	+	9	0.102	1	NS	geneontology.org	NA	NA
endonucleolytic cleavage of tricistronic rRNA transcript (SSU-rRNA, 5.8S rRNA, LSU-rRNA)	GO:0000479	BP	16	1	0.11	+	9	0.102	1	NS	geneontology.org	NA	NA
response to light intensity	GO:0009642	BP	16	1	0.11	+	9	0.102	1	NS	geneontology.org	NA	NA
establishment of protein localization to chromosome	GO:0070199	BP	16	1	0.11	+	9	0.102	1	NS	geneontology.org	NA	NA
proton-transporting two-sector ATPase complex assembly	GO:0070071	BP	16	1	0.11	+	9	0.102	1	NS	geneontology.org	NA	NA
regulation of cellular response to heat	GO:1900034	BP	16	1	0.11	+	9	0.102	1	NS	geneontology.org	NA	NA
cristae formation	GO:0042407	BP	16	1	0.11	+	9	0.102	1	NS	geneontology.org	NA	NA
short-chain fatty acid metabolic process	GO:0046459	BP	16	1	0.11	+	9	0.102	1	NS	geneontology.org	NA	NA
Ino80 complex	GO:0031011	CC	16	1	0.11	+	9	0.102	1	NS	geneontology.org	NA	NA
diacylglycerol-dependent, calcium-independent serine/threonine kinase activity	GO:0004699	MF	15	1	0.1	+	9	0.096	1	NS	geneontology.org	NA	NA
calcium,diacylglycerol-dependent serine/threonine kinase activity	GO:0004698	MF	15	1	0.1	+	9	0.096	1	NS	geneontology.org	NA	NA
histone H4K deacetylase activity	GO:0141051	MF	15	1	0.1	+	9	0.096	1	NS	geneontology.org	NA	NA
histone H3K deacetylase activity	GO:0141050	MF	15	1	0.1	+	9	0.096	1	NS	geneontology.org	NA	NA
long-chain fatty acid-CoA ligase activity	GO:0004467	MF	15	1	0.1	+	9	0.096	1	NS	geneontology.org	NA	NA
protein-containing complex destabilizing activity	GO:0140776	MF	15	1	0.1	+	9	0.096	1	NS	geneontology.org	NA	NA
diacylglycerol-dependent serine/threonine kinase activity	GO:0004697	MF	16	1	0.11	+	9	0.102	1	NS	geneontology.org	NA	NA
vesicle-mediated transport to the plasma membrane	GO:0098876	BP	136	8	0.91	+	8	3.81E-06	0.00358	**	geneontology.org	NA	NA
histone deacetylase complex	GO:0000118	CC	83	5	0.56	+	8	0.000241	0.0123	**	geneontology.org	NA	NA
regulation of pH	GO:0006885	BP	106	6	0.71	+	8	8.03E-05	0.0294	**	geneontology.org	NA	NA
mitotic cytokinesis	GO:0000281	BP	89	5	0.6	+	8	0.000333	0.0808	NS	geneontology.org	NA	NA
membrane biogenesis	GO:0044091	BP	68	4	0.46	+	8	0.00113	0.191	NS	geneontology.org	NA	NA
triglyceride metabolic process	GO:0006641	BP	72	4	0.48	+	8	0.0014	0.219	NS	geneontology.org	NA	NA
carbon-carbon lyase activity	GO:0016830	MF	52	3	0.35	+	8	0.00513	0.386	NS	geneontology.org	NA	NA
O-acyltransferase activity	GO:0008374	MF	55	3	0.37	+	8	0.006	0.445	NS	geneontology.org	NA	NA
mitochondrial RNA metabolic process	GO:0000959	BP	52	3	0.35	+	8	0.00513	0.488	NS	geneontology.org	NA	NA
ubiquitin-like protein conjugating enzyme binding	GO:0044390	MF	36	2	0.24	+	8	0.0242	0.898	NS	geneontology.org	NA	NA
establishment of protein localization to mitochondrial membrane	GO:0090151	BP	34	2	0.23	+	8	0.0218	0.916	NS	geneontology.org	NA	NA
virion assembly	GO:0019068	BP	34	2	0.23	+	8	0.0218	0.919	NS	geneontology.org	NA	NA
phosphatidic acid biosynthetic process	GO:0006654	BP	34	2	0.23	+	8	0.0218	0.922	NS	geneontology.org	NA	NA
regulation of mitochondrial gene expression	GO:0062125	BP	35	2	0.23	+	8	0.023	0.957	NS	geneontology.org	NA	NA
activation of GTPase activity	GO:0090630	BP	35	2	0.23	+	8	0.023	0.96	NS	geneontology.org	NA	NA
phosphatidylglycerol metabolic process	GO:0046471	BP	36	2	0.24	+	8	0.0242	0.995	NS	geneontology.org	NA	NA
snRNA processing	GO:0016180	BP	36	2	0.24	+	8	0.0242	0.998	NS	geneontology.org	NA	NA
negative regulation of cyclin-dependent protein serine/threonine kinase activity	GO:0045736	BP	17	1	0.11	+	8	0.108	1	NS	geneontology.org	NA	NA
regulation of DNA strand elongation	GO:0060382	BP	17	1	0.11	+	8	0.108	1	NS	geneontology.org	NA	NA
intracellular copper ion homeostasis	GO:0006878	BP	17	1	0.11	+	8	0.108	1	NS	geneontology.org	NA	NA
ubiquinone metabolic process	GO:0006743	BP	17	1	0.11	+	8	0.108	1	NS	geneontology.org	NA	NA
regulation of sister chromatid cohesion	GO:0007063	BP	17	1	0.11	+	8	0.108	1	NS	geneontology.org	NA	NA
V(D)J recombination	GO:0033151	BP	17	1	0.11	+	8	0.108	1	NS	geneontology.org	NA	NA
negative regulation of peptidyl-serine phosphorylation	GO:0033137	BP	17	1	0.11	+	8	0.108	1	NS	geneontology.org	NA	NA
regulation of autophagosome maturation	GO:1901096	BP	17	1	0.11	+	8	0.108	1	NS	geneontology.org	NA	NA
positive regulation of DNA damage response, signal transduction by p53 class mediator	GO:0043517	BP	17	1	0.11	+	8	0.108	1	NS	geneontology.org	NA	NA
negative regulation of potassium ion transmembrane transporter activity	GO:1901017	BP	17	1	0.11	+	8	0.108	1	NS	geneontology.org	NA	NA
protein localization to chromosome, telomeric region	GO:0070198	BP	17	1	0.11	+	8	0.108	1	NS	geneontology.org	NA	NA
negative regulation of B cell proliferation	GO:0030889	BP	17	1	0.11	+	8	0.108	1	NS	geneontology.org	NA	NA
inner dynein arm assembly	GO:0036159	BP	17	1	0.11	+	8	0.108	1	NS	geneontology.org	NA	NA
regulation of cholesterol storage	GO:0010885	BP	17	1	0.11	+	8	0.108	1	NS	geneontology.org	NA	NA
positive regulation of homotypic cell-cell adhesion	GO:0034112	BP	18	1	0.12	+	8	0.114	1	NS	geneontology.org	NA	NA
sphingomyelin metabolic process	GO:0006684	BP	18	1	0.12	+	8	0.114	1	NS	geneontology.org	NA	NA
p38MAPK cascade	GO:0038066	BP	18	1	0.12	+	8	0.114	1	NS	geneontology.org	NA	NA
pseudouridine synthesis	GO:0001522	BP	18	1	0.12	+	8	0.114	1	NS	geneontology.org	NA	NA
embryonic brain development	GO:1990403	BP	18	1	0.12	+	8	0.114	1	NS	geneontology.org	NA	NA
tRNA threonylcarbamoyladenosine metabolic process	GO:0070525	BP	18	1	0.12	+	8	0.114	1	NS	geneontology.org	NA	NA
dense core granule localization	GO:0032253	BP	18	1	0.12	+	8	0.114	1	NS	geneontology.org	NA	NA
regulation of nucleobase-containing compound transport	GO:0032239	BP	18	1	0.12	+	8	0.114	1	NS	geneontology.org	NA	NA
negative regulation of oxidoreductase activity	GO:0051354	BP	18	1	0.12	+	8	0.114	1	NS	geneontology.org	NA	NA
positive regulation of potassium ion transmembrane transporter activity	GO:1901018	BP	18	1	0.12	+	8	0.114	1	NS	geneontology.org	NA	NA
CD4-positive, alpha-beta T cell lineage commitment	GO:0043373	BP	18	1	0.12	+	8	0.114	1	NS	geneontology.org	NA	NA
retinal metabolic process	GO:0042574	BP	18	1	0.12	+	8	0.114	1	NS	geneontology.org	NA	NA
keratan sulfate metabolic process	GO:0042339	BP	18	1	0.12	+	8	0.114	1	NS	geneontology.org	NA	NA
piecemeal microautophagy of the nucleus	GO:0034727	BP	18	1	0.12	+	8	0.114	1	NS	geneontology.org	NA	NA
synaptic vesicle lumen acidification	GO:0097401	BP	18	1	0.12	+	8	0.114	1	NS	geneontology.org	NA	NA
glycosphingolipid catabolic process	GO:0046479	BP	18	1	0.12	+	8	0.114	1	NS	geneontology.org	NA	NA
T-helper 17 type immune response	GO:0072538	BP	18	1	0.12	+	8	0.114	1	NS	geneontology.org	NA	NA
vesicle docking involved in exocytosis	GO:0006904	BP	37	2	0.25	+	8	0.0255	1	NS	geneontology.org	NA	NA
mitotic G2 DNA damage checkpoint signaling	GO:0007095	BP	37	2	0.25	+	8	0.0255	1	NS	geneontology.org	NA	NA
ubiquitin-dependent protein catabolic process via the multivesicular body sorting pathway	GO:0043162	BP	37	2	0.25	+	8	0.0255	1	NS	geneontology.org	NA	NA
TRAPP complex	GO:0030008	CC	17	1	0.11	+	8	0.108	1	NS	geneontology.org	NA	NA
FAR/SIN/STRIPAK complex	GO:0090443	CC	17	1	0.11	+	8	0.108	1	NS	geneontology.org	NA	NA
filopodium membrane	GO:0031527	CC	18	1	0.12	+	8	0.114	1	NS	geneontology.org	NA	NA
COPI-coated vesicle membrane	GO:0030663	CC	18	1	0.12	+	8	0.114	1	NS	geneontology.org	NA	NA
costamere	GO:0043034	CC	18	1	0.12	+	8	0.114	1	NS	geneontology.org	NA	NA
dystrophin-associated glycoprotein complex	GO:0016010	CC	18	1	0.12	+	8	0.114	1	NS	geneontology.org	NA	NA
membrane insertase activity	GO:0032977	MF	17	1	0.11	+	8	0.108	1	NS	geneontology.org	NA	NA
quinone binding	GO:0048038	MF	17	1	0.11	+	8	0.108	1	NS	geneontology.org	NA	NA
neuropilin binding	GO:0038191	MF	17	1	0.11	+	8	0.108	1	NS	geneontology.org	NA	NA
intracellularly gated calcium channel activity	GO:0015278	MF	17	1	0.11	+	8	0.108	1	NS	geneontology.org	NA	NA
voltage-gated monoatomic anion channel activity	GO:0008308	MF	18	1	0.12	+	8	0.114	1	NS	geneontology.org	NA	NA
GABA receptor binding	GO:0050811	MF	18	1	0.12	+	8	0.114	1	NS	geneontology.org	NA	NA
ubiquitin-specific protease binding	GO:1990381	MF	18	1	0.12	+	8	0.114	1	NS	geneontology.org	NA	NA
JUN kinase kinase kinase activity	GO:0004706	MF	18	1	0.12	+	8	0.114	1	NS	geneontology.org	NA	NA
peroxisome	GO:0005777	CC	147	7	0.99	+	7	6.10E-05	0.00393	**	geneontology.org	NA	NA
microbody	GO:0042579	CC	147	7	0.99	+	7	6.10E-05	0.00406	**	geneontology.org	NA	NA
regulation of macroautophagy	GO:0016241	BP	191	9	1.28	+	7	5.79E-06	0.00435	**	geneontology.org	NA	NA
mitochondrial gene expression	GO:0140053	BP	150	8	1.01	+	7	7.88E-06	0.00564	**	geneontology.org	NA	NA
ATPase complex	GO:1904949	CC	127	6	0.85	+	7	0.000217	0.0114	**	geneontology.org	NA	NA
endosome organization	GO:0007032	BP	94	5	0.63	+	7	0.000429	0.0977	NS	geneontology.org	NA	NA
positive regulation of macroautophagy	GO:0016239	BP	96	5	0.64	+	7	0.000473	0.1	NS	geneontology.org	NA	NA
ERAD pathway	GO:0036503	BP	97	5	0.65	+	7	0.000496	0.102	NS	geneontology.org	NA	NA
post-Golgi vesicle-mediated transport	GO:0006892	BP	101	5	0.68	+	7	0.000596	0.118	NS	geneontology.org	NA	NA
metal cluster binding	GO:0051540	MF	76	4	0.51	+	7	0.00171	0.213	NS	geneontology.org	NA	NA
iron-sulfur cluster binding	GO:0051536	MF	75	4	0.5	+	7	0.00163	0.225	NS	geneontology.org	NA	NA
ATP-dependent activity, acting on RNA	GO:0008186	MF	79	4	0.53	+	7	0.00197	0.24	NS	geneontology.org	NA	NA
ATPase binding	GO:0051117	MF	84	4	0.56	+	7	0.00247	0.287	NS	geneontology.org	NA	NA
nuclear replication fork	GO:0043596	CC	41	2	0.27	+	7	0.0309	0.531	NS	geneontology.org	NA	NA
regulation of telomere maintenance via telomere lengthening	GO:1904356	BP	56	3	0.38	+	7	0.00631	0.561	NS	geneontology.org	NA	NA
DNA-templated DNA replication maintenance of fidelity	GO:0045005	BP	57	3	0.38	+	7	0.00663	0.572	NS	geneontology.org	NA	NA
positive regulation of transcription initiation by RNA polymerase II	GO:0060261	BP	62	3	0.42	+	7	0.00836	0.635	NS	geneontology.org	NA	NA
RNA polymerase II preinitiation complex assembly	GO:0051123	BP	63	3	0.42	+	7	0.00874	0.65	NS	geneontology.org	NA	NA
vesicle targeting	GO:0006903	BP	63	3	0.42	+	7	0.00874	0.653	NS	geneontology.org	NA	NA
telomeric DNA binding	GO:0042162	MF	38	2	0.25	+	7	0.0268	0.939	NS	geneontology.org	NA	NA
deacetylase activity	GO:0019213	MF	38	2	0.25	+	7	0.0268	0.946	NS	geneontology.org	NA	NA
cerebellar Purkinje cell layer morphogenesis	GO:0021692	BP	19	1	0.13	+	7	0.12	1	NS	geneontology.org	NA	NA
Golgi to vacuole transport	GO:0006896	BP	19	1	0.13	+	7	0.12	1	NS	geneontology.org	NA	NA
regulation of ryanodine-sensitive calcium-release channel activity	GO:0060314	BP	19	1	0.13	+	7	0.12	1	NS	geneontology.org	NA	NA
positive regulation of cell cycle checkpoint	GO:1901978	BP	19	1	0.13	+	7	0.12	1	NS	geneontology.org	NA	NA
late endosome to vacuole transport	GO:0045324	BP	38	2	0.25	+	7	0.0268	1	NS	geneontology.org	NA	NA
cellular response to misfolded protein	GO:0071218	BP	19	1	0.13	+	7	0.12	1	NS	geneontology.org	NA	NA
positive regulation of lymphocyte chemotaxis	GO:0140131	BP	19	1	0.13	+	7	0.12	1	NS	geneontology.org	NA	NA
cytoplasmic sequestering of protein	GO:0051220	BP	19	1	0.13	+	7	0.12	1	NS	geneontology.org	NA	NA
regulation of nuclease activity	GO:0032069	BP	19	1	0.13	+	7	0.12	1	NS	geneontology.org	NA	NA
post-anal tail morphogenesis	GO:0036342	BP	19	1	0.13	+	7	0.12	1	NS	geneontology.org	NA	NA
regulation of telomere maintenance in response to DNA damage	GO:1904505	BP	19	1	0.13	+	7	0.12	1	NS	geneontology.org	NA	NA
chloride ion homeostasis	GO:0055064	BP	19	1	0.13	+	7	0.12	1	NS	geneontology.org	NA	NA
pore complex assembly	GO:0046931	BP	19	1	0.13	+	7	0.12	1	NS	geneontology.org	NA	NA
regulation of microglial cell activation	GO:1903978	BP	19	1	0.13	+	7	0.12	1	NS	geneontology.org	NA	NA
long-chain fatty-acyl-CoA biosynthetic process	GO:0035338	BP	19	1	0.13	+	7	0.12	1	NS	geneontology.org	NA	NA
protein O-linked mannosylation	GO:0035269	BP	19	1	0.13	+	7	0.12	1	NS	geneontology.org	NA	NA
chondroitin sulfate biosynthetic process	GO:0030206	BP	19	1	0.13	+	7	0.12	1	NS	geneontology.org	NA	NA
response to aldosterone	GO:1904044	BP	19	1	0.13	+	7	0.12	1	NS	geneontology.org	NA	NA
negative regulation of cyclin-dependent protein kinase activity	GO:1904030	BP	19	1	0.13	+	7	0.12	1	NS	geneontology.org	NA	NA
phosphatidic acid metabolic process	GO:0046473	BP	38	2	0.25	+	7	0.0268	1	NS	geneontology.org	NA	NA
regulation of skeletal muscle contraction	GO:0014819	BP	19	1	0.13	+	7	0.12	1	NS	geneontology.org	NA	NA
lipid droplet organization	GO:0034389	BP	38	2	0.25	+	7	0.0268	1	NS	geneontology.org	NA	NA
protein depolymerization	GO:0051261	BP	39	2	0.26	+	7	0.0281	1	NS	geneontology.org	NA	NA
positive regulation of autophagosome assembly	GO:2000786	BP	20	1	0.13	+	7	0.126	1	NS	geneontology.org	NA	NA
alpha-beta T cell lineage commitment	GO:0002363	BP	20	1	0.13	+	7	0.126	1	NS	geneontology.org	NA	NA
regulation of protein neddylation	GO:2000434	BP	20	1	0.13	+	7	0.126	1	NS	geneontology.org	NA	NA
glycogen catabolic process	GO:0005980	BP	20	1	0.13	+	7	0.126	1	NS	geneontology.org	NA	NA
regulation of myoblast fusion	GO:1901739	BP	20	1	0.13	+	7	0.126	1	NS	geneontology.org	NA	NA
mitochondrial transcription	GO:0006390	BP	20	1	0.13	+	7	0.126	1	NS	geneontology.org	NA	NA
mitotic recombination	GO:0006312	BP	20	1	0.13	+	7	0.126	1	NS	geneontology.org	NA	NA
positive regulation of protein autophosphorylation	GO:0031954	BP	20	1	0.13	+	7	0.126	1	NS	geneontology.org	NA	NA
glycerol metabolic process	GO:0006071	BP	20	1	0.13	+	7	0.126	1	NS	geneontology.org	NA	NA
DNA double-strand break processing	GO:0000729	BP	20	1	0.13	+	7	0.126	1	NS	geneontology.org	NA	NA
cellular response to interleukin-7	GO:0098761	BP	20	1	0.13	+	7	0.126	1	NS	geneontology.org	NA	NA
linoleic acid metabolic process	GO:0043651	BP	20	1	0.13	+	7	0.126	1	NS	geneontology.org	NA	NA
regulation of potassium ion transmembrane transporter activity	GO:1901016	BP	40	2	0.27	+	7	0.0295	1	NS	geneontology.org	NA	NA
cortical actin cytoskeleton organization	GO:0030866	BP	40	2	0.27	+	7	0.0295	1	NS	geneontology.org	NA	NA
mRNA modification	GO:0016556	BP	20	1	0.13	+	7	0.126	1	NS	geneontology.org	NA	NA
protein localization to cell-cell junction	GO:0150105	BP	20	1	0.13	+	7	0.126	1	NS	geneontology.org	NA	NA
histone mRNA metabolic process	GO:0008334	BP	20	1	0.13	+	7	0.126	1	NS	geneontology.org	NA	NA
establishment of protein localization to peroxisome	GO:0072663	BP	20	1	0.13	+	7	0.126	1	NS	geneontology.org	NA	NA
protein localization to peroxisome	GO:0072662	BP	20	1	0.13	+	7	0.126	1	NS	geneontology.org	NA	NA
lactation	GO:0007595	BP	40	2	0.27	+	7	0.0295	1	NS	geneontology.org	NA	NA
cell-substrate junction assembly	GO:0007044	BP	41	2	0.27	+	7	0.0309	1	NS	geneontology.org	NA	NA
positive regulation of protein import into nucleus	GO:0042307	BP	41	2	0.27	+	7	0.0309	1	NS	geneontology.org	NA	NA
positive regulation of fatty acid biosynthetic process	GO:0045723	BP	21	1	0.14	+	7	0.132	1	NS	geneontology.org	NA	NA
DNA damage response, signal transduction by p53 class mediator resulting in cell cycle arrest	GO:0006977	BP	21	1	0.14	+	7	0.132	1	NS	geneontology.org	NA	NA
glycolipid catabolic process	GO:0019377	BP	21	1	0.14	+	7	0.132	1	NS	geneontology.org	NA	NA
growth hormone receptor signaling pathway	GO:0060396	BP	21	1	0.14	+	7	0.132	1	NS	geneontology.org	NA	NA
regulation of endocytic recycling	GO:2001135	BP	21	1	0.14	+	7	0.132	1	NS	geneontology.org	NA	NA
sphingosine metabolic process	GO:0006670	BP	21	1	0.14	+	7	0.132	1	NS	geneontology.org	NA	NA
positive regulation by host of viral process	GO:0044794	BP	21	1	0.14	+	7	0.132	1	NS	geneontology.org	NA	NA
Schwann cell development	GO:0014044	BP	42	2	0.28	+	7	0.0323	1	NS	geneontology.org	NA	NA
protein neddylation	GO:0045116	BP	21	1	0.14	+	7	0.132	1	NS	geneontology.org	NA	NA
response to misfolded protein	GO:0051788	BP	21	1	0.14	+	7	0.132	1	NS	geneontology.org	NA	NA
endosome transport via multivesicular body sorting pathway	GO:0032509	BP	42	2	0.28	+	7	0.0323	1	NS	geneontology.org	NA	NA
neuron projection arborization	GO:0140058	BP	21	1	0.14	+	7	0.132	1	NS	geneontology.org	NA	NA
regulation of voltage-gated calcium channel activity	GO:1901385	BP	21	1	0.14	+	7	0.132	1	NS	geneontology.org	NA	NA
secretory granule localization	GO:0032252	BP	21	1	0.14	+	7	0.132	1	NS	geneontology.org	NA	NA
regulation of p38MAPK cascade	GO:1900744	BP	42	2	0.28	+	7	0.0323	1	NS	geneontology.org	NA	NA
response to interleukin-7	GO:0098760	BP	21	1	0.14	+	7	0.132	1	NS	geneontology.org	NA	NA
regulation of ARF protein signal transduction	GO:0032012	BP	21	1	0.14	+	7	0.132	1	NS	geneontology.org	NA	NA
response to potassium ion	GO:0035864	BP	21	1	0.14	+	7	0.132	1	NS	geneontology.org	NA	NA
glucan catabolic process	GO:0009251	BP	21	1	0.14	+	7	0.132	1	NS	geneontology.org	NA	NA
monoatomic anion homeostasis	GO:0055081	BP	21	1	0.14	+	7	0.132	1	NS	geneontology.org	NA	NA
copper ion homeostasis	GO:0055070	BP	21	1	0.14	+	7	0.132	1	NS	geneontology.org	NA	NA
reticulophagy	GO:0061709	BP	21	1	0.14	+	7	0.132	1	NS	geneontology.org	NA	NA
estrogen receptor signaling pathway	GO:0030520	BP	21	1	0.14	+	7	0.132	1	NS	geneontology.org	NA	NA
regulation of cardiac muscle contraction by regulation of the release of sequestered calcium ion	GO:0010881	BP	21	1	0.14	+	7	0.132	1	NS	geneontology.org	NA	NA
protein mannosylation	GO:0035268	BP	21	1	0.14	+	7	0.132	1	NS	geneontology.org	NA	NA
regulation of RIG-I signaling pathway	GO:0039535	BP	21	1	0.14	+	7	0.132	1	NS	geneontology.org	NA	NA
ceramide catabolic process	GO:0046514	BP	21	1	0.14	+	7	0.132	1	NS	geneontology.org	NA	NA
mitochondrial fusion	GO:0008053	BP	21	1	0.14	+	7	0.132	1	NS	geneontology.org	NA	NA
dynein axonemal particle	GO:0120293	CC	20	1	0.13	+	7	0.126	1	NS	geneontology.org	NA	NA
telomerase holoenzyme complex	GO:0005697	CC	21	1	0.14	+	7	0.132	1	NS	geneontology.org	NA	NA
exon-exon junction complex	GO:0035145	CC	21	1	0.14	+	7	0.132	1	NS	geneontology.org	NA	NA
phagophore assembly site membrane	GO:0034045	CC	21	1	0.14	+	7	0.132	1	NS	geneontology.org	NA	NA
MHC class I protein binding	GO:0042288	MF	19	1	0.13	+	7	0.12	1	NS	geneontology.org	NA	NA
glucosyltransferase activity	GO:0046527	MF	19	1	0.13	+	7	0.12	1	NS	geneontology.org	NA	NA
purine ribonucleotide transmembrane transporter activity	GO:0005346	MF	19	1	0.13	+	7	0.12	1	NS	geneontology.org	NA	NA
DNA polymerase binding	GO:0070182	MF	20	1	0.13	+	7	0.126	1	NS	geneontology.org	NA	NA
lipid kinase activity	GO:0001727	MF	41	2	0.27	+	7	0.0309	1	NS	geneontology.org	NA	NA
Hsp90 protein binding	GO:0051879	MF	42	2	0.28	+	7	0.0323	1	NS	geneontology.org	NA	NA
calcium-dependent protein serine/threonine kinase activity	GO:0009931	MF	21	1	0.14	+	7	0.132	1	NS	geneontology.org	NA	NA
protein phosphatase activator activity	GO:0072542	MF	21	1	0.14	+	7	0.132	1	NS	geneontology.org	NA	NA
glycerolipid biosynthetic process	GO:0045017	BP	214	9	1.43	+	6	1.45E-05	0.00905	**	geneontology.org	NA	NA
nuclear pore	GO:0005643	CC	95	4	0.64	+	6	0.00385	0.111	NS	geneontology.org	NA	NA
mitochondrial translation	GO:0032543	BP	109	5	0.73	+	6	0.000843	0.149	NS	geneontology.org	NA	NA
cytoskeleton-dependent cytokinesis	GO:0061640	BP	117	5	0.78	+	6	0.00116	0.191	NS	geneontology.org	NA	NA
cytokinesis	GO:0000910	BP	119	5	0.8	+	6	0.00125	0.202	NS	geneontology.org	NA	NA
single-stranded DNA binding	GO:0003697	MF	123	5	0.82	+	6	0.00145	0.218	NS	geneontology.org	NA	NA
regulation of transcription elongation by RNA polymerase II	GO:0034243	BP	87	4	0.58	+	6	0.0028	0.354	NS	geneontology.org	NA	NA
DNA duplex unwinding	GO:0032508	BP	90	4	0.6	+	6	0.00317	0.378	NS	geneontology.org	NA	NA
positive regulation of protein localization to nucleus	GO:1900182	BP	94	4	0.63	+	6	0.0037	0.415	NS	geneontology.org	NA	NA
establishment of chromosome localization	GO:0051303	BP	96	4	0.64	+	6	0.00399	0.426	NS	geneontology.org	NA	NA
DNA geometric change	GO:0032392	BP	96	4	0.64	+	6	0.00399	0.429	NS	geneontology.org	NA	NA
regulation of DNA-templated transcription elongation	GO:0032784	BP	99	4	0.66	+	6	0.00446	0.452	NS	geneontology.org	NA	NA
acylglycerol metabolic process	GO:0006639	BP	99	4	0.66	+	6	0.00446	0.456	NS	geneontology.org	NA	NA
H4 histone acetyltransferase complex	GO:1902562	CC	45	2	0.3	+	6	0.0366	0.562	NS	geneontology.org	NA	NA
DNA helicase activity	GO:0003678	MF	74	3	0.5	+	6	0.0135	0.562	NS	geneontology.org	NA	NA
cation-transporting ATPase complex	GO:0090533	CC	48	2	0.32	+	6	0.0412	0.609	NS	geneontology.org	NA	NA
nucleoid	GO:0009295	CC	49	2	0.33	+	6	0.0428	0.623	NS	geneontology.org	NA	NA
mitochondrial nucleoid	GO:0042645	CC	49	2	0.33	+	6	0.0428	0.628	NS	geneontology.org	NA	NA
positive regulation of nucleocytoplasmic transport	GO:0046824	BP	64	3	0.43	+	6	0.00912	0.669	NS	geneontology.org	NA	NA
mRNA export from nucleus	GO:0006406	BP	67	3	0.45	+	6	0.0103	0.713	NS	geneontology.org	NA	NA
positive regulation of telomere maintenance	GO:0032206	BP	74	3	0.5	+	6	0.0135	0.729	NS	geneontology.org	NA	NA
positive regulation of ion transmembrane transporter activity	GO:0032414	BP	68	3	0.46	+	6	0.0108	0.735	NS	geneontology.org	NA	NA
positive regulation of DNA-templated transcription initiation	GO:2000144	BP	69	3	0.46	+	6	0.0112	0.751	NS	geneontology.org	NA	NA
phosphatidylcholine metabolic process	GO:0046470	BP	70	3	0.47	+	6	0.0116	0.771	NS	geneontology.org	NA	NA
negative regulation of G2/M transition of mitotic cell cycle	GO:0010972	BP	71	3	0.48	+	6	0.0121	0.78	NS	geneontology.org	NA	NA
regulation of stem cell population maintenance	GO:2000036	BP	72	3	0.48	+	6	0.0126	0.783	NS	geneontology.org	NA	NA
cellular response to ionizing radiation	GO:0071479	BP	72	3	0.48	+	6	0.0126	0.787	NS	geneontology.org	NA	NA
protein N-linked glycosylation	GO:0006487	BP	73	3	0.49	+	6	0.013	0.797	NS	geneontology.org	NA	NA
regulation of transcription initiation by RNA polymerase II	GO:0060260	BP	73	3	0.49	+	6	0.013	0.8	NS	geneontology.org	NA	NA
negative regulation of cell cycle G2/M phase transition	GO:1902750	BP	73	3	0.49	+	6	0.013	0.803	NS	geneontology.org	NA	NA
positive regulation of double-strand break repair via homologous recombination	GO:1905168	BP	43	2	0.29	+	6	0.0337	1	NS	geneontology.org	NA	NA
cell-substrate junction organization	GO:0150115	BP	43	2	0.29	+	6	0.0337	1	NS	geneontology.org	NA	NA
DNA damage response, signal transduction by p53 class mediator	GO:0030330	BP	43	2	0.29	+	6	0.0337	1	NS	geneontology.org	NA	NA
blastocyst growth	GO:0001832	BP	22	1	0.15	+	6	0.138	1	NS	geneontology.org	NA	NA
glycerol ether metabolic process	GO:0006662	BP	22	1	0.15	+	6	0.138	1	NS	geneontology.org	NA	NA
positive regulation of stress-activated MAPK cascade	GO:0032874	BP	22	1	0.15	+	6	0.138	1	NS	geneontology.org	NA	NA
positive regulation of sodium ion transmembrane transport	GO:1902307	BP	22	1	0.15	+	6	0.138	1	NS	geneontology.org	NA	NA
cellular response to growth hormone stimulus	GO:0071378	BP	22	1	0.15	+	6	0.138	1	NS	geneontology.org	NA	NA
quinone metabolic process	GO:1901661	BP	22	1	0.15	+	6	0.138	1	NS	geneontology.org	NA	NA
DNA unwinding involved in DNA replication	GO:0006268	BP	22	1	0.15	+	6	0.138	1	NS	geneontology.org	NA	NA
positive regulation of stress-activated protein kinase signaling cascade	GO:0070304	BP	22	1	0.15	+	6	0.138	1	NS	geneontology.org	NA	NA
maturation of 5.8S rRNA from tricistronic rRNA transcript (SSU-rRNA, 5.8S rRNA, LSU-rRNA)	GO:0000466	BP	22	1	0.15	+	6	0.138	1	NS	geneontology.org	NA	NA
peroxisomal transport	GO:0043574	BP	22	1	0.15	+	6	0.138	1	NS	geneontology.org	NA	NA
CD4-positive or CD8-positive, alpha-beta T cell lineage commitment	GO:0043369	BP	22	1	0.15	+	6	0.138	1	NS	geneontology.org	NA	NA
protein deacylation	GO:0035601	BP	22	1	0.15	+	6	0.138	1	NS	geneontology.org	NA	NA
receptor metabolic process	GO:0043112	BP	44	2	0.3	+	6	0.0352	1	NS	geneontology.org	NA	NA
peroxisomal membrane transport	GO:0015919	BP	22	1	0.15	+	6	0.138	1	NS	geneontology.org	NA	NA
mannosylation	GO:0097502	BP	22	1	0.15	+	6	0.138	1	NS	geneontology.org	NA	NA
establishment of apical/basal cell polarity	GO:0035089	BP	22	1	0.15	+	6	0.138	1	NS	geneontology.org	NA	NA
ether lipid metabolic process	GO:0046485	BP	22	1	0.15	+	6	0.138	1	NS	geneontology.org	NA	NA
diol biosynthetic process	GO:0034312	BP	22	1	0.15	+	6	0.138	1	NS	geneontology.org	NA	NA
sex determination	GO:0007530	BP	22	1	0.15	+	6	0.138	1	NS	geneontology.org	NA	NA
cytokinetic process	GO:0032506	BP	45	2	0.3	+	6	0.0366	1	NS	geneontology.org	NA	NA
adipose tissue development	GO:0060612	BP	45	2	0.3	+	6	0.0366	1	NS	geneontology.org	NA	NA
alditol metabolic process	GO:0019400	BP	23	1	0.15	+	6	0.143	1	NS	geneontology.org	NA	NA
hyperosmotic response	GO:0006972	BP	23	1	0.15	+	6	0.143	1	NS	geneontology.org	NA	NA
DNA repair-dependent chromatin remodeling	GO:0140861	BP	23	1	0.15	+	6	0.143	1	NS	geneontology.org	NA	NA
positive regulation of syncytium formation by plasma membrane fusion	GO:0060143	BP	23	1	0.15	+	6	0.143	1	NS	geneontology.org	NA	NA
nucleophagy	GO:0044804	BP	23	1	0.15	+	6	0.143	1	NS	geneontology.org	NA	NA
regulation of attachment of spindle microtubules to kinetochore	GO:0051988	BP	23	1	0.15	+	6	0.143	1	NS	geneontology.org	NA	NA
regulation of protein exit from endoplasmic reticulum	GO:0070861	BP	23	1	0.15	+	6	0.143	1	NS	geneontology.org	NA	NA
regulation of mitophagy	GO:1901524	BP	46	2	0.31	+	6	0.0381	1	NS	geneontology.org	NA	NA
negative regulation of potassium ion transmembrane transport	GO:1901380	BP	23	1	0.15	+	6	0.143	1	NS	geneontology.org	NA	NA
COPII vesicle coating	GO:0048208	BP	23	1	0.15	+	6	0.143	1	NS	geneontology.org	NA	NA
vesicle targeting, rough ER to cis-Golgi	GO:0048207	BP	23	1	0.15	+	6	0.143	1	NS	geneontology.org	NA	NA
polysaccharide catabolic process	GO:0000272	BP	23	1	0.15	+	6	0.143	1	NS	geneontology.org	NA	NA
outer dynein arm assembly	GO:0036158	BP	23	1	0.15	+	6	0.143	1	NS	geneontology.org	NA	NA
phosphatidylinositol-3-phosphate biosynthetic process	GO:0036092	BP	23	1	0.15	+	6	0.143	1	NS	geneontology.org	NA	NA
hematopoietic stem cell homeostasis	GO:0061484	BP	23	1	0.15	+	6	0.143	1	NS	geneontology.org	NA	NA
positive regulation of sprouting angiogenesis	GO:1903672	BP	23	1	0.15	+	6	0.143	1	NS	geneontology.org	NA	NA
regulation of centriole replication	GO:0046599	BP	23	1	0.15	+	6	0.143	1	NS	geneontology.org	NA	NA
sphingoid metabolic process	GO:0046519	BP	23	1	0.15	+	6	0.143	1	NS	geneontology.org	NA	NA
polyol biosynthetic process	GO:0046173	BP	47	2	0.32	+	6	0.0397	1	NS	geneontology.org	NA	NA
nuclear membrane organization	GO:0071763	BP	47	2	0.32	+	6	0.0397	1	NS	geneontology.org	NA	NA
Schwann cell differentiation	GO:0014037	BP	47	2	0.32	+	6	0.0397	1	NS	geneontology.org	NA	NA
protein insertion into membrane	GO:0051205	BP	47	2	0.32	+	6	0.0397	1	NS	geneontology.org	NA	NA
multivesicular body sorting pathway	GO:0071985	BP	48	2	0.32	+	6	0.0412	1	NS	geneontology.org	NA	NA
positive regulation of regulatory T cell differentiation	GO:0045591	BP	24	1	0.16	+	6	0.149	1	NS	geneontology.org	NA	NA
positive regulation of stem cell population maintenance	GO:1902459	BP	48	2	0.32	+	6	0.0412	1	NS	geneontology.org	NA	NA
sister chromatid cohesion	GO:0007062	BP	48	2	0.32	+	6	0.0412	1	NS	geneontology.org	NA	NA
regulation of sodium ion transmembrane transport	GO:1902305	BP	48	2	0.32	+	6	0.0412	1	NS	geneontology.org	NA	NA
regulation of mitotic spindle assembly	GO:1901673	BP	24	1	0.16	+	6	0.149	1	NS	geneontology.org	NA	NA
regulation of lymphocyte chemotaxis	GO:1901623	BP	24	1	0.16	+	6	0.149	1	NS	geneontology.org	NA	NA
positive regulation of fatty acid transport	GO:2000193	BP	24	1	0.16	+	6	0.149	1	NS	geneontology.org	NA	NA
intracellular cholesterol transport	GO:0032367	BP	24	1	0.16	+	6	0.149	1	NS	geneontology.org	NA	NA
stress-activated MAPK cascade	GO:0051403	BP	24	1	0.16	+	6	0.149	1	NS	geneontology.org	NA	NA
regulation of telomere maintenance via telomerase	GO:0032210	BP	48	2	0.32	+	6	0.0412	1	NS	geneontology.org	NA	NA
chondroitin sulfate proteoglycan biosynthetic process	GO:0050650	BP	24	1	0.16	+	6	0.149	1	NS	geneontology.org	NA	NA
regulatory ncRNA-mediated heterochromatin formation	GO:0031048	BP	24	1	0.16	+	6	0.149	1	NS	geneontology.org	NA	NA
negative regulation of hippo signaling	GO:0035331	BP	24	1	0.16	+	6	0.149	1	NS	geneontology.org	NA	NA
positive regulation of lipid storage	GO:0010884	BP	24	1	0.16	+	6	0.149	1	NS	geneontology.org	NA	NA
negative regulation of DNA replication	GO:0008156	BP	24	1	0.16	+	6	0.149	1	NS	geneontology.org	NA	NA
establishment of monopolar cell polarity	GO:0061162	BP	24	1	0.16	+	6	0.149	1	NS	geneontology.org	NA	NA
plasma lipoprotein particle clearance	GO:0034381	BP	24	1	0.16	+	6	0.149	1	NS	geneontology.org	NA	NA
regulation of autophagosome assembly	GO:2000785	BP	49	2	0.33	+	6	0.0428	1	NS	geneontology.org	NA	NA
regulation of cell cycle checkpoint	GO:1901976	BP	49	2	0.33	+	6	0.0428	1	NS	geneontology.org	NA	NA
establishment or maintenance of epithelial cell apical/basal polarity	GO:0045197	BP	49	2	0.33	+	6	0.0428	1	NS	geneontology.org	NA	NA
replication fork processing	GO:0031297	BP	49	2	0.33	+	6	0.0428	1	NS	geneontology.org	NA	NA
glycoprotein complex	GO:0090665	CC	23	1	0.15	+	6	0.143	1	NS	geneontology.org	NA	NA
axon initial segment	GO:0043194	CC	23	1	0.15	+	6	0.143	1	NS	geneontology.org	NA	NA
endoplasmic reticulum quality control compartment	GO:0044322	CC	24	1	0.16	+	6	0.149	1	NS	geneontology.org	NA	NA
mRNA cleavage and polyadenylation specificity factor complex	GO:0005847	CC	24	1	0.16	+	6	0.149	1	NS	geneontology.org	NA	NA
telomerase RNA binding	GO:0070034	MF	22	1	0.15	+	6	0.138	1	NS	geneontology.org	NA	NA
tau-protein kinase activity	GO:0050321	MF	22	1	0.15	+	6	0.138	1	NS	geneontology.org	NA	NA
rRNA methyltransferase activity	GO:0008649	MF	22	1	0.15	+	6	0.138	1	NS	geneontology.org	NA	NA
adenine nucleotide transmembrane transporter activity	GO:0000295	MF	23	1	0.15	+	6	0.143	1	NS	geneontology.org	NA	NA
catalytic activity, acting on a rRNA	GO:0140102	MF	23	1	0.15	+	6	0.143	1	NS	geneontology.org	NA	NA
forked DNA-dependent helicase activity	GO:0061749	MF	47	2	0.32	+	6	0.0397	1	NS	geneontology.org	NA	NA
single-stranded 3'-5' DNA helicase activity	GO:1990518	MF	47	2	0.32	+	6	0.0397	1	NS	geneontology.org	NA	NA
protein-membrane adaptor activity	GO:0043495	MF	47	2	0.32	+	6	0.0397	1	NS	geneontology.org	NA	NA
double-stranded DNA helicase activity	GO:0036121	MF	48	2	0.32	+	6	0.0412	1	NS	geneontology.org	NA	NA
four-way junction helicase activity	GO:0009378	MF	48	2	0.32	+	6	0.0412	1	NS	geneontology.org	NA	NA
3'-5' DNA helicase activity	GO:0043138	MF	48	2	0.32	+	6	0.0412	1	NS	geneontology.org	NA	NA
histone acetyltransferase binding	GO:0035035	MF	24	1	0.16	+	6	0.149	1	NS	geneontology.org	NA	NA
Golgi vesicle transport	GO:0048193	BP	288	11	1.93	+	5	3.98E-06	0.00352	**	geneontology.org	NA	NA
phospholipid biosynthetic process	GO:0008654	BP	235	9	1.58	+	5	3.03E-05	0.0157	**	geneontology.org	NA	NA
tRNA metabolic process	GO:0006399	BP	199	7	1.33	+	5	0.000396	0.0931	NS	geneontology.org	NA	NA
lipid droplet	GO:0005811	CC	107	4	0.72	+	5	0.00586	0.163	NS	geneontology.org	NA	NA
ribonucleoprotein complex binding	GO:0043021	MF	176	6	1.18	+	5	0.00122	0.201	NS	geneontology.org	NA	NA
cis-Golgi network	GO:0005801	CC	77	3	0.52	+	5	0.015	0.31	NS	geneontology.org	NA	NA
DNA-templated DNA replication	GO:0006261	BP	144	5	0.97	+	5	0.00288	0.355	NS	geneontology.org	NA	NA
ribosome binding	GO:0043022	MF	112	4	0.75	+	5	0.00688	0.404	NS	geneontology.org	NA	NA
neutral lipid metabolic process	GO:0006638	BP	100	4	0.67	+	5	0.00462	0.466	NS	geneontology.org	NA	NA
chromosome localization	GO:0050000	BP	104	4	0.7	+	5	0.0053	0.498	NS	geneontology.org	NA	NA
positive regulation of chromosome organization	GO:2001252	BP	104	4	0.7	+	5	0.0053	0.501	NS	geneontology.org	NA	NA
DNA conformation change	GO:0071103	BP	105	4	0.7	+	5	0.00549	0.512	NS	geneontology.org	NA	NA
regulation of G2/M transition of mitotic cell cycle	GO:0010389	BP	107	4	0.72	+	5	0.00586	0.524	NS	geneontology.org	NA	NA
regulation of telomere maintenance	GO:0032204	BP	111	4	0.74	+	5	0.00667	0.572	NS	geneontology.org	NA	NA
RNA helicase activity	GO:0003724	MF	77	3	0.52	+	5	0.015	0.611	NS	geneontology.org	NA	NA
proton-transporting two-sector ATPase complex	GO:0016469	CC	51	2	0.34	+	5	0.046	0.655	NS	geneontology.org	NA	NA
inner mitochondrial membrane protein complex	GO:0098800	CC	51	2	0.34	+	5	0.046	0.66	NS	geneontology.org	NA	NA
tRNA binding	GO:0000049	MF	80	3	0.54	+	5	0.0167	0.671	NS	geneontology.org	NA	NA
ATPase dependent transmembrane transport complex	GO:0098533	CC	54	2	0.36	+	5	0.0509	0.706	NS	geneontology.org	NA	NA
organelle membrane contact site	GO:0044232	CC	56	2	0.38	+	5	0.0543	0.728	NS	geneontology.org	NA	NA
Golgi-associated vesicle membrane	GO:0030660	CC	57	2	0.38	+	5	0.0561	0.746	NS	geneontology.org	NA	NA
positive regulation of transporter activity	GO:0032411	BP	75	3	0.5	+	5	0.014	0.75	NS	geneontology.org	NA	NA
transcription preinitiation complex assembly	GO:0070897	BP	77	3	0.52	+	5	0.015	0.769	NS	geneontology.org	NA	NA
single-stranded RNA binding	GO:0003727	MF	87	3	0.58	+	5	0.0208	0.781	NS	geneontology.org	NA	NA
RNA methylation	GO:0001510	BP	80	3	0.54	+	5	0.0167	0.807	NS	geneontology.org	NA	NA
negative regulation of chromosome organization	GO:2001251	BP	80	3	0.54	+	5	0.0167	0.81	NS	geneontology.org	NA	NA
regulation of DNA-templated transcription initiation	GO:2000142	BP	82	3	0.55	+	5	0.0178	0.851	NS	geneontology.org	NA	NA
metaphase chromosome alignment	GO:0051310	BP	83	3	0.56	+	5	0.0184	0.867	NS	geneontology.org	NA	NA
RNA 3'-end processing	GO:0031123	BP	86	3	0.58	+	5	0.0202	0.87	NS	geneontology.org	NA	NA
RNA export from nucleus	GO:0006405	BP	84	3	0.56	+	5	0.0189	0.884	NS	geneontology.org	NA	NA
positive regulation of transcription elongation by RNA polymerase II	GO:0032968	BP	50	2	0.34	+	5	0.0444	1	NS	geneontology.org	NA	NA
negative regulation of stem cell population maintenance	GO:1902455	BP	25	1	0.17	+	5	0.155	1	NS	geneontology.org	NA	NA
modulation by host of viral genome replication	GO:0044827	BP	25	1	0.17	+	5	0.155	1	NS	geneontology.org	NA	NA
hematopoietic stem cell proliferation	GO:0071425	BP	25	1	0.17	+	5	0.155	1	NS	geneontology.org	NA	NA
peptidyl-glutamic acid modification	GO:0018200	BP	25	1	0.17	+	5	0.155	1	NS	geneontology.org	NA	NA
positive regulation of mitophagy	GO:1901526	BP	25	1	0.17	+	5	0.155	1	NS	geneontology.org	NA	NA
negative regulation of neural precursor cell proliferation	GO:2000178	BP	25	1	0.17	+	5	0.155	1	NS	geneontology.org	NA	NA
protein K48-linked deubiquitination	GO:0071108	BP	25	1	0.17	+	5	0.155	1	NS	geneontology.org	NA	NA
poly(A)+ mRNA export from nucleus	GO:0016973	BP	25	1	0.17	+	5	0.155	1	NS	geneontology.org	NA	NA
positive regulation of vacuole organization	GO:0044090	BP	25	1	0.17	+	5	0.155	1	NS	geneontology.org	NA	NA
response to muscle stretch	GO:0035994	BP	25	1	0.17	+	5	0.155	1	NS	geneontology.org	NA	NA
regulation of cardiocyte differentiation	GO:1905207	BP	25	1	0.17	+	5	0.155	1	NS	geneontology.org	NA	NA
rRNA methylation	GO:0031167	BP	25	1	0.17	+	5	0.155	1	NS	geneontology.org	NA	NA
peptide biosynthetic process	GO:0043043	BP	25	1	0.17	+	5	0.155	1	NS	geneontology.org	NA	NA
long-chain fatty-acyl-CoA metabolic process	GO:0035336	BP	25	1	0.17	+	5	0.155	1	NS	geneontology.org	NA	NA
positive regulation of viral life cycle	GO:1903902	BP	25	1	0.17	+	5	0.155	1	NS	geneontology.org	NA	NA
retina layer formation	GO:0010842	BP	25	1	0.17	+	5	0.155	1	NS	geneontology.org	NA	NA
muscle cell cellular homeostasis	GO:0046716	BP	25	1	0.17	+	5	0.155	1	NS	geneontology.org	NA	NA
regulation of cardiac conduction	GO:1903779	BP	25	1	0.17	+	5	0.155	1	NS	geneontology.org	NA	NA
negative regulation of cardiac muscle cell apoptotic process	GO:0010667	BP	25	1	0.17	+	5	0.155	1	NS	geneontology.org	NA	NA
establishment or maintenance of monopolar cell polarity	GO:0061339	BP	25	1	0.17	+	5	0.155	1	NS	geneontology.org	NA	NA
axis elongation	GO:0003401	BP	25	1	0.17	+	5	0.155	1	NS	geneontology.org	NA	NA
xenobiotic catabolic process	GO:0042178	BP	25	1	0.17	+	5	0.155	1	NS	geneontology.org	NA	NA
diacylglycerol metabolic process	GO:0046339	BP	25	1	0.17	+	5	0.155	1	NS	geneontology.org	NA	NA
regulation of autophagy of mitochondrion	GO:1903146	BP	51	2	0.34	+	5	0.046	1	NS	geneontology.org	NA	NA
negative regulation of TORC1 signaling	GO:1904262	BP	51	2	0.34	+	5	0.046	1	NS	geneontology.org	NA	NA
lipid storage	GO:0019915	BP	51	2	0.34	+	5	0.046	1	NS	geneontology.org	NA	NA
positive regulation of protein targeting to membrane	GO:0090314	BP	26	1	0.17	+	5	0.161	1	NS	geneontology.org	NA	NA
protein K63-linked deubiquitination	GO:0070536	BP	26	1	0.17	+	5	0.161	1	NS	geneontology.org	NA	NA
positive regulation of telomere maintenance via telomerase	GO:0032212	BP	26	1	0.17	+	5	0.161	1	NS	geneontology.org	NA	NA
regulation of postsynaptic neurotransmitter receptor internalization	GO:0099149	BP	26	1	0.17	+	5	0.161	1	NS	geneontology.org	NA	NA
positive regulation of JUN kinase activity	GO:0043507	BP	26	1	0.17	+	5	0.161	1	NS	geneontology.org	NA	NA
regulation of cardiac muscle contraction by calcium ion signaling	GO:0010882	BP	26	1	0.17	+	5	0.161	1	NS	geneontology.org	NA	NA
autophagosome maturation	GO:0097352	BP	52	2	0.35	+	5	0.0476	1	NS	geneontology.org	NA	NA
chondroitin sulfate metabolic process	GO:0030204	BP	26	1	0.17	+	5	0.161	1	NS	geneontology.org	NA	NA
establishment or maintenance of apical/basal cell polarity	GO:0035088	BP	53	2	0.36	+	5	0.0493	1	NS	geneontology.org	NA	NA
establishment or maintenance of bipolar cell polarity	GO:0061245	BP	53	2	0.36	+	5	0.0493	1	NS	geneontology.org	NA	NA
ether metabolic process	GO:0018904	BP	27	1	0.18	+	5	0.166	1	NS	geneontology.org	NA	NA
adaptive thermogenesis	GO:1990845	BP	27	1	0.18	+	5	0.166	1	NS	geneontology.org	NA	NA
nucleotide transmembrane transport	GO:1901679	BP	27	1	0.18	+	5	0.166	1	NS	geneontology.org	NA	NA
glycosaminoglycan catabolic process	GO:0006027	BP	27	1	0.18	+	5	0.166	1	NS	geneontology.org	NA	NA
ruffle organization	GO:0031529	BP	27	1	0.18	+	5	0.166	1	NS	geneontology.org	NA	NA
response to increased oxygen levels	GO:0036296	BP	27	1	0.18	+	5	0.166	1	NS	geneontology.org	NA	NA
granulocyte differentiation	GO:0030851	BP	27	1	0.18	+	5	0.166	1	NS	geneontology.org	NA	NA
protein autoprocessing	GO:0016540	BP	27	1	0.18	+	5	0.166	1	NS	geneontology.org	NA	NA
stress-activated protein kinase signaling cascade	GO:0031098	BP	27	1	0.18	+	5	0.166	1	NS	geneontology.org	NA	NA
regulation of dephosphorylation	GO:0035303	BP	27	1	0.18	+	5	0.166	1	NS	geneontology.org	NA	NA
synaptic vesicle maturation	GO:0016188	BP	27	1	0.18	+	5	0.166	1	NS	geneontology.org	NA	NA
response to gamma radiation	GO:0010332	BP	54	2	0.36	+	5	0.0509	1	NS	geneontology.org	NA	NA
mitotic G2/M transition checkpoint	GO:0044818	BP	55	2	0.37	+	5	0.0526	1	NS	geneontology.org	NA	NA
cerebellar Purkinje cell layer development	GO:0021680	BP	28	1	0.19	+	5	0.172	1	NS	geneontology.org	NA	NA
T cell lineage commitment	GO:0002360	BP	28	1	0.19	+	5	0.172	1	NS	geneontology.org	NA	NA
male meiosis I	GO:0007141	BP	28	1	0.19	+	5	0.172	1	NS	geneontology.org	NA	NA
male meiotic nuclear division	GO:0007140	BP	56	2	0.38	+	5	0.0543	1	NS	geneontology.org	NA	NA
regulation of syncytium formation by plasma membrane fusion	GO:0060142	BP	28	1	0.19	+	5	0.172	1	NS	geneontology.org	NA	NA
mitotic metaphase chromosome alignment	GO:0007080	BP	56	2	0.38	+	5	0.0543	1	NS	geneontology.org	NA	NA
cellular response to gamma radiation	GO:0071480	BP	28	1	0.19	+	5	0.172	1	NS	geneontology.org	NA	NA
epithelial cell maturation	GO:0002070	BP	28	1	0.19	+	5	0.172	1	NS	geneontology.org	NA	NA
oocyte maturation	GO:0001556	BP	28	1	0.19	+	5	0.172	1	NS	geneontology.org	NA	NA
cellular response to interleukin-6	GO:0071354	BP	28	1	0.19	+	5	0.172	1	NS	geneontology.org	NA	NA
intracellular sterol transport	GO:0032366	BP	28	1	0.19	+	5	0.172	1	NS	geneontology.org	NA	NA
oocyte development	GO:0048599	BP	56	2	0.38	+	5	0.0543	1	NS	geneontology.org	NA	NA
membrane raft organization	GO:0031579	BP	28	1	0.19	+	5	0.172	1	NS	geneontology.org	NA	NA
cortical cytoskeleton organization	GO:0030865	BP	56	2	0.38	+	5	0.0543	1	NS	geneontology.org	NA	NA
long-chain fatty acid biosynthetic process	GO:0042759	BP	28	1	0.19	+	5	0.172	1	NS	geneontology.org	NA	NA
mitochondrial genome maintenance	GO:0000002	BP	28	1	0.19	+	5	0.172	1	NS	geneontology.org	NA	NA
fatty-acyl-CoA biosynthetic process	GO:0046949	BP	28	1	0.19	+	5	0.172	1	NS	geneontology.org	NA	NA
positive regulation of G2/M transition of mitotic cell cycle	GO:0010971	BP	28	1	0.19	+	5	0.172	1	NS	geneontology.org	NA	NA
phosphatidylinositol phosphate biosynthetic process	GO:0046854	BP	56	2	0.38	+	5	0.0543	1	NS	geneontology.org	NA	NA
snRNA metabolic process	GO:0016073	BP	56	2	0.38	+	5	0.0543	1	NS	geneontology.org	NA	NA
negative regulation of striated muscle cell apoptotic process	GO:0010664	BP	28	1	0.19	+	5	0.172	1	NS	geneontology.org	NA	NA
positive regulation of autophagy of mitochondrion	GO:1903599	BP	28	1	0.19	+	5	0.172	1	NS	geneontology.org	NA	NA
phosphatidylethanolamine metabolic process	GO:0046337	BP	28	1	0.19	+	5	0.172	1	NS	geneontology.org	NA	NA
tight junction assembly	GO:0120192	BP	57	2	0.38	+	5	0.0561	1	NS	geneontology.org	NA	NA
nuclear envelope organization	GO:0006998	BP	58	2	0.39	+	5	0.0578	1	NS	geneontology.org	NA	NA
myelination in peripheral nervous system	GO:0022011	BP	29	1	0.19	+	5	0.177	1	NS	geneontology.org	NA	NA
spinal cord motor neuron differentiation	GO:0021522	BP	29	1	0.19	+	5	0.177	1	NS	geneontology.org	NA	NA
positive regulation of DNA-templated transcription, elongation	GO:0032786	BP	58	2	0.39	+	5	0.0578	1	NS	geneontology.org	NA	NA
positive regulation of receptor internalization	GO:0002092	BP	29	1	0.19	+	5	0.177	1	NS	geneontology.org	NA	NA
glandular epithelial cell development	GO:0002068	BP	29	1	0.19	+	5	0.177	1	NS	geneontology.org	NA	NA
regulation of protein autophosphorylation	GO:0031952	BP	29	1	0.19	+	5	0.177	1	NS	geneontology.org	NA	NA
peripheral nervous system axon ensheathment	GO:0032292	BP	29	1	0.19	+	5	0.177	1	NS	geneontology.org	NA	NA
activation of protein kinase activity	GO:0032147	BP	58	2	0.39	+	5	0.0578	1	NS	geneontology.org	NA	NA
negative regulation of potassium ion transport	GO:0043267	BP	29	1	0.19	+	5	0.177	1	NS	geneontology.org	NA	NA
positive regulation of telomere maintenance via telomere lengthening	GO:1904358	BP	29	1	0.19	+	5	0.177	1	NS	geneontology.org	NA	NA
negative regulation of telomere maintenance via telomere lengthening	GO:1904357	BP	29	1	0.19	+	5	0.177	1	NS	geneontology.org	NA	NA
response to fatty acid	GO:0070542	BP	59	2	0.4	+	5	0.0596	1	NS	geneontology.org	NA	NA
vesicle docking	GO:0048278	BP	59	2	0.4	+	5	0.0596	1	NS	geneontology.org	NA	NA
COPI-coated vesicle	GO:0030137	CC	25	1	0.17	+	5	0.155	1	NS	geneontology.org	NA	NA
extrinsic component of organelle membrane	GO:0031312	CC	25	1	0.17	+	5	0.155	1	NS	geneontology.org	NA	NA
90S preribosome	GO:0030686	CC	26	1	0.17	+	5	0.161	1	NS	geneontology.org	NA	NA
rough endoplasmic reticulum membrane	GO:0030867	CC	26	1	0.17	+	5	0.161	1	NS	geneontology.org	NA	NA
INO80-type complex	GO:0097346	CC	27	1	0.18	+	5	0.166	1	NS	geneontology.org	NA	NA
SAGA complex	GO:0000124	CC	27	1	0.18	+	5	0.166	1	NS	geneontology.org	NA	NA
axonal growth cone	GO:0044295	CC	28	1	0.19	+	5	0.172	1	NS	geneontology.org	NA	NA
mRNA cleavage factor complex	GO:0005849	CC	29	1	0.19	+	5	0.177	1	NS	geneontology.org	NA	NA
neuronal dense core vesicle	GO:0098992	CC	29	1	0.19	+	5	0.177	1	NS	geneontology.org	NA	NA
structural constituent of nuclear pore	GO:0017056	MF	25	1	0.17	+	5	0.155	1	NS	geneontology.org	NA	NA
phosphatase activator activity	GO:0019211	MF	25	1	0.17	+	5	0.155	1	NS	geneontology.org	NA	NA
fatty acid ligase activity	GO:0015645	MF	25	1	0.17	+	5	0.155	1	NS	geneontology.org	NA	NA
fatty acid-CoA ligase activity	GO:0120515	MF	25	1	0.17	+	5	0.155	1	NS	geneontology.org	NA	NA
protein tyrosine/serine/threonine phosphatase activity	GO:0008138	MF	25	1	0.17	+	5	0.155	1	NS	geneontology.org	NA	NA
poly(U) RNA binding	GO:0008266	MF	26	1	0.17	+	5	0.161	1	NS	geneontology.org	NA	NA
purine nucleotide transmembrane transporter activity	GO:0015216	MF	26	1	0.17	+	5	0.161	1	NS	geneontology.org	NA	NA
protein kinase A regulatory subunit binding	GO:0034237	MF	26	1	0.17	+	5	0.161	1	NS	geneontology.org	NA	NA
CoA-ligase activity	GO:0016405	MF	27	1	0.18	+	5	0.166	1	NS	geneontology.org	NA	NA
ATPase-coupled monoatomic cation transmembrane transporter activity	GO:0019829	MF	54	2	0.36	+	5	0.0509	1	NS	geneontology.org	NA	NA
histone H3 acetyltransferase activity	GO:0010484	MF	27	1	0.18	+	5	0.166	1	NS	geneontology.org	NA	NA
pyridoxal phosphate binding	GO:0030170	MF	55	2	0.37	+	5	0.0526	1	NS	geneontology.org	NA	NA
intramolecular transferase activity	GO:0016866	MF	28	1	0.19	+	5	0.172	1	NS	geneontology.org	NA	NA
vitamin B6 binding	GO:0070279	MF	56	2	0.38	+	5	0.0543	1	NS	geneontology.org	NA	NA
nuclear receptor coactivator activity	GO:0030374	MF	57	2	0.38	+	5	0.0561	1	NS	geneontology.org	NA	NA
glycolipid binding	GO:0051861	MF	29	1	0.19	+	5	0.177	1	NS	geneontology.org	NA	NA
ligand-gated calcium channel activity	GO:0099604	MF	29	1	0.19	+	5	0.177	1	NS	geneontology.org	NA	NA
poly-pyrimidine tract binding	GO:0008187	MF	29	1	0.19	+	5	0.177	1	NS	geneontology.org	NA	NA
single-stranded DNA helicase activity	GO:0017116	MF	58	2	0.39	+	5	0.0578	1	NS	geneontology.org	NA	NA
localization within membrane	GO:0051668	BP	553	16	3.71	+	4	9.69E-07	0.00132	**	geneontology.org	NA	NA
organelle outer membrane	GO:0031968	CC	258	8	1.73	+	4	0.000357	0.0178	**	geneontology.org	NA	NA
outer membrane	GO:0019867	CC	260	8	1.74	+	4	0.000376	0.0183	**	geneontology.org	NA	NA
mitochondrial outer membrane	GO:0005741	CC	229	7	1.54	+	4	0.00091	0.0395	**	geneontology.org	NA	NA
nuclear chromosome	GO:0000228	CC	233	7	1.56	+	4	0.00101	0.0427	**	geneontology.org	NA	NA
regulation of autophagy	GO:0010506	BP	358	10	2.4	+	4	0.000154	0.0493	**	geneontology.org	NA	NA
midbody	GO:0030496	CC	209	6	1.4	+	4	0.00289	0.0874	NS	geneontology.org	NA	NA
macroautophagy	GO:0016236	BP	222	7	1.49	+	4	0.000759	0.141	NS	geneontology.org	NA	NA
response to endoplasmic reticulum stress	GO:0034976	BP	235	7	1.58	+	4	0.00106	0.181	NS	geneontology.org	NA	NA
glycosylation	GO:0070085	BP	235	7	1.58	+	4	0.00106	0.183	NS	geneontology.org	NA	NA
protein carrier chaperone	GO:0140597	MF	188	6	1.26	+	4	0.0017	0.218	NS	geneontology.org	NA	NA
glycerophospholipid biosynthetic process	GO:0046474	BP	193	6	1.29	+	4	0.00194	0.278	NS	geneontology.org	NA	NA
vacuole organization	GO:0007033	BP	194	6	1.3	+	4	0.00199	0.283	NS	geneontology.org	NA	NA
ATP-dependent activity, acting on DNA	GO:0008094	MF	208	6	1.39	+	4	0.00282	0.307	NS	geneontology.org	NA	NA
DNA translocase activity	GO:0015616	MF	152	5	1.02	+	4	0.00363	0.332	NS	geneontology.org	NA	NA
ATP-dependent H2AZ histone chaperone activity	GO:0140849	MF	151	5	1.01	+	4	0.00353	0.334	NS	geneontology.org	NA	NA
cohesin loader activity	GO:0061775	MF	153	5	1.03	+	4	0.00373	0.335	NS	geneontology.org	NA	NA
ATP-dependent histone chaperone activity	GO:0140674	MF	152	5	1.02	+	4	0.00363	0.338	NS	geneontology.org	NA	NA
H3-H4 histone complex chaperone activity	GO:0000510	MF	151	5	1.01	+	4	0.00353	0.341	NS	geneontology.org	NA	NA
chromatin extrusion motor activity	GO:0140584	MF	151	5	1.01	+	4	0.00353	0.347	NS	geneontology.org	NA	NA
ATP-dependent H3-H4 histone complex chaperone activity	GO:0140665	MF	151	5	1.01	+	4	0.00353	0.354	NS	geneontology.org	NA	NA
DNA clamp loader activity	GO:0003689	MF	160	5	1.07	+	4	0.00451	0.372	NS	geneontology.org	NA	NA
ATP-dependent chromatin remodeler activity	GO:0140658	MF	158	5	1.06	+	4	0.00428	0.377	NS	geneontology.org	NA	NA
histone chaperone activity	GO:0140713	MF	164	5	1.1	+	4	0.00501	0.394	NS	geneontology.org	NA	NA
positive regulation of autophagy	GO:0010508	BP	156	5	1.05	+	4	0.00405	0.429	NS	geneontology.org	NA	NA
Golgi cisterna membrane	GO:0032580	CC	94	3	0.63	+	4	0.0254	0.461	NS	geneontology.org	NA	NA
histone acetyltransferase complex	GO:0000123	CC	95	3	0.64	+	4	0.0261	0.469	NS	geneontology.org	NA	NA
establishment of RNA localization	GO:0051236	BP	163	5	1.09	+	4	0.00488	0.482	NS	geneontology.org	NA	NA
chromatin looping	GO:0140588	BP	164	5	1.1	+	4	0.00501	0.482	NS	geneontology.org	NA	NA
cell cycle checkpoint signaling	GO:0000075	BP	169	5	1.13	+	4	0.00568	0.517	NS	geneontology.org	NA	NA
RNA modification	GO:0009451	BP	169	5	1.13	+	4	0.00568	0.52	NS	geneontology.org	NA	NA
protein acetyltransferase complex	GO:0031248	CC	105	3	0.7	+	4	0.0337	0.538	NS	geneontology.org	NA	NA
acetyltransferase complex	GO:1902493	CC	106	3	0.71	+	4	0.0345	0.542	NS	geneontology.org	NA	NA
nuclear receptor binding	GO:0016922	MF	137	4	0.92	+	4	0.0137	0.565	NS	geneontology.org	NA	NA
catalytic activity, acting on a tRNA	GO:0140101	MF	138	4	0.93	+	4	0.014	0.574	NS	geneontology.org	NA	NA
recycling endosome membrane	GO:0055038	CC	111	3	0.74	+	4	0.0388	0.59	NS	geneontology.org	NA	NA
regulation of cell cycle G2/M phase transition	GO:1902749	BP	120	4	0.8	+	4	0.00873	0.656	NS	geneontology.org	NA	NA
double-strand break repair via homologous recombination	GO:0000724	BP	121	4	0.81	+	4	0.00898	0.665	NS	geneontology.org	NA	NA
protease binding	GO:0002020	MF	136	4	0.91	+	4	0.0134	0.67	NS	geneontology.org	NA	NA
DNA integrity checkpoint signaling	GO:0031570	BP	124	4	0.83	+	4	0.00977	0.696	NS	geneontology.org	NA	NA
recombinational repair	GO:0000725	BP	126	4	0.84	+	4	0.0103	0.715	NS	geneontology.org	NA	NA
positive regulation of intracellular transport	GO:0032388	BP	138	4	0.93	+	4	0.014	0.745	NS	geneontology.org	NA	NA
positive regulation of DNA repair	GO:0045739	BP	138	4	0.93	+	4	0.014	0.748	NS	geneontology.org	NA	NA
protein modification by small protein removal	GO:0070646	BP	130	4	0.87	+	4	0.0115	0.766	NS	geneontology.org	NA	NA
nuclear export	GO:0051168	BP	131	4	0.88	+	4	0.0118	0.769	NS	geneontology.org	NA	NA
tRNA processing	GO:0008033	BP	133	4	0.89	+	4	0.0124	0.786	NS	geneontology.org	NA	NA
mRNA transport	GO:0051028	BP	135	4	0.91	+	4	0.013	0.806	NS	geneontology.org	NA	NA
negative regulation of DNA metabolic process	GO:0051053	BP	136	4	0.91	+	4	0.0134	0.806	NS	geneontology.org	NA	NA
regulation of protein localization to nucleus	GO:1900180	BP	146	4	0.98	+	4	0.0169	0.817	NS	geneontology.org	NA	NA
phosphatidylinositol metabolic process	GO:0046488	BP	148	4	0.99	+	4	0.0177	0.849	NS	geneontology.org	NA	NA
replication fork	GO:0005657	CC	74	2	0.5	+	4	0.0883	0.995	NS	geneontology.org	NA	NA
mitotic spindle assembly checkpoint signaling	GO:0007094	BP	30	1	0.2	+	4	0.183	1	NS	geneontology.org	NA	NA
somitogenesis	GO:0001756	BP	60	2	0.4	+	4	0.0614	1	NS	geneontology.org	NA	NA
cellular response to dexamethasone stimulus	GO:0071549	BP	30	1	0.2	+	4	0.183	1	NS	geneontology.org	NA	NA
positive regulation of signal transduction by p53 class mediator	GO:1901798	BP	30	1	0.2	+	4	0.183	1	NS	geneontology.org	NA	NA
mitotic spindle checkpoint signaling	GO:0071174	BP	30	1	0.2	+	4	0.183	1	NS	geneontology.org	NA	NA
spindle assembly checkpoint signaling	GO:0071173	BP	30	1	0.2	+	4	0.183	1	NS	geneontology.org	NA	NA
oocyte differentiation	GO:0009994	BP	60	2	0.4	+	4	0.0614	1	NS	geneontology.org	NA	NA
macromolecule deacylation	GO:0098732	BP	30	1	0.2	+	4	0.183	1	NS	geneontology.org	NA	NA
tight junction organization	GO:0120193	BP	60	2	0.4	+	4	0.0614	1	NS	geneontology.org	NA	NA
vesicle targeting, to, from or within Golgi	GO:0048199	BP	30	1	0.2	+	4	0.183	1	NS	geneontology.org	NA	NA
regulation of release of sequestered calcium ion into cytosol by sarcoplasmic reticulum	GO:0010880	BP	30	1	0.2	+	4	0.183	1	NS	geneontology.org	NA	NA
ketone biosynthetic process	GO:0042181	BP	30	1	0.2	+	4	0.183	1	NS	geneontology.org	NA	NA
regulation of vacuole organization	GO:0044088	BP	61	2	0.41	+	4	0.0632	1	NS	geneontology.org	NA	NA
regulation of protein import into nucleus	GO:0042306	BP	61	2	0.41	+	4	0.0632	1	NS	geneontology.org	NA	NA
positive regulation of cell cycle G2/M phase transition	GO:1902751	BP	31	1	0.21	+	4	0.188	1	NS	geneontology.org	NA	NA
protein insertion into ER membrane	GO:0045048	BP	31	1	0.21	+	4	0.188	1	NS	geneontology.org	NA	NA
exocytic process	GO:0140029	BP	62	2	0.42	+	4	0.065	1	NS	geneontology.org	NA	NA
spindle checkpoint signaling	GO:0031577	BP	31	1	0.21	+	4	0.188	1	NS	geneontology.org	NA	NA
chondroitin sulfate proteoglycan metabolic process	GO:0050654	BP	31	1	0.21	+	4	0.188	1	NS	geneontology.org	NA	NA
negative regulation of canonical NF-kappaB signal transduction	GO:0043124	BP	62	2	0.42	+	4	0.065	1	NS	geneontology.org	NA	NA
positive regulation of double-strand break repair	GO:2000781	BP	94	3	0.63	+	4	0.0254	1	NS	geneontology.org	NA	NA
regulation of cytokinesis	GO:0032465	BP	94	3	0.63	+	4	0.0254	1	NS	geneontology.org	NA	NA
NADH dehydrogenase complex assembly	GO:0010257	BP	63	2	0.42	+	4	0.0669	1	NS	geneontology.org	NA	NA
mitochondrial respiratory chain complex I assembly	GO:0032981	BP	63	2	0.42	+	4	0.0669	1	NS	geneontology.org	NA	NA
glycosphingolipid metabolic process	GO:0006687	BP	64	2	0.43	+	4	0.0687	1	NS	geneontology.org	NA	NA
protein targeting to lysosome	GO:0006622	BP	32	1	0.21	+	4	0.194	1	NS	geneontology.org	NA	NA
cellular response to fluid shear stress	GO:0071498	BP	32	1	0.21	+	4	0.194	1	NS	geneontology.org	NA	NA
cellular response to interleukin-4	GO:0071353	BP	32	1	0.21	+	4	0.194	1	NS	geneontology.org	NA	NA
cellular senescence	GO:0090398	BP	64	2	0.43	+	4	0.0687	1	NS	geneontology.org	NA	NA
response to interleukin-6	GO:0070741	BP	32	1	0.21	+	4	0.194	1	NS	geneontology.org	NA	NA
regulation of protein targeting to membrane	GO:0090313	BP	32	1	0.21	+	4	0.194	1	NS	geneontology.org	NA	NA
attachment of spindle microtubules to kinetochore	GO:0008608	BP	32	1	0.21	+	4	0.194	1	NS	geneontology.org	NA	NA
diol metabolic process	GO:0034311	BP	32	1	0.21	+	4	0.194	1	NS	geneontology.org	NA	NA
regulation of multicellular organism growth	GO:0040014	BP	65	2	0.44	+	4	0.0706	1	NS	geneontology.org	NA	NA
positive regulation of viral process	GO:0048524	BP	65	2	0.44	+	4	0.0706	1	NS	geneontology.org	NA	NA
chromosome organization involved in meiotic cell cycle	GO:0070192	BP	65	2	0.44	+	4	0.0706	1	NS	geneontology.org	NA	NA
telomere maintenance	GO:0000723	BP	98	3	0.66	+	4	0.0283	1	NS	geneontology.org	NA	NA
ceramide metabolic process	GO:0006672	BP	99	3	0.66	+	4	0.029	1	NS	geneontology.org	NA	NA
ER-nucleus signaling pathway	GO:0006984	BP	33	1	0.22	+	4	0.199	1	NS	geneontology.org	NA	NA
negative regulation of mitotic sister chromatid separation	GO:2000816	BP	33	1	0.22	+	4	0.199	1	NS	geneontology.org	NA	NA
NADH metabolic process	GO:0006734	BP	33	1	0.22	+	4	0.199	1	NS	geneontology.org	NA	NA
mitotic G1/S transition checkpoint signaling	GO:0044819	BP	33	1	0.22	+	4	0.199	1	NS	geneontology.org	NA	NA
homologous chromosome segregation	GO:0045143	BP	66	2	0.44	+	4	0.0725	1	NS	geneontology.org	NA	NA
negative regulation of mitotic sister chromatid segregation	GO:0033048	BP	33	1	0.22	+	4	0.199	1	NS	geneontology.org	NA	NA
negative regulation of sister chromatid segregation	GO:0033046	BP	33	1	0.22	+	4	0.199	1	NS	geneontology.org	NA	NA
negative regulation of intracellular protein transport	GO:0090317	BP	33	1	0.22	+	4	0.199	1	NS	geneontology.org	NA	NA
aminoglycan catabolic process	GO:0006026	BP	33	1	0.22	+	4	0.199	1	NS	geneontology.org	NA	NA
brown fat cell differentiation	GO:0050873	BP	33	1	0.22	+	4	0.199	1	NS	geneontology.org	NA	NA
negative regulation of B cell activation	GO:0050869	BP	33	1	0.22	+	4	0.199	1	NS	geneontology.org	NA	NA
maturation of 5.8S rRNA	GO:0000460	BP	33	1	0.22	+	4	0.199	1	NS	geneontology.org	NA	NA
mitotic G1 DNA damage checkpoint signaling	GO:0031571	BP	33	1	0.22	+	4	0.199	1	NS	geneontology.org	NA	NA
intrinsic apoptotic signaling pathway in response to DNA damage by p53 class mediator	GO:0042771	BP	33	1	0.22	+	4	0.199	1	NS	geneontology.org	NA	NA
epithelial cell migration	GO:0010631	BP	33	1	0.22	+	4	0.199	1	NS	geneontology.org	NA	NA
negative regulation of mitotic metaphase/anaphase transition	GO:0045841	BP	33	1	0.22	+	4	0.199	1	NS	geneontology.org	NA	NA
cholesterol transport	GO:0030301	BP	67	2	0.45	+	4	0.0744	1	NS	geneontology.org	NA	NA
positive regulation of cold-induced thermogenesis	GO:0120162	BP	101	3	0.68	+	4	0.0305	1	NS	geneontology.org	NA	NA
response to growth hormone	GO:0060416	BP	34	1	0.23	+	4	0.205	1	NS	geneontology.org	NA	NA
rescue of stalled ribosome	GO:0072344	BP	34	1	0.23	+	4	0.205	1	NS	geneontology.org	NA	NA
Wnt signaling pathway, planar cell polarity pathway	GO:0060071	BP	34	1	0.23	+	4	0.205	1	NS	geneontology.org	NA	NA
regulation of fatty acid transport	GO:2000191	BP	34	1	0.23	+	4	0.205	1	NS	geneontology.org	NA	NA
regulation of spindle assembly	GO:0090169	BP	34	1	0.23	+	4	0.205	1	NS	geneontology.org	NA	NA
maturation of SSU-rRNA from tricistronic rRNA transcript (SSU-rRNA, 5.8S rRNA, LSU-rRNA)	GO:0000462	BP	34	1	0.23	+	4	0.205	1	NS	geneontology.org	NA	NA
negative regulation of cytokine production involved in immune response	GO:0002719	BP	34	1	0.23	+	4	0.205	1	NS	geneontology.org	NA	NA
glycosaminoglycan metabolic process	GO:0030203	BP	104	3	0.7	+	4	0.0329	1	NS	geneontology.org	NA	NA
cell volume homeostasis	GO:0006884	BP	35	1	0.23	+	4	0.21	1	NS	geneontology.org	NA	NA
positive regulation of T cell migration	GO:2000406	BP	35	1	0.23	+	4	0.21	1	NS	geneontology.org	NA	NA
negative regulation of metaphase/anaphase transition of cell cycle	GO:1902100	BP	35	1	0.23	+	4	0.21	1	NS	geneontology.org	NA	NA
negative regulation of chromosome separation	GO:1905819	BP	35	1	0.23	+	4	0.21	1	NS	geneontology.org	NA	NA
response to interleukin-4	GO:0070670	BP	35	1	0.23	+	4	0.21	1	NS	geneontology.org	NA	NA
positive regulation of potassium ion transmembrane transport	GO:1901381	BP	35	1	0.23	+	4	0.21	1	NS	geneontology.org	NA	NA
phosphatidylinositol 3-kinase/protein kinase B signal transduction	GO:0043491	BP	70	2	0.47	+	4	0.0803	1	NS	geneontology.org	NA	NA
positive T cell selection	GO:0043368	BP	35	1	0.23	+	4	0.21	1	NS	geneontology.org	NA	NA
rRNA modification	GO:0000154	BP	35	1	0.23	+	4	0.21	1	NS	geneontology.org	NA	NA
very long-chain fatty acid metabolic process	GO:0000038	BP	35	1	0.23	+	4	0.21	1	NS	geneontology.org	NA	NA
establishment of skin barrier	GO:0061436	BP	35	1	0.23	+	4	0.21	1	NS	geneontology.org	NA	NA
negative regulation of JNK cascade	GO:0046329	BP	35	1	0.23	+	4	0.21	1	NS	geneontology.org	NA	NA
unsaturated fatty acid metabolic process	GO:0033559	BP	106	3	0.71	+	4	0.0345	1	NS	geneontology.org	NA	NA
endosome to lysosome transport	GO:0008333	BP	71	2	0.48	+	4	0.0822	1	NS	geneontology.org	NA	NA
vesicle coating	GO:0006901	BP	36	1	0.24	+	4	0.215	1	NS	geneontology.org	NA	NA
regulation of regulatory T cell differentiation	GO:0045589	BP	36	1	0.24	+	4	0.215	1	NS	geneontology.org	NA	NA
peroxisome organization	GO:0007031	BP	36	1	0.24	+	4	0.215	1	NS	geneontology.org	NA	NA
negative regulation of chromosome segregation	GO:0051985	BP	36	1	0.24	+	4	0.215	1	NS	geneontology.org	NA	NA
response to dietary excess	GO:0002021	BP	36	1	0.24	+	4	0.215	1	NS	geneontology.org	NA	NA
positive regulation of canonical Wnt signaling pathway	GO:0090263	BP	108	3	0.72	+	4	0.0362	1	NS	geneontology.org	NA	NA
epithelium migration	GO:0090132	BP	36	1	0.24	+	4	0.215	1	NS	geneontology.org	NA	NA
telomere organization	GO:0032200	BP	108	3	0.72	+	4	0.0362	1	NS	geneontology.org	NA	NA
renal absorption	GO:0070293	BP	36	1	0.24	+	4	0.215	1	NS	geneontology.org	NA	NA
intermembrane lipid transfer	GO:0120009	BP	36	1	0.24	+	4	0.215	1	NS	geneontology.org	NA	NA
purine ribonucleotide transport	GO:0015868	BP	36	1	0.24	+	4	0.215	1	NS	geneontology.org	NA	NA
regulation of neuroinflammatory response	GO:0150077	BP	36	1	0.24	+	4	0.215	1	NS	geneontology.org	NA	NA
positive regulation of sodium ion transport	GO:0010765	BP	36	1	0.24	+	4	0.215	1	NS	geneontology.org	NA	NA
positive regulation of transcription by RNA polymerase I	GO:0045943	BP	36	1	0.24	+	4	0.215	1	NS	geneontology.org	NA	NA
regulation of homotypic cell-cell adhesion	GO:0034110	BP	37	1	0.25	+	4	0.221	1	NS	geneontology.org	NA	NA
response to mineralocorticoid	GO:0051385	BP	37	1	0.25	+	4	0.221	1	NS	geneontology.org	NA	NA
centrosome duplication	GO:0051298	BP	37	1	0.25	+	4	0.221	1	NS	geneontology.org	NA	NA
negative regulation of striated muscle cell differentiation	GO:0051154	BP	37	1	0.25	+	4	0.221	1	NS	geneontology.org	NA	NA
regulation of JUN kinase activity	GO:0043506	BP	37	1	0.25	+	4	0.221	1	NS	geneontology.org	NA	NA
protein deubiquitination	GO:0016579	BP	111	3	0.74	+	4	0.0388	1	NS	geneontology.org	NA	NA
establishment of mitotic spindle orientation	GO:0000132	BP	37	1	0.25	+	4	0.221	1	NS	geneontology.org	NA	NA
regulation of cardiac muscle contraction	GO:0055117	BP	74	2	0.5	+	4	0.0883	1	NS	geneontology.org	NA	NA
negative regulation of macroautophagy	GO:0016242	BP	37	1	0.25	+	4	0.221	1	NS	geneontology.org	NA	NA
eye photoreceptor cell development	GO:0042462	BP	37	1	0.25	+	4	0.221	1	NS	geneontology.org	NA	NA
determination of adult lifespan	GO:0008340	BP	37	1	0.25	+	4	0.221	1	NS	geneontology.org	NA	NA
negative regulation of exocytosis	GO:0045920	BP	37	1	0.25	+	4	0.221	1	NS	geneontology.org	NA	NA
SWI/SNF complex	GO:0016514	CC	30	1	0.2	+	4	0.183	1	NS	geneontology.org	NA	NA
nuclear outer membrane	GO:0005640	CC	31	1	0.21	+	4	0.188	1	NS	geneontology.org	NA	NA
MLL1 complex	GO:0071339	CC	31	1	0.21	+	4	0.188	1	NS	geneontology.org	NA	NA
MLL1/2 complex	GO:0044665	CC	32	1	0.21	+	4	0.194	1	NS	geneontology.org	NA	NA
H4/H2A histone acetyltransferase complex	GO:0043189	CC	32	1	0.21	+	4	0.194	1	NS	geneontology.org	NA	NA
NuA4 histone acetyltransferase complex	GO:0035267	CC	32	1	0.21	+	4	0.194	1	NS	geneontology.org	NA	NA
microtubule end	GO:1990752	CC	36	1	0.24	+	4	0.215	1	NS	geneontology.org	NA	NA
adenylyltransferase activity	GO:0070566	MF	30	1	0.2	+	4	0.183	1	NS	geneontology.org	NA	NA
alcohol dehydrogenase (NADP+) activity	GO:0008106	MF	30	1	0.2	+	4	0.183	1	NS	geneontology.org	NA	NA
nucleotide transmembrane transporter activity	GO:0015215	MF	30	1	0.2	+	4	0.183	1	NS	geneontology.org	NA	NA
intracellularly ligand-gated monoatomic ion channel activity	GO:0005217	MF	30	1	0.2	+	4	0.183	1	NS	geneontology.org	NA	NA
poly-purine tract binding	GO:0070717	MF	31	1	0.21	+	4	0.188	1	NS	geneontology.org	NA	NA
acid-thiol ligase activity	GO:0016878	MF	31	1	0.21	+	4	0.188	1	NS	geneontology.org	NA	NA
translation initiation factor binding	GO:0031369	MF	32	1	0.21	+	4	0.194	1	NS	geneontology.org	NA	NA
NF-kappaB binding	GO:0051059	MF	32	1	0.21	+	4	0.194	1	NS	geneontology.org	NA	NA
oxidoreductase activity, acting on the CH-CH group of donors, NAD or NADP as acceptor	GO:0016628	MF	33	1	0.22	+	4	0.199	1	NS	geneontology.org	NA	NA
deacylase activity	GO:0160215	MF	66	2	0.44	+	4	0.0725	1	NS	geneontology.org	NA	NA
histone H4 acetyltransferase activity	GO:0010485	MF	33	1	0.22	+	4	0.199	1	NS	geneontology.org	NA	NA
RNA methyltransferase activity	GO:0008173	MF	67	2	0.45	+	4	0.0744	1	NS	geneontology.org	NA	NA
cyclin binding	GO:0030332	MF	34	1	0.23	+	4	0.205	1	NS	geneontology.org	NA	NA
hormone receptor binding	GO:0051427	MF	34	1	0.23	+	4	0.205	1	NS	geneontology.org	NA	NA
tRNA methyltransferase activity	GO:0008175	MF	34	1	0.23	+	4	0.205	1	NS	geneontology.org	NA	NA
dynein intermediate chain binding	GO:0045505	MF	36	1	0.24	+	4	0.215	1	NS	geneontology.org	NA	NA
palmitoyltransferase activity	GO:0016409	MF	36	1	0.24	+	4	0.215	1	NS	geneontology.org	NA	NA
aldo-keto reductase (NADPH) activity	GO:0004033	MF	36	1	0.24	+	4	0.215	1	NS	geneontology.org	NA	NA
protein serine/threonine kinase activator activity	GO:0043539	MF	73	2	0.49	+	4	0.0862	1	NS	geneontology.org	NA	NA
gamma-tubulin binding	GO:0043015	MF	37	1	0.25	+	4	0.221	1	NS	geneontology.org	NA	NA
organelle envelope	GO:0031967	CC	1294	27	8.68	+	3	1.14E-07	2.28E-05	***	geneontology.org	NA	NA
establishment of protein localization	GO:0045184	BP	1311	27	8.79	+	3	1.49E-07	0.00032	***	geneontology.org	NA	NA
perinuclear region of cytoplasm	GO:0048471	CC	742	18	4.98	+	3	2.43E-06	0.000323	***	geneontology.org	NA	NA
mitochondrial membrane	GO:0031966	CC	784	18	5.26	+	3	5.22E-06	0.000521	***	geneontology.org	NA	NA
mitochondrial envelope	GO:0005740	CC	830	18	5.57	+	3	1.13E-05	0.000906	***	geneontology.org	NA	NA
mitochondrial matrix	GO:0005759	CC	520	13	3.49	+	3	4.90E-05	0.00337	**	geneontology.org	NA	NA
centrosome	GO:0005813	CC	729	15	4.89	+	3	0.000115	0.00697	**	geneontology.org	NA	NA
protein catabolic process	GO:0030163	BP	785	16	5.26	+	3	7.53E-05	0.0283	**	geneontology.org	NA	NA
mitochondrial inner membrane	GO:0005743	CC	504	11	3.38	+	3	0.000599	0.0285	**	geneontology.org	NA	NA
ATP-dependent activity	GO:0140657	MF	584	13	3.92	+	3	0.000157	0.05	*	geneontology.org	NA	NA
mitotic cell cycle process	GO:1903047	BP	523	12	3.51	+	3	0.000214	0.0608	NS	geneontology.org	NA	NA
lipid biosynthetic process	GO:0008610	BP	603	13	4.04	+	3	0.000214	0.0619	NS	geneontology.org	NA	NA
mitotic cell cycle	GO:0000278	BP	603	13	4.04	+	3	0.000214	0.0631	NS	geneontology.org	NA	NA
spindle	GO:0005819	CC	435	9	2.92	+	3	0.0027	0.0842	NS	geneontology.org	NA	NA
chromosome organization	GO:0051276	BP	486	11	3.26	+	3	0.000443	0.0964	NS	geneontology.org	NA	NA
organophosphate biosynthetic process	GO:0090407	BP	571	12	3.83	+	3	0.000473	0.0988	NS	geneontology.org	NA	NA
establishment of organelle localization	GO:0051656	BP	423	10	2.84	+	3	0.000578	0.116	NS	geneontology.org	NA	NA
glycerolipid metabolic process	GO:0046486	BP	353	9	2.37	+	3	0.00064	0.125	NS	geneontology.org	NA	NA
phospholipid metabolic process	GO:0006644	BP	358	9	2.4	+	3	0.000707	0.134	NS	geneontology.org	NA	NA
intracellular monoatomic ion homeostasis	GO:0006873	BP	443	10	2.97	+	3	0.000824	0.149	NS	geneontology.org	NA	NA
monoatomic ion homeostasis	GO:0050801	BP	523	11	3.51	+	3	0.000811	0.149	NS	geneontology.org	NA	NA
protein localization to membrane	GO:0072657	BP	462	10	3.1	+	3	0.00113	0.189	NS	geneontology.org	NA	NA
GTPase binding	GO:0051020	MF	315	8	2.11	+	3	0.00131	0.209	NS	geneontology.org	NA	NA
catalytic activity, acting on RNA	GO:0140098	MF	401	9	2.69	+	3	0.00156	0.221	NS	geneontology.org	NA	NA
cytoplasmic side of membrane	GO:0098562	CC	209	5	1.4	+	3	0.0135	0.289	NS	geneontology.org	NA	NA
recycling endosome	GO:0055037	CC	212	5	1.42	+	3	0.0142	0.296	NS	geneontology.org	NA	NA
endosomal transport	GO:0016197	BP	266	7	1.78	+	3	0.00215	0.299	NS	geneontology.org	NA	NA
small GTPase binding	GO:0031267	MF	283	7	1.9	+	3	0.00303	0.323	NS	geneontology.org	NA	NA
intracellular monoatomic cation homeostasis	GO:0030003	BP	434	9	2.91	+	3	0.00266	0.339	NS	geneontology.org	NA	NA
acyltransferase activity, transferring groups other than amino-acyl groups	GO:0016747	MF	227	6	1.52	+	3	0.00433	0.375	NS	geneontology.org	NA	NA
glycerophospholipid metabolic process	GO:0006650	BP	285	7	1.91	+	3	0.00315	0.379	NS	geneontology.org	NA	NA
regulation of cell cycle phase transition	GO:1901987	BP	448	9	3	+	3	0.00328	0.385	NS	geneontology.org	NA	NA
chromosome, telomeric region	GO:0000781	CC	159	4	1.07	+	3	0.0224	0.413	NS	geneontology.org	NA	NA
molecular carrier activity	GO:0140104	MF	252	6	1.69	+	3	0.00713	0.414	NS	geneontology.org	NA	NA
establishment of protein localization to membrane	GO:0090150	BP	227	6	1.52	+	3	0.00433	0.455	NS	geneontology.org	NA	NA
mitochondrion organization	GO:0007005	BP	389	8	2.61	+	3	0.00478	0.476	NS	geneontology.org	NA	NA
translation	GO:0006412	BP	392	8	2.63	+	3	0.005	0.485	NS	geneontology.org	NA	NA
mitochondrial protein-containing complex	GO:0098798	CC	178	4	1.19	+	3	0.032	0.537	NS	geneontology.org	NA	NA
spindle pole	GO:0000922	CC	180	4	1.21	+	3	0.0332	0.543	NS	geneontology.org	NA	NA
process utilizing autophagic mechanism	GO:0061919	BP	331	7	2.22	+	3	0.00705	0.564	NS	geneontology.org	NA	NA
nucleocytoplasmic transport	GO:0006913	BP	247	6	1.66	+	3	0.00649	0.567	NS	geneontology.org	NA	NA
autophagy	GO:0006914	BP	331	7	2.22	+	3	0.00705	0.567	NS	geneontology.org	NA	NA
nuclear transport	GO:0051169	BP	248	6	1.66	+	3	0.00661	0.574	NS	geneontology.org	NA	NA
trans-Golgi network membrane	GO:0032588	CC	112	3	0.75	+	3	0.0396	0.59	NS	geneontology.org	NA	NA
glycoprotein metabolic process	GO:0009100	BP	337	7	2.26	+	3	0.00774	0.606	NS	geneontology.org	NA	NA
autophagosome	GO:0005776	CC	119	3	0.8	+	3	0.046	0.647	NS	geneontology.org	NA	NA
Golgi cisterna	GO:0031985	CC	118	3	0.79	+	3	0.0451	0.652	NS	geneontology.org	NA	NA
RNA localization	GO:0006403	BP	190	5	1.27	+	3	0.00919	0.67	NS	geneontology.org	NA	NA
protein complex oligomerization	GO:0051259	BP	271	6	1.82	+	3	0.01	0.709	NS	geneontology.org	NA	NA
glycoprotein biosynthetic process	GO:0009101	BP	273	6	1.83	+	3	0.0103	0.71	NS	geneontology.org	NA	NA
regulation of canonical NF-kappaB signal transduction	GO:0043122	BP	291	6	1.95	+	3	0.0138	0.742	NS	geneontology.org	NA	NA
positive regulation of DNA metabolic process	GO:0051054	BP	295	6	1.98	+	3	0.0147	0.767	NS	geneontology.org	NA	NA
DNA replication	GO:0006260	BP	202	5	1.35	+	3	0.0118	0.771	NS	geneontology.org	NA	NA
positive regulation of canonical NF-kappaB signal transduction	GO:0043123	BP	215	5	1.44	+	3	0.015	0.771	NS	geneontology.org	NA	NA
macromolecule glycosylation	GO:0043413	BP	215	5	1.44	+	3	0.015	0.774	NS	geneontology.org	NA	NA
protein glycosylation	GO:0006486	BP	215	5	1.44	+	3	0.015	0.777	NS	geneontology.org	NA	NA
helicase activity	GO:0004386	MF	155	4	1.04	+	3	0.0206	0.78	NS	geneontology.org	NA	NA
protein homooligomerization	GO:0051260	BP	207	5	1.39	+	3	0.013	0.804	NS	geneontology.org	NA	NA
nucleus organization	GO:0006997	BP	150	4	1.01	+	3	0.0185	0.871	NS	geneontology.org	NA	NA
regulation of DNA repair	GO:0006282	BP	226	5	1.52	+	3	0.0183	0.871	NS	geneontology.org	NA	NA
synaptic vesicle membrane	GO:0030672	CC	143	3	0.96	+	3	0.0716	0.872	NS	geneontology.org	NA	NA
exocytic vesicle membrane	GO:0099501	CC	143	3	0.96	+	3	0.0716	0.877	NS	geneontology.org	NA	NA
nucleobase-containing compound transport	GO:0015931	BP	233	5	1.56	+	3	0.0205	0.884	NS	geneontology.org	NA	NA
regulation of cold-induced thermogenesis	GO:0120161	BP	151	4	1.01	+	3	0.0189	0.887	NS	geneontology.org	NA	NA
nuclear chromosome segregation	GO:0098813	BP	234	5	1.57	+	3	0.0209	0.891	NS	geneontology.org	NA	NA
phagocytic vesicle	GO:0045335	CC	145	3	0.97	+	3	0.074	0.895	NS	geneontology.org	NA	NA
plasma membrane organization	GO:0007009	BP	152	4	1.02	+	3	0.0193	0.898	NS	geneontology.org	NA	NA
negative regulation of cell cycle phase transition	GO:1901988	BP	235	5	1.58	+	3	0.0212	0.903	NS	geneontology.org	NA	NA
protein localization to cell periphery	GO:1990778	BP	237	5	1.59	+	3	0.0219	0.92	NS	geneontology.org	NA	NA
ligase activity	GO:0016874	MF	167	4	1.12	+	3	0.0262	0.956	NS	geneontology.org	NA	NA
nucleic acid transport	GO:0050657	BP	161	4	1.08	+	3	0.0233	0.963	NS	geneontology.org	NA	NA
RNA transport	GO:0050658	BP	161	4	1.08	+	3	0.0233	0.966	NS	geneontology.org	NA	NA
small ribosomal subunit	GO:0015935	CC	75	2	0.5	+	3	0.0903	0.98	NS	geneontology.org	NA	NA
negative regulation of TOR signaling	GO:0032007	BP	75	2	0.5	+	3	0.0903	1	NS	geneontology.org	NA	NA
autophagy of mitochondrion	GO:0000422	BP	75	2	0.5	+	3	0.0903	1	NS	geneontology.org	NA	NA
body fluid secretion	GO:0007589	BP	75	2	0.5	+	3	0.0903	1	NS	geneontology.org	NA	NA
mitochondrial membrane organization	GO:0007006	BP	113	3	0.76	+	3	0.0405	1	NS	geneontology.org	NA	NA
cerebellar cortex morphogenesis	GO:0021696	BP	38	1	0.25	+	3	0.226	1	NS	geneontology.org	NA	NA
RNA 5'-end processing	GO:0000966	BP	38	1	0.25	+	3	0.226	1	NS	geneontology.org	NA	NA
regulation of DNA damage response, signal transduction by p53 class mediator	GO:0043516	BP	38	1	0.25	+	3	0.226	1	NS	geneontology.org	NA	NA
nuclear-transcribed mRNA catabolic process, nonsense-mediated decay	GO:0000184	BP	38	1	0.25	+	3	0.226	1	NS	geneontology.org	NA	NA
positive regulation of protein-containing complex disassembly	GO:0043243	BP	38	1	0.25	+	3	0.226	1	NS	geneontology.org	NA	NA
intrinsic apoptotic signaling pathway in response to DNA damage	GO:0008630	BP	76	2	0.51	+	3	0.0923	1	NS	geneontology.org	NA	NA
positive regulation of BMP signaling pathway	GO:0030513	BP	38	1	0.25	+	3	0.226	1	NS	geneontology.org	NA	NA
regulation of macrophage cytokine production	GO:0010935	BP	38	1	0.25	+	3	0.226	1	NS	geneontology.org	NA	NA
response to antibiotic	GO:0046677	BP	38	1	0.25	+	3	0.226	1	NS	geneontology.org	NA	NA
positive regulation of fatty acid metabolic process	GO:0045923	BP	38	1	0.25	+	3	0.226	1	NS	geneontology.org	NA	NA
positive regulation of DNA recombination	GO:0045911	BP	76	2	0.51	+	3	0.0923	1	NS	geneontology.org	NA	NA
aminoglycan metabolic process	GO:0006022	BP	115	3	0.77	+	3	0.0423	1	NS	geneontology.org	NA	NA
regulation of sodium ion transport	GO:0002028	BP	77	2	0.52	+	3	0.0944	1	NS	geneontology.org	NA	NA
establishment of protein localization to mitochondrion	GO:0072655	BP	77	2	0.52	+	3	0.0944	1	NS	geneontology.org	NA	NA
somite development	GO:0061053	BP	77	2	0.52	+	3	0.0944	1	NS	geneontology.org	NA	NA
membrane protein proteolysis	GO:0033619	BP	39	1	0.26	+	3	0.231	1	NS	geneontology.org	NA	NA
regulation of stress-activated MAPK cascade	GO:0032872	BP	39	1	0.26	+	3	0.231	1	NS	geneontology.org	NA	NA
organelle localization by membrane tethering	GO:0140056	BP	78	2	0.52	+	3	0.0965	1	NS	geneontology.org	NA	NA
maintenance of blood-brain barrier	GO:0035633	BP	39	1	0.26	+	3	0.231	1	NS	geneontology.org	NA	NA
tRNA methylation	GO:0030488	BP	39	1	0.26	+	3	0.231	1	NS	geneontology.org	NA	NA
negative regulation of insulin receptor signaling pathway	GO:0046627	BP	39	1	0.26	+	3	0.231	1	NS	geneontology.org	NA	NA
purine-containing compound transmembrane transport	GO:0072530	BP	39	1	0.26	+	3	0.231	1	NS	geneontology.org	NA	NA
regulation of nucleocytoplasmic transport	GO:0046822	BP	118	3	0.79	+	3	0.0451	1	NS	geneontology.org	NA	NA
sterol transport	GO:0015918	BP	79	2	0.53	+	3	0.0986	1	NS	geneontology.org	NA	NA
peptidyl-threonine phosphorylation	GO:0018107	BP	40	1	0.27	+	3	0.236	1	NS	geneontology.org	NA	NA
peptidyl-serine phosphorylation	GO:0018105	BP	80	2	0.54	+	3	0.101	1	NS	geneontology.org	NA	NA
adenine nucleotide transport	GO:0051503	BP	40	1	0.27	+	3	0.236	1	NS	geneontology.org	NA	NA
regulation of potassium ion transmembrane transport	GO:1901379	BP	80	2	0.54	+	3	0.101	1	NS	geneontology.org	NA	NA
COPII-coated vesicle budding	GO:0090114	BP	40	1	0.27	+	3	0.236	1	NS	geneontology.org	NA	NA
axonemal dynein complex assembly	GO:0070286	BP	40	1	0.27	+	3	0.236	1	NS	geneontology.org	NA	NA
fibroblast proliferation	GO:0048144	BP	40	1	0.27	+	3	0.236	1	NS	geneontology.org	NA	NA
autophagosome assembly	GO:0000045	BP	80	2	0.54	+	3	0.101	1	NS	geneontology.org	NA	NA
negative regulation of cellular response to insulin stimulus	GO:1900077	BP	40	1	0.27	+	3	0.236	1	NS	geneontology.org	NA	NA
regulation of cardiac muscle cell apoptotic process	GO:0010665	BP	40	1	0.27	+	3	0.236	1	NS	geneontology.org	NA	NA
fatty acid biosynthetic process	GO:0006633	BP	121	3	0.81	+	3	0.048	1	NS	geneontology.org	NA	NA
positive regulation of exocytosis	GO:0045921	BP	81	2	0.54	+	3	0.103	1	NS	geneontology.org	NA	NA
vesicle budding from membrane	GO:0006900	BP	82	2	0.55	+	3	0.105	1	NS	geneontology.org	NA	NA
female meiotic nuclear division	GO:0007143	BP	41	1	0.27	+	3	0.241	1	NS	geneontology.org	NA	NA
ribosome disassembly	GO:0032790	BP	41	1	0.27	+	3	0.241	1	NS	geneontology.org	NA	NA
intracellular lipid transport	GO:0032365	BP	41	1	0.27	+	3	0.241	1	NS	geneontology.org	NA	NA
regulation of stress-activated protein kinase signaling cascade	GO:0070302	BP	41	1	0.27	+	3	0.241	1	NS	geneontology.org	NA	NA
macromolecule methylation	GO:0043414	BP	123	3	0.82	+	3	0.0499	1	NS	geneontology.org	NA	NA
fatty-acyl-CoA metabolic process	GO:0035337	BP	41	1	0.27	+	3	0.241	1	NS	geneontology.org	NA	NA
aspartate family amino acid metabolic process	GO:0009066	BP	41	1	0.27	+	3	0.241	1	NS	geneontology.org	NA	NA
regulation of sprouting angiogenesis	GO:1903670	BP	41	1	0.27	+	3	0.241	1	NS	geneontology.org	NA	NA
heme metabolic process	GO:0042168	BP	41	1	0.27	+	3	0.241	1	NS	geneontology.org	NA	NA
sphingolipid catabolic process	GO:0030149	BP	41	1	0.27	+	3	0.241	1	NS	geneontology.org	NA	NA
regulation of double-strand break repair via homologous recombination	GO:0010569	BP	82	2	0.55	+	3	0.105	1	NS	geneontology.org	NA	NA
negative regulation of mitotic nuclear division	GO:0045839	BP	41	1	0.27	+	3	0.241	1	NS	geneontology.org	NA	NA
cellular response to reactive oxygen species	GO:0034614	BP	125	3	0.84	+	3	0.0519	1	NS	geneontology.org	NA	NA
meiosis I	GO:0007127	BP	126	3	0.84	+	3	0.053	1	NS	geneontology.org	NA	NA
positive regulation of lymphocyte migration	GO:2000403	BP	42	1	0.28	+	3	0.246	1	NS	geneontology.org	NA	NA
establishment of mitotic spindle localization	GO:0040001	BP	42	1	0.28	+	3	0.246	1	NS	geneontology.org	NA	NA
tissue migration	GO:0090130	BP	42	1	0.28	+	3	0.246	1	NS	geneontology.org	NA	NA
positive regulation of potassium ion transport	GO:0043268	BP	42	1	0.28	+	3	0.246	1	NS	geneontology.org	NA	NA
purine nucleotide transport	GO:0015865	BP	42	1	0.28	+	3	0.246	1	NS	geneontology.org	NA	NA
regulation of hippo signaling	GO:0035330	BP	42	1	0.28	+	3	0.246	1	NS	geneontology.org	NA	NA
peripheral nervous system development	GO:0007422	BP	85	2	0.57	+	3	0.111	1	NS	geneontology.org	NA	NA
mitotic DNA damage checkpoint signaling	GO:0044773	BP	85	2	0.57	+	3	0.111	1	NS	geneontology.org	NA	NA
proteoglycan metabolic process	GO:0006029	BP	85	2	0.57	+	3	0.111	1	NS	geneontology.org	NA	NA
mucopolysaccharide metabolic process	GO:1903510	BP	85	2	0.57	+	3	0.111	1	NS	geneontology.org	NA	NA
somatic diversification of immune receptors via germline recombination within a single locus	GO:0002562	BP	43	1	0.29	+	3	0.251	1	NS	geneontology.org	NA	NA
fat-soluble vitamin metabolic process	GO:0006775	BP	43	1	0.29	+	3	0.251	1	NS	geneontology.org	NA	NA
neural tube closure	GO:0001843	BP	86	2	0.58	+	3	0.114	1	NS	geneontology.org	NA	NA
acyl-CoA biosynthetic process	GO:0071616	BP	43	1	0.29	+	3	0.251	1	NS	geneontology.org	NA	NA
sensory perception of bitter taste	GO:0050913	BP	43	1	0.29	+	3	0.251	1	NS	geneontology.org	NA	NA
regulation of digestive system process	GO:0044058	BP	43	1	0.29	+	3	0.251	1	NS	geneontology.org	NA	NA
meiosis I cell cycle process	GO:0061982	BP	129	3	0.87	+	3	0.0561	1	NS	geneontology.org	NA	NA
somatic cell DNA recombination	GO:0016444	BP	43	1	0.29	+	3	0.251	1	NS	geneontology.org	NA	NA
positive regulation of substrate adhesion-dependent cell spreading	GO:1900026	BP	43	1	0.29	+	3	0.251	1	NS	geneontology.org	NA	NA
thioester biosynthetic process	GO:0035384	BP	43	1	0.29	+	3	0.251	1	NS	geneontology.org	NA	NA
regulation of postsynapse assembly	GO:0150052	BP	43	1	0.29	+	3	0.251	1	NS	geneontology.org	NA	NA
regulation of striated muscle cell apoptotic process	GO:0010662	BP	43	1	0.29	+	3	0.251	1	NS	geneontology.org	NA	NA
DNA-templated transcription initiation	GO:0006352	BP	174	4	1.17	+	3	0.0298	1	NS	geneontology.org	NA	NA
autophagosome organization	GO:1905037	BP	87	2	0.58	+	3	0.116	1	NS	geneontology.org	NA	NA
tube closure	GO:0060606	BP	87	2	0.58	+	3	0.116	1	NS	geneontology.org	NA	NA
positive regulation of protein modification by small protein conjugation or removal	GO:1903322	BP	131	3	0.88	+	3	0.0582	1	NS	geneontology.org	NA	NA
regulation of mitotic spindle organization	GO:0060236	BP	44	1	0.3	+	3	0.256	1	NS	geneontology.org	NA	NA
establishment of vesicle localization	GO:0051650	BP	176	4	1.18	+	3	0.0309	1	NS	geneontology.org	NA	NA
negative regulation of synaptic transmission	GO:0050805	BP	44	1	0.3	+	3	0.256	1	NS	geneontology.org	NA	NA
regulation of fatty acid biosynthetic process	GO:0042304	BP	44	1	0.3	+	3	0.256	1	NS	geneontology.org	NA	NA
ketone metabolic process	GO:0042180	BP	88	2	0.59	+	3	0.118	1	NS	geneontology.org	NA	NA
membrane docking	GO:0022406	BP	88	2	0.59	+	3	0.118	1	NS	geneontology.org	NA	NA
regulation of dendritic spine morphogenesis	GO:0061001	BP	44	1	0.3	+	3	0.256	1	NS	geneontology.org	NA	NA
positive regulation of post-translational protein modification	GO:1901875	BP	132	3	0.89	+	3	0.0592	1	NS	geneontology.org	NA	NA
ameboidal-type cell migration	GO:0001667	BP	132	3	0.89	+	3	0.0592	1	NS	geneontology.org	NA	NA
mitotic cell cycle checkpoint signaling	GO:0007093	BP	133	3	0.89	+	3	0.0603	1	NS	geneontology.org	NA	NA
mitotic DNA integrity checkpoint signaling	GO:0044774	BP	89	2	0.6	+	3	0.12	1	NS	geneontology.org	NA	NA
positive regulation of organelle assembly	GO:1902117	BP	89	2	0.6	+	3	0.12	1	NS	geneontology.org	NA	NA
protein localization to mitochondrion	GO:0070585	BP	89	2	0.6	+	3	0.12	1	NS	geneontology.org	NA	NA
lysosomal transport	GO:0007041	BP	134	3	0.9	+	3	0.0614	1	NS	geneontology.org	NA	NA
microtubule cytoskeleton organization involved in mitosis	GO:1902850	BP	135	3	0.91	+	3	0.0625	1	NS	geneontology.org	NA	NA
cerebellum morphogenesis	GO:0021587	BP	45	1	0.3	+	3	0.261	1	NS	geneontology.org	NA	NA
ventral spinal cord development	GO:0021517	BP	45	1	0.3	+	3	0.261	1	NS	geneontology.org	NA	NA
branching involved in ureteric bud morphogenesis	GO:0001658	BP	45	1	0.3	+	3	0.261	1	NS	geneontology.org	NA	NA
columnar/cuboidal epithelial cell development	GO:0002066	BP	45	1	0.3	+	3	0.261	1	NS	geneontology.org	NA	NA
negative regulation of type I interferon production	GO:0032480	BP	45	1	0.3	+	3	0.261	1	NS	geneontology.org	NA	NA
embryonic cranial skeleton morphogenesis	GO:0048701	BP	45	1	0.3	+	3	0.261	1	NS	geneontology.org	NA	NA
fatty acid catabolic process	GO:0009062	BP	90	2	0.6	+	3	0.122	1	NS	geneontology.org	NA	NA
negative regulation of muscle cell apoptotic process	GO:0010656	BP	45	1	0.3	+	3	0.261	1	NS	geneontology.org	NA	NA
response to fluid shear stress	GO:0034405	BP	45	1	0.3	+	3	0.261	1	NS	geneontology.org	NA	NA
negative regulation of production of molecular mediator of immune response	GO:0002701	BP	45	1	0.3	+	3	0.261	1	NS	geneontology.org	NA	NA
cell-matrix adhesion	GO:0007160	BP	137	3	0.92	+	3	0.0647	1	NS	geneontology.org	NA	NA
substantia nigra development	GO:0021762	BP	46	1	0.31	+	3	0.266	1	NS	geneontology.org	NA	NA
positive regulation of neuron differentiation	GO:0045666	BP	92	2	0.62	+	3	0.127	1	NS	geneontology.org	NA	NA
acyl-CoA metabolic process	GO:0006637	BP	92	2	0.62	+	3	0.127	1	NS	geneontology.org	NA	NA
positive regulation of organic acid transport	GO:0032892	BP	46	1	0.31	+	3	0.266	1	NS	geneontology.org	NA	NA
primary neural tube formation	GO:0014020	BP	92	2	0.62	+	3	0.127	1	NS	geneontology.org	NA	NA
tRNA modification	GO:0006400	BP	92	2	0.62	+	3	0.127	1	NS	geneontology.org	NA	NA
meiotic chromosome segregation	GO:0045132	BP	92	2	0.62	+	3	0.127	1	NS	geneontology.org	NA	NA
peptidyl-serine modification	GO:0018209	BP	92	2	0.62	+	3	0.127	1	NS	geneontology.org	NA	NA
negative regulation of ion transmembrane transporter activity	GO:0032413	BP	46	1	0.31	+	3	0.266	1	NS	geneontology.org	NA	NA
mitochondrial electron transport, NADH to ubiquinone	GO:0006120	BP	46	1	0.31	+	3	0.266	1	NS	geneontology.org	NA	NA
gluconeogenesis	GO:0006094	BP	46	1	0.31	+	3	0.266	1	NS	geneontology.org	NA	NA
thioester metabolic process	GO:0035383	BP	92	2	0.62	+	3	0.127	1	NS	geneontology.org	NA	NA
substrate adhesion-dependent cell spreading	GO:0034446	BP	46	1	0.31	+	3	0.266	1	NS	geneontology.org	NA	NA
signal transduction by p53 class mediator	GO:0072331	BP	93	2	0.62	+	3	0.129	1	NS	geneontology.org	NA	NA
positive regulation of intracellular protein transport	GO:0090316	BP	93	2	0.62	+	3	0.129	1	NS	geneontology.org	NA	NA
transcription initiation at RNA polymerase II promoter	GO:0006367	BP	140	3	0.94	+	3	0.0681	1	NS	geneontology.org	NA	NA
response to ionizing radiation	GO:0010212	BP	141	3	0.95	+	3	0.0693	1	NS	geneontology.org	NA	NA
protein targeting to vacuole	GO:0006623	BP	47	1	0.32	+	3	0.271	1	NS	geneontology.org	NA	NA
response to dexamethasone	GO:0071548	BP	47	1	0.32	+	3	0.271	1	NS	geneontology.org	NA	NA
negative regulation of nuclear division	GO:0051784	BP	47	1	0.32	+	3	0.271	1	NS	geneontology.org	NA	NA
regulation of DNA biosynthetic process	GO:2000278	BP	94	2	0.63	+	3	0.131	1	NS	geneontology.org	NA	NA
establishment of spindle orientation	GO:0051294	BP	47	1	0.32	+	3	0.271	1	NS	geneontology.org	NA	NA
regulation of centrosome duplication	GO:0010824	BP	47	1	0.32	+	3	0.271	1	NS	geneontology.org	NA	NA
extracellular matrix disassembly	GO:0022617	BP	47	1	0.32	+	3	0.271	1	NS	geneontology.org	NA	NA
membrane lipid catabolic process	GO:0046466	BP	47	1	0.32	+	3	0.271	1	NS	geneontology.org	NA	NA
Golgi organization	GO:0007030	BP	142	3	0.95	+	3	0.0705	1	NS	geneontology.org	NA	NA
heterochromatin formation	GO:0031507	BP	142	3	0.95	+	3	0.0705	1	NS	geneontology.org	NA	NA
mitotic sister chromatid segregation	GO:0000070	BP	142	3	0.95	+	3	0.0705	1	NS	geneontology.org	NA	NA
alcohol biosynthetic process	GO:0046165	BP	95	2	0.64	+	3	0.134	1	NS	geneontology.org	NA	NA
vesicle localization	GO:0051648	BP	191	4	1.28	+	3	0.0399	1	NS	geneontology.org	NA	NA
regulation of striated muscle contraction	GO:0006942	BP	96	2	0.64	+	3	0.136	1	NS	geneontology.org	NA	NA
type I interferon-mediated signaling pathway	GO:0060337	BP	48	1	0.32	+	3	0.276	1	NS	geneontology.org	NA	NA
nucleotide transport	GO:0006862	BP	48	1	0.32	+	3	0.276	1	NS	geneontology.org	NA	NA
hindbrain morphogenesis	GO:0021575	BP	48	1	0.32	+	3	0.276	1	NS	geneontology.org	NA	NA
regulation of double-strand break repair	GO:2000779	BP	144	3	0.97	+	3	0.0728	1	NS	geneontology.org	NA	NA
porphyrin-containing compound metabolic process	GO:0006778	BP	48	1	0.32	+	3	0.276	1	NS	geneontology.org	NA	NA
modulation by host of viral process	GO:0044788	BP	48	1	0.32	+	3	0.276	1	NS	geneontology.org	NA	NA
negative regulation of interleukin-6 production	GO:0032715	BP	48	1	0.32	+	3	0.276	1	NS	geneontology.org	NA	NA
oligodendrocyte development	GO:0014003	BP	48	1	0.32	+	3	0.276	1	NS	geneontology.org	NA	NA
regulation of transcription by RNA polymerase I	GO:0006356	BP	48	1	0.32	+	3	0.276	1	NS	geneontology.org	NA	NA
T cell selection	GO:0045058	BP	48	1	0.32	+	3	0.276	1	NS	geneontology.org	NA	NA
regulation of spindle organization	GO:0090224	BP	48	1	0.32	+	3	0.276	1	NS	geneontology.org	NA	NA
platelet aggregation	GO:0070527	BP	48	1	0.32	+	3	0.276	1	NS	geneontology.org	NA	NA
sulfur compound catabolic process	GO:0044273	BP	48	1	0.32	+	3	0.276	1	NS	geneontology.org	NA	NA
positive regulation of Wnt signaling pathway	GO:0030177	BP	144	3	0.97	+	3	0.0728	1	NS	geneontology.org	NA	NA
polyol metabolic process	GO:0019751	BP	96	2	0.64	+	3	0.136	1	NS	geneontology.org	NA	NA
protein autophosphorylation	GO:0046777	BP	145	3	0.97	+	3	0.074	1	NS	geneontology.org	NA	NA
regulation of potassium ion transport	GO:0043266	BP	97	2	0.65	+	3	0.138	1	NS	geneontology.org	NA	NA
female gonad development	GO:0008585	BP	97	2	0.65	+	3	0.138	1	NS	geneontology.org	NA	NA
segmentation	GO:0035282	BP	97	2	0.65	+	3	0.138	1	NS	geneontology.org	NA	NA
sister chromatid segregation	GO:0000819	BP	146	3	0.98	+	3	0.0752	1	NS	geneontology.org	NA	NA
regulation of chromosome organization	GO:0033044	BP	244	5	1.64	+	3	0.0245	1	NS	geneontology.org	NA	NA
hexose catabolic process	GO:0019320	BP	49	1	0.33	+	3	0.281	1	NS	geneontology.org	NA	NA
hexose biosynthetic process	GO:0019319	BP	49	1	0.33	+	3	0.281	1	NS	geneontology.org	NA	NA
CD4-positive, alpha-beta T cell differentiation involved in immune response	GO:0002294	BP	49	1	0.33	+	3	0.281	1	NS	geneontology.org	NA	NA
'de novo' protein folding	GO:0006458	BP	49	1	0.33	+	3	0.281	1	NS	geneontology.org	NA	NA
cellular response to osmotic stress	GO:0071470	BP	49	1	0.33	+	3	0.281	1	NS	geneontology.org	NA	NA
cellular response to type I interferon	GO:0071357	BP	49	1	0.33	+	3	0.281	1	NS	geneontology.org	NA	NA
double-strand break repair via nonhomologous end joining	GO:0006303	BP	49	1	0.33	+	3	0.281	1	NS	geneontology.org	NA	NA
T-helper cell differentiation	GO:0042093	BP	49	1	0.33	+	3	0.281	1	NS	geneontology.org	NA	NA
signal transduction in response to DNA damage	GO:0042770	BP	148	3	0.99	+	3	0.0776	1	NS	geneontology.org	NA	NA
mitotic spindle organization	GO:0007052	BP	99	2	0.66	+	3	0.143	1	NS	geneontology.org	NA	NA
regulation of TORC1 signaling	GO:1903432	BP	99	2	0.66	+	3	0.143	1	NS	geneontology.org	NA	NA
protein localization to plasma membrane	GO:0072659	BP	198	4	1.33	+	3	0.0445	1	NS	geneontology.org	NA	NA
positive regulation of monoatomic ion transmembrane transport	GO:0034767	BP	149	3	1	+	3	0.0788	1	NS	geneontology.org	NA	NA
phagophore assembly site	GO:0000407	CC	38	1	0.25	+	3	0.226	1	NS	geneontology.org	NA	NA
Cul4-RING E3 ubiquitin ligase complex	GO:0080008	CC	38	1	0.25	+	3	0.226	1	NS	geneontology.org	NA	NA
ciliary membrane	GO:0060170	CC	78	2	0.52	+	3	0.0965	1	NS	geneontology.org	NA	NA
transcription repressor complex	GO:0017053	CC	79	2	0.53	+	3	0.0986	1	NS	geneontology.org	NA	NA
protein-lipid complex	GO:0032994	CC	40	1	0.27	+	3	0.236	1	NS	geneontology.org	NA	NA
SAGA-type complex	GO:0070461	CC	40	1	0.27	+	3	0.236	1	NS	geneontology.org	NA	NA
synaptonemal complex	GO:0000795	CC	40	1	0.27	+	3	0.236	1	NS	geneontology.org	NA	NA
synaptonemal structure	GO:0099086	CC	40	1	0.27	+	3	0.236	1	NS	geneontology.org	NA	NA
phagocytic vesicle membrane	GO:0030670	CC	82	2	0.55	+	3	0.105	1	NS	geneontology.org	NA	NA
dense core granule	GO:0031045	CC	43	1	0.29	+	3	0.251	1	NS	geneontology.org	NA	NA
organellar ribosome	GO:0000313	CC	88	2	0.59	+	3	0.118	1	NS	geneontology.org	NA	NA
mitochondrial ribosome	GO:0005761	CC	88	2	0.59	+	3	0.118	1	NS	geneontology.org	NA	NA
specific granule membrane	GO:0035579	CC	91	2	0.61	+	3	0.125	1	NS	geneontology.org	NA	NA
respiratory chain complex I	GO:0045271	CC	46	1	0.31	+	3	0.266	1	NS	geneontology.org	NA	NA
NADH dehydrogenase complex	GO:0030964	CC	46	1	0.31	+	3	0.266	1	NS	geneontology.org	NA	NA
transcription factor TFIID complex	GO:0005669	CC	47	1	0.32	+	3	0.271	1	NS	geneontology.org	NA	NA
nuclear ubiquitin ligase complex	GO:0000152	CC	47	1	0.32	+	3	0.271	1	NS	geneontology.org	NA	NA
SWI/SNF superfamily-type complex	GO:0070603	CC	95	2	0.64	+	3	0.134	1	NS	geneontology.org	NA	NA
Golgi-associated vesicle	GO:0005798	CC	95	2	0.64	+	3	0.134	1	NS	geneontology.org	NA	NA
extrinsic component of cytoplasmic side of plasma membrane	GO:0031234	CC	49	1	0.33	+	3	0.281	1	NS	geneontology.org	NA	NA
site of double-strand break	GO:0035861	CC	99	2	0.66	+	3	0.143	1	NS	geneontology.org	NA	NA
myosin binding	GO:0017022	MF	76	2	0.51	+	3	0.0923	1	NS	geneontology.org	NA	NA
histone acetyltransferase activity	GO:0004402	MF	40	1	0.27	+	3	0.236	1	NS	geneontology.org	NA	NA
[truncated: 22,697 more rows]
